# Supplementary material for: The Aging Substantia Nigra is Characterized by ROS Accumulation Potentially Resulting in Increased Neuroinflammation and Cytoskeletal Remodeling
Source: Adv Biol (Weinh). 2025 Mar 12;9(4):2400814. doi: 10.1002/adbi.202400814 (PMC12001008; doi:10.1002/adbi.202400814)
Supplement: Supplementary file 2 — Supplemental Table 1 [file ADBI-9-2400814-s004.xlsx]

## Sheet: Tabelle1
MS ID	Post mortem interval (PMI) in h	AGE	SEX	Ethnicity	Sample Name
QExHF03318	19	57	M	white caucasian	middle_01
QExHF03326	16	57	M	white caucasian	middle_02
QExHF03334	12	64	M	white caucasian	middle_03
QExHF03357	2	59	M	white caucasian	middle_04
QExHF03385	10	62	F	white caucasian	middle_05
QExHF03395	13	70	M	white caucasian	middle_06
QExHF03405	14	72	M	white caucasian	middle_07
QExHF03409	20	61	M	white caucasian	middle_08
QExHF03413	18	72	M	white caucasian	middle_09
QExHF03470	102	52	M	N/A	middle_10
QExHF03510	7	53	M	N/A	middle_11
QExHF03526	25	73	M	N/A	middle_12
QExHF03532	3	54	M	N/A	middle_13
QExHF03556	8	66	M	N/A	middle_14
QExHF03345	18	80	F	white caucasian	old_01
QExHF03367	16	76	F	white caucasian	old_02
QExHF03375	16	84	M	white caucasian	old_03
QExHF03381	16	85	M	white caucasian	old_04
QExHF03474	83	77	M	N/A	old_05
QExHF03484	64	75	M	N/A	old_06
QExHF03488	16	96	M	N/A	old_07
QExHF03502	11	79	M	N/A	old_08
QExHF03522	4	91	M	N/A	old_09
QExHF03544	not available	81	M	N/A	old_10
QExHF03552	26	88	M	N/A	old_11
QExHF03576	50	86	M	N/A	old_12
QExHF03584	28	88	M	N/A	old_13
QExHF03322	10	88	F	white caucasian	old_14
QExHF03462	5	18	M	N/A	young_01
QExHF03492	3	41	M	N/A	young_02
QExHF03506	6	26	M	N/A	young_03
QExHF03516	9	31	M	N/A	young_04
QExHF03540	6	28	M	N/A	young_05
QExHF03558	7	29	M	N/A	young_06
QExHF03568	6	28	M	N/A	young_07
