# Supplementary material for: The Aging Substantia Nigra is Characterized by ROS Accumulation Potentially Resulting in Increased Neuroinflammation and Cytoskeletal Remodeling
Source: Adv Biol (Weinh). 2025 Mar 12;9(4):2400814. doi: 10.1002/adbi.202400814 (PMC12001008; doi:10.1002/adbi.202400814)
Supplement: Supplementary file 3 — Supplemental Table 2 [file ADBI-9-2400814-s005.xlsx]

## Sheet: 20230717_092515_aging_study_Rep
PG.ProteinAccessions	PG.Genes	PG.ProteinDescriptions	PG.Qvalue	middle_01	middle_02	middle_03	old_01	middle_04	old_02	old_03	old_04	middle_05	middle_06	middle_07	middle_08	middle_09	young_01	middle_10	old_05	old_06	old_07	young_02	old_08	young_03	middle_11	young_04	old_09	middle_12	middle_13	young_05	old_10	old_11	middle_14	young_06	young_07	old_12	old_13	old_14
A0A024QZX5;A0A087X1N8;P35237	SERPINB6	Serpin B6	3.29302e-23	93281.4	97690.9	174904	125338	82330.3	122191	52731.8	268934	55324.9	68253.1	288011	81936.5	150115	109956	157557	361280	87071	164941	148725	35102.2	21462.2	31098.5	69984.2	227607	123297	83843.5	96274.9	134190	70857.1	51606.8	81141.9	62290.5	68265.1	54747.2	119914
A0A024R4E5	HDLBP	High density lipoprotein binding protein (Vigilin), isoform CRA_a	1.10984e-25	98647.8	92227.9	44070.8	10273.1	54620.1	33563.6	86119.8	95034.2	31310.9	33069.5	105992	40318	41194.3	136578	114228	88369.4	218065	42374.6	64610.4	47677.8	39482.9	42344.4	66684.9	121505	78724	103687	56934.4	154428	65587	42497.9	42050	80268.8	90142.8	26148.5	42448.9
A0A024R4K9;A0A087WZA9;A0A087X266;Q9BXJ8	TMEM120A	Ion channel TACAN;Ion channel TACAN (Fragment);Ion channel TACAN;Ion channel TACAN	3.89438e-15	13499.5	3772.92	11477.3	3802.82	14521.9	7715.54	11037.2	18486.9	10777	7688.64	18306.1	6697.91	10348.9	15727.3	13603.2	25689	45984	8652.67	9553.99	9538.61	NaN	5778.82	6098.06	18984.8	7318.06	10460.6	12545.4	22131.9	8379.46	5305.58	6893.64	7388.31	7323.53	3680.75	3434.61
A0A024R571;Q9H4M9	EHD1	EH domain-containing protein 1	2.16316e-20	40233.6	21640.1	29996.2	17321.8	22614.4	11753.4	31710.1	47945.6	49227.1	13353.8	47755.3	34820	21548.4	47270.4	51918.7	90174.4	118612	34718.7	50009.9	34149.3	8476	18875.8	35036.6	65570.8	79970.4	43678	62111.4	57119.9	67438.6	22906.7	34446.5	17839.9	23704.8	29516	17719.9
A0A024R6I7	SERPINA1	Alpha-1-antitrypsin	2.58202e-27	NaN	73103.1	NaN	20077.1	15140.2	NaN	27493.4	NaN	NaN	23352.5	48987.9	NaN	12000.3	NaN	NaN	NaN	69767.4	NaN	NaN	NaN	2743.55	5634.05	NaN	NaN	NaN	146662	NaN	27346.9	368852	NaN	NaN	NaN	NaN	NaN	NaN
A0A024R7W5;A0A087WY31;A0A087X0Q1;Q7Z739	YTHDF3	YTH domain family, member 3, isoform CRA_a;YTH domain-containing family protein 3;YTH domain-containing family protein 3;YTH domain-containing family protein 3	1.56509e-24	NaN	3638.23	12525.2	267.332	1400.49	NaN	NaN	2033.18	1069.24	NaN	5315.33	6331.51	2733.11	32962.8	5420.48	29451.7	26229	1305.91	17941.7	1528.93	NaN	186.475	5601.57	8313.96	10874	7606.92	15617.7	NaN	21903.8	3250.63	NaN	597.327	1329.59	1263.67	356.824
A0A024RA52;P25787	PSMA2	Proteasome subunit alpha type;Proteasome subunit alpha type-2	1.87618e-22	49993.2	33121.1	33769.1	14495.9	15052.9	19828.2	36785.6	43593.1	19672	19016	46011.7	19005	24978.2	27835.4	39349.3	27155	80960.1	24468.5	25105.9	22709.8	13771.8	17689.3	24494.7	45509.3	28036.7	36949.2	31658.1	40441	26778	18348.9	26916.6	22708.4	32884.3	10914.7	29365.6
A0A024RBG1;Q9NZJ9	NUDT4B;NUDT4	Diphosphoinositol polyphosphate phosphohydrolase NUDT4B;Diphosphoinositol polyphosphate phosphohydrolase 2	1.34197e-36	43046.8	17428.2	12753.1	4495.73	11834.4	7273.41	27772.8	24605.1	4818.89	18455.7	21868.5	10805.7	9923.34	27774.9	38768.1	5548.94	37120.2	13861.2	31803.8	26233.4	2930.13	14223.4	14002.5	19556.5	12045.1	17167.6	21718.6	19686.1	22369.9	22250.3	12935.7	17517.9	7664.1	675.734	4534.13
A0A024RBT2;Q9NR28	DIABLO	Direct IAP-binding protein with low pI;Diablo IAP-binding mitochondrial protein	2.24697e-25	355837	270443	310961	77429.5	82857	164811	178204	279039	76662	140314	380725	93459.1	221726	234107	334823	353977	479827	181512	207552	200519	69009	101834	122930	318835	138014	215231	166252	667138	219546	98204.5	187974	156477	299512	50239	242840
A0A024RCR6;A0A0G2JK23;A0A7I2V508;A0A7P0MQS5;P46379	BAG6	Large proline-rich protein BAG6	6.95065e-22	91829.4	72039.4	55073.2	17051.9	32989.5	35137.5	70370.2	92612.5	38966.8	22116.3	101153	31077.3	45408	99668.2	124641	111990	111090	64525.9	65801.1	39413.2	35193.7	58519.6	46750.5	108171	76158.2	93544.1	68500.3	107528	39013.4	40131.4	55600.9	56409.2	63246.7	27140.4	31452.1
A0A075B6G3;A0A087WV90;A0A5H1ZRP7;A0A5H1ZRP8;A0A5H1ZRP9;A0A5H1ZRQ1;A0A5H1ZRQ8;A0A5H1ZRR9;A0A7P0T8I2;A0A7P0TAM6;A0A7P0Z4P7;A0A804HJY0;A0A804HKR4;A0A804HKY9;H0Y304;P11532	DMD	Dystrophin;Dystrophin;Dystrophin;Dystrophin;Dystrophin;Dystrophin;Dystrophin;Dystrophin;Dystrophin;Dystrophin;Dystrophin;Dystrophin;Dystrophin;Dystrophin;Dystrophin (Fragment);Dystrophin	1.58153e-25	39342.7	13284.3	5413.52	2673.6	1833.37	3666.35	22722.7	14925.9	5486.85	5212.56	11803.3	3038.52	12136	22140.4	13706.7	6835.01	60661.4	11378.1	12325.3	25846.5	6011.58	5823.3	13070.5	21446.9	17819.1	29516.3	8374.73	52211.7	15300.5	10627.6	10744.6	14636.5	15826.1	6881.77	8871.17
A0A075B6I9;P04211	IGLV7-46;IGLV7-43	Immunoglobulin lambda variable 7-46;Immunoglobulin lambda variable 7-43	1.43459e-05	20623.8	6265.99	NaN	1451.57	4148.44	907.797	11497.3	52275.8	NaN	7705.05	NaN	4181.64	5163.94	NaN	NaN	NaN	NaN	20000.5	NaN	NaN	NaN	NaN	NaN	NaN	NaN	NaN	NaN	NaN	NaN	NaN	NaN	NaN	2506.3	692.781	5559.97
A0A075B6K5;P80748	IGLV3-9;IGLV3-21	Immunoglobulin lambda variable 3-9;Immunoglobulin lambda variable 3-21	4.40599e-26	20017.8	9836.16	2708.46	226.772	3760.9	6488.18	9127.53	84173.4	10351.9	5785.05	17724.1	11752.7	2197.5	9980.48	22859.9	21706.1	44202.7	36966.6	8618.83	13757.3	5202.6	488.801	22863.2	8853.88	3949.74	9611.13	4313.41	11857.8	17632.5	2346.03	5990.74	8661.19	49751.4	4030.5	36859
A0A075B6P5;A0A087WW87;P01614;P01615	IGKV2-28;IGKV2-40;IGKV2D-40;IGKV2D-28	Immunoglobulin kappa variable 2-28;Immunoglobulin kappa variable 2-40;Immunoglobulin kappa variable 2D-40;Immunoglobulin kappa variable 2D-28	2.28466e-23	138376	126070	38573.3	50544	48843.9	23247.9	260194	426176	68850.5	191623	231036	61811.9	46297.2	132355	121805	332180	105153	177557	166056	147381	42968.1	25018.7	170091	162720	56156.7	234074	111927	23028	70066.6	40982.1	12999.6	92282.4	53347.9	39108.5	39870.7
A0A075B6Q2;Q5T0N5	FNBP1L	Formin-binding protein 1-like (Fragment);Formin-binding protein 1-like	5.10907e-29	43471.8	12207	9037.01	6120.59	NaN	12103.4	26072.6	35479.6	19919.6	11899.6	24626	4731.41	17340.1	17320	33695.7	NaN	8682.67	26388.2	25521.7	18892.1	9246.25	8218.1	14699.8	40133.8	14955.2	29661.4	21995.8	40858.8	12866.7	9734.21	26086.5	16822.1	19481.8	5411.85	19811.3
A0A075B6R8;B7ZB24;F5H1U9;H0YGQ3;O75970	MPDZ	Multiple PDZ domain protein (Fragment);Multiple PDZ domain protein;Multiple PDZ domain protein;Multiple PDZ domain protein (Fragment);Multiple PDZ domain protein	4.12163e-11	39617	5711.59	9125.23	3415.4	11099.5	4072.48	6025.42	9325.36	4683.86	5487.49	17542.7	2923.54	9114.29	11594	28563.3	22216.8	35209.8	12306.3	11487.3	19189.2	NaN	9641.49	12008.6	20812.3	3186.04	23447.6	10719.6	25939.1	19515.5	9709.23	9182.78	13595.2	13739.1	2767.76	4574.82
A0A075B730;P58107	EPPK1	Epiplakin	2.96678e-08	18128	5331.13	2129.04	1415.26	4812.66	4976.41	12033.5	3924.52	3136.76	1450.1	8787.96	4000.55	2829.22	6457.78	8655.32	12929.3	NaN	11229.8	2425.51	5818.02	2155.3	3023.18	6356.8	29915.1	4124.74	17067.3	8687.48	32138.8	1258.06	3332.18	7303.33	8220.38	NaN	1177.08	1322.07
A0A075B7B1;O15061	SYNM	Desmuslin, isoform CRA_a;Synemin	1.90997e-25	14517.3	5682.05	3706.59	3426.82	4605.24	8364.14	6504.22	23046.4	13774.8	5921.52	10883.2	3271.57	16448.4	7251.05	6964.89	13677.8	51271.7	14441.8	7286.17	8377.62	1700.24	2500.28	5730.6	12790.8	6557.79	21322.8	6331.59	15087.4	6349.33	5212.74	4496.78	4547.4	6894.74	1850.34	4956.76
A0A075B7B8	IGHV3OR16-12	Immunoglobulin heavy variable 3/OR16-12 (non-functional) (Fragment)	1.04244e-21	32774.4	34771.5	2194.14	8766.79	5620.31	7441.7	50184.7	210372	6067.26	48147.5	75560	15436.8	15694.3	21906.6	28739.6	10073.2	66538.3	50414.5	23954.8	17188.7	6109.98	3344.43	53814	53401.5	6476.45	31281.7	24032.8	NaN	10971.6	6660.95	17098.1	23917.8	50614.4	5156.16	31662
A0A087WSV2;F8VP73;F8W036;F8W099;F8W606;G8JLQ3;P78537	;BLOC1S1;;;BLOC1S1;BLOC1S1;BLOC1S1	Biogenesis of lysosome-related organelles complex 1 subunit 1 (Fragment);Biogenesis of lysosome-related organelles complex 1 subunit 1;Biogenesis of lysosome-related organelles complex 1 subunit 1;Biogenesis of lysosome-related organelles complex 1 subunit 1;Biogenesis of lysosome-related organelles complex 1 subunit 1;Biogenesis of lysosome-related organelles complex 1 subunit 1;Biogenesis of ly…	2.46146e-09	22449.1	14853.9	24900	11067.2	11055.7	3915.26	17418.6	29269.1	15387.1	6596.33	10996.2	12733.6	14169.1	10621.5	17638.5	16628.1	45387.2	9083.45	17823.4	11506.5	8068.83	9141.92	11415.5	14185	15486.9	10646.9	20450.7	6805.59	21284	3840.28	6500.77	16223.7	6492.8	12913.2	3938.39
A0A087WT18;Q96A73	KIAA1191	Putative monooxygenase p33MONOX	5.1111e-21	11151.3	5592.62	12756.5	NaN	7316.08	4733.33	3133.08	6667.78	6064.46	2082.79	11785.3	3244.45	3460.27	5676.86	4062	7420.12	4615.7	2082.79	7176.38	1968.53	1534.71	3932.51	4214.8	6379.68	4467.9	9528.34	4399.13	14963.4	1182.3	1849.27	1939.62	4806.79	6186.13	1853.26	3941.33
A0A087WT44;P30519	HMOX2	Heme oxygenase (biliverdin-producing);Heme oxygenase 2	1.30076e-23	71538.7	48729.1	49167.2	11520	47316.2	29329.2	68447.5	74928.9	31970.7	21348.7	92398.1	31492.7	46768.1	53187.8	80096.1	74111.3	81542.5	37459.9	47157	33405.5	16752	26387.1	35763.3	76017.3	51667.8	69495.2	64092.2	92978.6	48799.5	24839.4	40428.7	38664.8	37718.4	13946.1	24790.3
A0A087WT45;Q4V328	GRIPAP1	GRIP1-associated protein 1	5.6125e-30	93075.1	62207.4	38100.1	8179.73	27692.7	27111	60435.4	54264.2	24057	28920.1	82022.7	24827.6	34281.6	64374	76027.9	44744.2	102243	44112.5	51379.3	27809.9	20954.4	26456.9	40556.2	90745.7	48641.1	61637	51915.6	134109	40162.2	34096.6	55021.4	47315.2	69420.6	18018.8	40386.7
A0A087WT53;A0A087WXD2;H7C4U7;H7C535;H7C5T8;Q96QZ7	MAGI1	Membrane-associated guanylate kinase, WW and PDZ domain-containing protein 1;Membrane-associated guanylate kinase, WW and PDZ domain-containing protein 1;Membrane-associated guanylate kinase, WW and PDZ domain-containing protein 1 (Fragment);Membrane-associated guanylate kinase, WW and PDZ domain-containing protein 1 (Fragment);Membrane-associated guanylate kinase, WW and PDZ domain-containing pr…	1.37039e-20	5899.06	7748.49	5286.87	1686.48	2040.79	4293.13	5594.3	6628.92	1912.79	3518.46	11474	2034.32	3638.03	10972.8	8529.07	3030.34	7869.45	5042.57	6107.14	3786.91	2855.11	4075.29	6239.44	13524.8	6147.49	9644.79	8303.43	21381.2	4485.05	2835.32	5734.9	8757.21	10300.9	3182.36	6064.24
A0A087WT59;P02766	TTR	Transthyretin	1.37152e-11	63541.4	44492.4	64674.5	6240.78	30771.2	16113.4	34286.1	41492.2	5455.51	33398	95055.2	6502.71	14106.5	53404.9	54520.9	234933	94008.5	25148.9	11848.9	30801.9	12400.8	10242.7	68808.5	49011.8	5315.07	62610.9	27260.5	42360.2	15725.5	8419.49	8157.34	14076.6	37485.8	10331.9	17406.2
A0A087WT99;Q9H0W9	C11orf54	Ester hydrolase C11orf54	7.04114e-21	47410.7	21455.6	92013.5	20450.8	38407.7	45115.5	44219.5	99505.1	34458.6	35311.9	118225	19640.3	81085.8	26705.4	61238.6	150293	181307	40790.6	49803.9	34701.1	7512.25	9173.63	27964.7	98719	44714.7	59984.6	32067.7	59763.9	19882.6	14847.2	44564.8	22378.6	57747.1	35221	44744.5
A0A087WTA1;A0A0A0MR20;A0A590UJB1;E9PDN6;F5H107;Q9C0A0	CNTNAP4;CNTNAP4;;CNTNAP4;CNTNAP4;CNTNAP4	Contactin-associated protein-like 4;Contactin-associated protein-like 4;Uncharacterized protein;Contactin-associated protein-like 4;Contactin-associated protein-like 4;Contactin-associated protein-like 4	2.91355e-17	23665.2	9667.26	8198.06	5301.96	3721	6241.19	13173.3	18154.1	2734.33	9454.67	18193.7	2650.09	7257.31	19310.3	24155.7	10286.5	44962.9	8231.35	8039.95	9346.34	8893.07	11065.9	8919.56	21301.4	6664.28	9242.11	14244.7	14715.8	7660.96	7592.27	8469.1	6267.98	14903.1	3713.82	5734.22
A0A087WTB8;P15374	UCHL3	Ubiquitin carboxyl-terminal hydrolase;Ubiquitin carboxyl-terminal hydrolase isozyme L3	8.89846e-25	132058	58373.5	44601.9	12765.5	14375.8	33146.4	75387.2	90118.7	20599.2	32612.4	85632	29113.4	42702.3	59804.8	120612	28259.7	66403.6	70328.7	69935.7	57962.7	29951.2	26535.9	34003	78751.9	33875.1	87269.5	81308.7	74009.1	63105	34269.9	79343.2	40409	53954.5	14729.3	47124.3
A0A087WTE6	SRCIN1	SRC kinase-signaling inhibitor 1 (Fragment)	1.51972e-06	NaN	NaN	NaN	NaN	NaN	4502.54	6542.69	3416.58	NaN	4511.23	16660.3	NaN	7272.42	4634.04	8809.5	10046.6	67142.1	5279.27	4301.75	14790	NaN	1989.94	NaN	21711.4	NaN	17041.2	3341.18	NaN	NaN	1168.46	10034.7	3997.15	NaN	NaN	5172.93
A0A087WTG7	DPP6	Dipeptidyl aminopeptidase-like protein 6	2.33761e-14	80388.3	14763	592.899	11354.4	NaN	14553	90063.8	1726.02	4905.82	1582.86	NaN	13550.9	777.175	19844.2	35476.2	33137.3	102506	19301.3	21760	21355.4	16633.4	12073	24320.1	37833.8	83521.9	49626.2	56327.4	39931.5	53238.1	10891.3	44070.9	43635.2	28770.9	879.717	NaN
A0A087WTV6;Q96C36	PYCR2	Pyrroline-5-carboxylate reductase;Pyrroline-5-carboxylate reductase 2	2.82334e-19	22988.2	15955.2	5954.61	5357.04	19659.4	148474	23350.4	17627.4	11762.3	808.574	20043.9	12942.2	2286.66	34834.7	15102.8	46531.7	58190.5	3755.97	20772.6	20482.1	2343.22	11835.2	21280.7	34148.1	41418.4	14679.6	43782.8	35483.2	26590.2	9802.12	4094.99	23083.7	12345.8	8304.35	1045.93
A0A087WTZ5;E9PJ81;E9PRQ7;Q04323	UBXN1	UBX domain-containing protein 1;UBX domain-containing protein 1 (Fragment);UBX domain-containing protein 1;UBX domain-containing protein 1	6.19659e-21	44014.9	29906	21105.8	17322.9	13440.4	13785	20066	24092.8	9260.36	9957.91	62826.2	4974.47	14653.6	31407.5	37310.5	33823.2	63507.9	33604.5	45297.1	19547.4	831.618	14129.3	19374.8	46511.2	20094	38683.7	21736.8	105697	19912.5	17545.8	27877.9	33712.8	50904.6	6570.13	23540
A0A087WU06;A0A3B3ITE3;Q96CW5	TUBGCP3	Gamma-tubulin complex component;Gamma-tubulin complex component;Gamma-tubulin complex component 3	1.3859e-07	7517.81	6388.58	7548.53	1656.62	3988.42	5160.78	9996.62	15671	5988.8	3281.59	17516.6	2560.94	4469.16	10727.6	11789.5	5627.19	16116.3	5147.44	12310.1	10119.1	NaN	4013.78	6799.86	17916.9	13583.9	14346.5	7415.08	NaN	5231.27	6049.61	5632.71	7006.32	NaN	2923.18	4147.7
A0A087WU13;A0A2R8Y478;A0A7I2V3T0;A0A7I2V3T7;A6NNI4;F5GXT1;G8JLH6;P21926	CD9	Tetraspanin;CD9 antigen;CD9 antigen;Tetraspanin;CD9 antigen;Tetraspanin;Tetraspanin;CD9 antigen	3.03316e-22	289909	175561	272045	165525	563238	102147	221561	464929	390900	132389	665581	301836	266113	208495	331518	1725675	1.93274e+06	150789	433142	323204	73343.8	147657	230637	321179	598864	344235	551057	257890	362222	179968	297886	186764	309920	800660	85029
A0A087WU31;P51790	CLCN3	Chloride channel protein;H(+)/Cl(-) exchange transporter 3	1.799e-14	44992	24739.2	19006.6	8642.51	11296.9	8346.6	35240.7	28844.7	11788.7	13543.6	38908	10765.3	11784.7	21903.7	39446.6	19096.9	38442.9	32098.8	32994	22546	7866.48	16862.1	17734.7	39781.8	20063.4	32032.4	26535.9	44624	20491.5	15097.7	19935.7	17923.9	29971.3	4704.86	12457.9
A0A087WUD3;Q9NRP0	OSTC	Oligosaccharyltransferase complex subunit;Oligosaccharyltransferase complex subunit OSTC	1.01237e-13	19536.3	14666.8	27061.2	3110.28	18604.4	6712.01	15991.8	36802.2	17856.7	5728.08	26439.6	12709.7	NaN	34785.9	33702.4	26755.6	73225.2	14346.9	20819	14762.6	NaN	12581.8	20692.5	60638.8	28852.5	34350.3	14900.5	56347	16682.3	11827.2	17572.1	16918	26758.7	13752.9	5532.65
A0A087WUH1;F5GYK0;Q7Z4K8	TRIM46	Tripartite motif-containing protein 46	3.29742e-10	6877.8	3257.13	NaN	NaN	2346.92	NaN	1342.03	3911.34	665.112	NaN	5635.81	1686.34	21999.2	11453.3	8312.27	9025.85	20525.1	2401.14	2890.81	992.619	3225.59	1623.93	4368.63	8029.18	3873.47	6918.61	4462.36	28008.3	4602.69	1429.46	2345.22	6250.3	13673.3	447.252	479.057
A0A087WUK2;O14979	HNRNPDL	Heterogeneous nuclear ribonucleoprotein D-like	5.92287e-25	41981.8	31138.1	76439.8	23488.1	87873	9009.93	20748.3	63246.6	17883.4	16686.1	118256	26027.3	37783.3	63845.3	71095.3	209036	231102	40054.2	56481	55113.6	21580.7	31169.5	40709	110417	38008.3	87061.4	36802.8	101275	26022.8	29602.3	36106.3	59794.7	57500.2	21686.7	25963.5
A0A087WUL4;A0A087WX23;A0A087WXK2;A0A087WZG9;Q86TG7	PEG10	Retrotransposon-derived protein PEG10	1.51579e-16	11063.9	21210.5	12934.7	659.12	4818.92	2892.69	2460.28	12961.9	5255.3	4046.68	11804	5789.79	3886.92	40474.4	22142.2	5789.64	3102.02	6144.57	14783.8	2402.32	9144.02	9783.89	13888.9	27966	30572.2	15531.6	16756.4	9412.36	15867.3	13493.2	4003.21	10997.2	2691.41	1761.8	4856.17
A0A087WUT6;O60841	EIF5B	Eukaryotic translation initiation factor 5B	1.89498e-24	7529	3798.23	4664.19	1800.58	6666.22	516.921	3386.24	8440.56	3987.14	1445.84	10213.9	4091.75	4542.59	15001.6	9255.49	8476.71	19542.8	5998.41	12674.5	8051.61	3462.11	4647.44	5290.01	20181.3	13108.9	9752.39	12335.7	6036.33	9573.69	4034.69	7654.52	5118.77	824.649	1330.42	829.178
A0A087WUT8;O95196	CSPG5	Chondroitin sulfate proteoglycan 5	2.38247e-15	19326.2	18220.6	24862	1499.14	9269.21	5454.31	11774.5	13637.7	4647.31	4023.32	31104	7118.13	13550.5	14395	16891.6	26009.6	8838.92	13837.1	22683.5	13162.2	8522.71	13080	8308.39	25648.2	20199.8	15783.6	20461	29540.8	15704.1	11957.4	13819.2	19509.8	14878.2	10460.8	14807.7
A0A087WUU5;E7EP72;K7EK56;K7ELZ1;K7EQW1;K7ER12;Q9UFG5	C19orf25	UPF0449 protein C19orf25;UPF0449 protein C19orf25;UPF0449 protein C19orf25;UPF0449 protein C19orf25;UPF0449 protein C19orf25;UPF0449 protein C19orf25 (Fragment);UPF0449 protein C19orf25	2.49941e-08	12140.3	17085.6	8775.98	480.025	4493.6	11624.1	9534.52	8301.27	6919.37	7512.54	27506.1	4529.79	8654.14	13804.4	29043.9	16202.4	82203.9	6254.7	9810.28	3778.93	NaN	586.213	14227.7	38278.2	238085	26380	13466.9	19254.1	18947.9	NaN	6901.91	18237.3	23139.8	211612	10024.6
A0A087WV24;P20711	DDC	Aromatic-L-amino-acid decarboxylase	4.408e-16	106355	140782	94241.1	22071.5	21839.2	34378.8	110624	67798.6	38908.9	71070.8	95785.6	78559.5	34684.2	190469	166843	4712.68	1930.12	42895.1	82842.4	46192.8	59778.6	64004.3	99403.1	134497	108890	60881.5	103163	129153	133303	69562.7	49956	92134.8	57929.9	29446.7	39961
A0A087WV97;Q8WU79	SMAP2	Stromal membrane-associated protein 2	8.13095e-17	38168.4	35549.5	21247.1	6998.71	33012	16304.3	22062.6	32053.4	20790.3	15906.9	44715.8	19662.6	12775.3	45172.9	21103.8	48099.8	102916	19191	28178.3	13445.6	6023.62	13388.2	25028.5	53978.5	33880.6	26394.5	34794.1	94661.2	17854.1	14651.9	35567.9	8504.43	45320.9	9198.28	22784.4
A0A087WVM4;B7ZM99;Q6UB35	MTHFD1L	Formate--tetrahydrofolate ligase;Formate--tetrahydrofolate ligase;Monofunctional C1-tetrahydrofolate synthase, mitochondrial	2.22921e-18	19707.8	44558.8	10820.9	4423.53	8874.72	7476.65	14003	17644.4	7822.29	6710.53	15679.6	8478.44	8635.76	19008.2	21356.5	15829.6	42477.5	15834.3	15349.1	13186.1	NaN	8713.94	10440.3	31055.4	20743.6	18346.1	11845.8	18459.1	13120.8	7818.77	10896.4	8914.71	10915.5	6819.86	5858.9
A0A087WVQ6;Q00610	CLTC	Clathrin heavy chain;Clathrin heavy chain 1	1.51483e-33	1.34461e+06	861213	517251	273155	550819	448076	1.0808e+06	1073888	695584	342428	1.01841e+06	749914	516278	1.12052e+06	1.37612e+06	1.58069e+06	2.28687e+06	808441	1.04803e+06	691987	269324	460579	679546	1.55157e+06	1.23938e+06	987135	1.26401e+06	1.90998e+06	1.09986e+06	511408	974447	667890	962418	430506	454398
A0A087WVX5;A0A2R8Y555;A0A2U3TZM7;A0A494C0B2;A0A494C184;Q08289	CACNB2	Voltage-dependent L-type calcium channel subunit beta-2;Voltage-dependent L-type calcium channel subunit beta-2 (Fragment);Voltage-dependent L-type calcium channel subunit beta-2 (Fragment);Voltage-dependent L-type calcium channel subunit beta-2;Voltage-dependent L-type calcium channel subunit beta-2;Voltage-dependent L-type calcium channel subunit beta-2	5.92837e-18	15060.3	9774.84	5076.44	2531.86	2805.37	6040.16	16845.2	11632.7	5367.44	3295.77	10004.2	4679.54	2628.77	8443.76	15843.7	2234.31	3523.29	11332.2	10181.2	4715.88	3870.8	5661.49	6910.11	6788.4	7627.69	10689.7	14328.5	21701.6	9120.6	3496.9	11725.1	6022.45	11421.8	1644.96	4567.44
A0A087WVZ0;Q5TI65;Q9Y5U8	MPC1	Mitochondrial pyruvate carrier;Mitochondrial pyruvate carrier;Mitochondrial pyruvate carrier 1	2.91588e-25	7386.89	6059.77	2324.11	NaN	NaN	5016.97	746.552	2522.46	NaN	428.561	1506.98	NaN	770.144	3174.6	8749.35	13632.2	36991.7	2192.71	447.197	1082.13	1706.19	3806.76	9328.2	3264.09	6125.65	1523.04	1308.19	1459.08	4747.47	NaN	2054.31	2810.28	4702.05	NaN	1271.4
A0A087WW00;C9J9H9;P51668;Q9Y2X8	UBE2D1;UBE2D4;UBE2D1;UBE2D4	Ubiquitin-conjugating enzyme E2 D1;Ubiquitin-conjugating enzyme E2 D4;Ubiquitin-conjugating enzyme E2 D1;Ubiquitin-conjugating enzyme E2 D4	7.58245e-07	NaN	NaN	1459.8	4829.09	5566.51	NaN	11666.3	6097.71	10955.2	2818.79	NaN	20191	NaN	15030.5	10829.9	74720.9	59869.6	NaN	45420.5	NaN	NaN	6612.72	17427.9	11953.3	83886.1	NaN	39018.5	NaN	59278.7	4529.49	NaN	2308.86	NaN	17344.3	NaN
A0A087WW18;A0A087X0V4;A0A8C8MQ05;A8K0B5;D3DPQ2;H7C3R6;Q8IWT0	ZBTB8OS	Protein archease (Fragment);Protein archease;Protein archease;Protein archease;Protein archease;Protein archease (Fragment);Protein archease	1.60167e-07	NaN	3930.35	5477.22	432.28	2795.92	2193.47	3415.45	7200.44	2024.7	1537.94	6112.04	2185.81	7241.26	6108.19	8038.41	7098.78	NaN	5066.8	3165.65	4067.72	NaN	1377.01	4358.06	13165.5	1096.35	8037.52	3050.51	18114.5	2623.14	1643.79	7546.69	3941.23	7377.65	NaN	NaN
A0A087WW23;P20292	ALOX5AP	Arachidonate 5-lipoxygenase-activating protein	1.60605e-07	87698.1	56955.7	46732.5	9232.48	17741.3	25739.1	57558	75760.4	17613.6	30907.5	59835.8	25693.8	25818.5	15978.1	44981.9	27418.8	75556.1	36996.3	30994.6	25493.5	13055.1	19341.8	29117.7	54150.3	28016.8	56339.7	20512.9	58641.3	19047.8	22153.1	10478.4	19478.7	42383.6	7105.74	20130.9
A0A087WW40;Q9Y371	SH3GLB1	Endophilin-B1	1.11852e-23	16443.5	12722.8	7006.66	2538.33	2851.25	5705.29	12129.5	7290.46	7669.6	4878.17	8150.06	4309.53	5361.69	5947.11	13855.5	5151.98	14151.4	5447.58	6736.83	3268.92	1949.44	2783.21	2893.43	12561.2	6127.15	8467.85	6370.92	16749.2	4234.97	3116.02	7364.36	5160.61	9814.31	878.032	8423.92
A0A087WW43;E7ET33;Q06033	ITIH3	Inter-alpha-trypsin inhibitor heavy chain H3	1.39767e-09	20639.1	7074.75	7154.74	457.941	3986.73	853.283	2065.33	24822.3	2074.1	7715.15	NaN	4801.26	2737.06	155.159	42437.3	1761.37	81690	18162.9	NaN	7667.13	925.537	1276.04	1217.54	9250.89	14431.9	4875.71	281.263	17881.5	38419.9	33310.6	2116.34	6169.09	55278.7	NaN	5333.05
A0A087WW63;A0A1B0GU81;A0A1B0GUS3;O00555	CACNA1A	Voltage-dependent P/Q-type calcium channel subunit alpha;Voltage-dependent P/Q-type calcium channel subunit alpha;Voltage-dependent P/Q-type calcium channel subunit alpha;Voltage-dependent P/Q-type calcium channel subunit alpha-1A	5.22055e-07	1730.96	1156.9	537.156	133.666	NaN	344.173	1437.97	1009.83	NaN	95.228	2115.08	171.135	NaN	1610.4	462.223	NaN	NaN	2581.45	2081.41	NaN	NaN	1300.66	996.288	2617.79	NaN	1559.34	4769.83	2578.85	869.964	427.042	1559.66	2366.11	2722.5	NaN	909.495
A0A087WW66;Q99460	PSMD1	26S proteasome non-ATPase regulatory subunit 1	6.62225e-35	85045.8	58643.4	38675.3	12128.7	36631.8	26494	64828.8	74744	25975.5	31096.5	73140.5	31655.4	35615.2	81629.9	97100.5	65966.9	134602	39881	59686.8	46695.2	28601.1	39987.9	46183.3	92451.3	44367.4	76503.2	60592.2	114399	50246	31480.9	49413.7	54272.2	54673.1	16142.5	36098.4
A0A087WW77;Q15334	LLGL1	Lethal(2) giant larvae protein homolog 1	1.59347e-27	218430	94706.9	71859.3	27282.8	80188.9	76403.8	147427	200543	41709.6	72189.7	241860	57626.6	112960	136817	185517	135788	514681	82604	127338	170284	17230.9	75690.1	110598	202337	89741.3	204952	110942	257553	119871	67883.4	96809	80562.1	150072	46071.3	63568.4
A0A087WW91	SYN2	Synapsin-2 (Fragment)	1.63927e-17	32614	24290.1	4659.65	NaN	4331.92	10915.3	16304.3	17501.1	2114.87	7572.81	51717.9	1614.15	23447.8	25269.8	32951.6	5228.75	25829.4	26658	32036.6	15884.7	41208.9	13595.9	21026.7	81934.4	7598.79	23772.6	23566.5	20255.9	14279.1	11613.5	48421.9	13941.2	22729.4	869.248	17869.3
A0A087WWB1;P07949	RET	Proto-oncogene tyrosine-protein kinase receptor Ret	6.14712e-08	29528.3	21559.4	4591.88	1731.49	213.024	NaN	5436.12	NaN	553.698	3471.47	7962.2	1779.46	1401.12	26670.3	20256.8	NaN	11307.2	2537.07	7735.49	1052.3	12013.9	4826.63	3398.6	18465.6	5749.96	12338.2	1740.97	34392.2	4969.35	2225.14	5990.25	20717	11684.4	NaN	1768.42
A0A087WWI6;A0A8I5KQ63;A0A8I5KRG1;A0A8I5KT41;A0A8I5QKQ1;P61962	DCAF7	DDB1- and CUL4-associated factor 7	4.79761e-16	18110.5	14183.1	14206.1	4823.63	9470.87	3957.85	12839.6	20037	10268.5	7449.52	23533	5009.19	10106.3	24923.3	32320.1	20600.7	37265.6	21826.8	21388.3	17860.9	6545.91	9398.77	18894.2	43010.7	21634.1	31059.5	27992.5	18459.9	17979	13659.7	17560.6	14554.7	13329.4	2813.89	3823.27
A0A087WWM0;O43617	TRAPPC3	Trafficking protein particle complex subunit;Trafficking protein particle complex subunit 3	2.43931e-14	99667.1	95759.2	75098.4	22154.3	35805	41903.5	78191.9	81472	28094.7	24821.6	102597	27690	43696.7	50529.7	105503	73801.2	114816	83752.1	69942.2	52263.5	22266.4	44690.6	36046.5	92507.2	53820.8	94396.8	75924.3	106173	69378.6	43613.6	68410.9	61268	77876.2	17569.2	35873.1
A0A087WWM6;O43272	PRODH	Proline dehydrogenase;Proline dehydrogenase 1, mitochondrial	2.23865e-23	46336.6	25174.7	33452.5	19580.4	18353.5	17377.4	43382.5	68680.9	8572.57	23559.3	65823.1	33657.3	8883.54	30774.3	52169.2	58750.4	115552	21254.2	41448.5	58116.9	5151.35	24565.8	6717.9	34092.7	28752	37219.7	36472.4	31370.7	52657.2	36579.5	11595.7	13369.2	39137.2	4264.78	29551.7
A0A087WWU8	TPM3	Tropomyosin alpha-3 chain	3.69069e-29	291646	161371	431657	162851	136981	236268	197531	541234	197474	238395	670843	132755	313564	359490	740956	776427	820545	497868	362571	360648	167594	291120	258528	581850	332376	525240	337616	916142	339548	222457	377660	307999	553849	131074	423043
A0A087WWU9;A0A2U3TZN1;P09132	SRP19	Signal recognition particle 19 kDa protein	2.4217e-07	8900.91	11108.3	7654	1817.16	3827.61	2335.82	3165.71	11048.9	1566.54	3238.13	12593.2	3477.26	6341.36	6171.92	15648.8	5579.25	25871	3140.41	130.341	476.247	NaN	1750.16	3535.49	13888.8	1276.14	6850.01	4211.91	36182.4	4314.71	4134.29	3698.46	7301.33	9999.96	1054.83	6113.91
A0A087WWY0;A0A8J8ZCA0;P08519	LPA	Apolipoprotein(a)	8.42203e-12	NaN	19536.6	NaN	NaN	8267.04	NaN	9961.21	NaN	3304.77	9591.8	NaN	1854.66	NaN	42544.1	26710.5	32521.3	NaN	21717.6	NaN	NaN	NaN	8510.57	NaN	NaN	NaN	NaN	NaN	22302.9	NaN	5398.87	NaN	6192.7	NaN	NaN	NaN
A0A087WX29;Q13148	TARDBP	TAR DNA-binding protein 43 (Fragment);TAR DNA-binding protein 43	9.09295e-29	105445	55936.8	38122.6	10197	34787.3	21540.5	54545.4	71666.5	18379.6	26274.4	76789.2	31425.8	44627.7	69531.6	81394.9	86136.6	150045	43374.6	38912.3	40448.3	28353.9	29210.9	40920.3	77217.3	38892	75814.3	35786.7	98033.6	35822.3	34372.1	28414.5	44858.1	61351	14771.2	34029.6
A0A087WX35;Q8N5Z5	KCTD17	BTB/POZ domain-containing protein KCTD17	7.40451e-08	6929.18	4339.27	3051.29	2636.27	NaN	3347.82	9614.57	4117.82	NaN	NaN	NaN	2377.04	896.279	6280.06	9170.75	NaN	NaN	3503.69	4305.46	6977.55	NaN	3100.84	11231.7	7564.94	13309.5	4469.04	29044.9	NaN	8630.94	887.889	6823	3248.92	731.196	NaN	NaN
A0A087WXC5;A0A7I2V594;O95299	NDUFA10	NADH dehydrogenase [ubiquinone] 1 alpha subcomplex subunit 10, mitochondrial;NADH dehydrogenase [ubiquinone] 1 alpha subcomplex subunit 10, mitochondrial;NADH dehydrogenase [ubiquinone] 1 alpha subcomplex subunit 10, mitochondrial	8.30621e-31	590914	349251	325743	146788	335124	173824	429437	494817	186483	158087	529795	300721	292945	553311	728658	708210	1.38059e+06	426399	481559	422618	131233	326648	372425	756039	506286	403257	652991	725751	747896	278821	354910	384122	301048	162848	169634
A0A087WXD1;Q96T83	SLC9A7	Sodium/hydrogen exchanger;Sodium/hydrogen exchanger 7	1.7829e-19	85021.1	48090.7	17727.8	8511.02	5570.81	27199.7	56591.3	36948.2	32213.4	14383.8	40464.8	13382.1	24968.1	16151	46292.3	6684.16	15649.2	61934.5	35058.9	20464.9	10974.4	18897.4	19541.2	61100.7	29494.3	53470.1	37278.6	65513.7	33569	35976.3	47787.9	20131.1	52632.6	2828.68	35669.2
A0A087WXI2;Q9Y6R7	FCGBP	IgGFc-binding protein	6.7262e-26	14757.7	8678.82	501.841	35629.3	11577.7	15459.3	16745.2	124196	7207.09	7231.21	27931.3	7001.99	10066.5	6233.22	24281.3	55928.1	41502.4	23241.6	10507.4	30157.6	NaN	2085.29	6689.19	30100.4	10315.9	15535.1	12223.2	14712.4	3933.22	9723.57	7458.66	4490.73	21725.6	NaN	9538.06
A0A087WXK4;Q7Z3F1	GPR155	Integral membrane protein GPR155	3.10129e-11	6077.26	3279.82	958.979	850.932	595.17	2278.25	5877.7	3120.56	3287.01	928.422	2133.72	4230.42	2739.15	2156.97	4579.24	913.159	4127.52	5832.78	3350.53	3916.41	NaN	1593.54	2518.82	9942.5	3533.59	6279.9	3665.62	11093.1	5086.66	3433.56	4517.68	2289.29	4319.07	94.4451	1308.23
A0A087WXK5;Q9BZC7	ABCA2	ATP-binding cassette sub-family A member 2	1.65774e-21	31945.7	17510	15378.2	4756.58	15252.4	14221.3	25633.9	27125.5	9912.45	7896.69	47405.7	10102.8	14106.3	22590.2	32312.7	40058.5	84134.4	14131.9	17263.2	22593.8	2449.72	14969.9	12019.8	28556	15933	27375.1	27569.7	41341.3	12351.7	10846.5	14387.8	11127.4	7569.2	9305.45	6689.01
A0A087WXL6;B7Z879;Q9H270	VPS11	Vacuolar protein sorting-associated protein 11 homolog	8.04668e-25	68462	36524.3	24507.9	8886.1	28667.1	14926.7	48445.6	51802.7	32923.1	14878.6	57132.8	24897.2	22216.7	60474.8	72590.7	52888.8	102309	50008.1	66394.4	43724.1	23664.7	29385.4	41147.2	80744.2	53757	70063.8	67029.1	82491	65315.6	40838.6	35198.5	34796.5	39618.6	17819.1	11049.4
A0A087WXM6;A0A0A6YYL6;J3KRX5;J3QQT2;P18621	RPL17;RPL17-C18orf32;RPL17;RPL17;RPL17	60S ribosomal protein L17 (Fragment);60S ribosomal protein L17;60S ribosomal protein L17 (Fragment);60S ribosomal protein L17 (Fragment);60S ribosomal protein L17	3.79898e-38	96006.9	113065	125554	28072.3	84937.8	28901.3	78509.8	111453	36077.1	38679.1	108205	57005.1	52186.1	225367	174274	183021	183527	55954.2	89318.7	73806.9	52292.9	83596.7	100020	132203	158271	133669	110154	140454	98419.4	56844.6	47747.4	93827.3	55493.7	43400.3	66858.7
A0A087WXM8;P50895	BCAM	Basal cell adhesion molecule	5.36173e-38	28933.7	22796.8	56011.1	12468.1	13342	19037.5	16273.3	53717.4	11816.4	12298.6	52873.6	8067	24444	64187.3	43995.2	51004.5	98267.4	47419.2	30963.2	31415.1	8477.54	21622.8	23168.4	45653.1	21975.8	55486.4	35436.1	47011.6	34512.9	16587.1	20877.1	25732.7	29635.4	13209.9	26073
A0A087WXP2;A0A0A0MRX8;A0A1B0GU97;A0A1B0GW37;A0A1B0GWI9;A0A1B0GWJ4;A0A286YEX4;A0A2R8Y7V8;A0A590UJ82;A0A590UK09;A0A590UK73;A0A8I5KYE6;A0A8J8YL86;B1AKN5;B1AKN6;B1AKN7;B1AKN8;B4DHW2;C9JWJ8;K7EJB0;K7EKH0;K7EN08;K7ESG9;O00712;P08651;Q12857;Q14938;Q5VW26;Q5VW27;Q5VW30;Q5W0Y9;S4R308;S4R3K4;U3KPY9;U3KQE8	NFIX;NFIB;NFIB;NFIB;NFIB;NFIB;NFIC;NFIB;NFIA;NFIA;NFIA;NFIX;NFIX;NFIA;NFIA;NFIA;NFIA;NFIX;NFIX;NFIX;NFIX;NFIX;NFIX;NFIB;NFIC;NFIA;NFIX;NFIB;NFIB;NFIB;NFIB;NFIA;NFIA;NFIB;NFIB	Nuclear factor 1;Nuclear factor 1;Nuclear factor 1;Nuclear factor 1;Nuclear factor 1 (Fragment);Nuclear factor 1;Nuclear factor 1;Nuclear factor 1;CCAAT-box-binding transcription factor;Nuclear factor 1;Nuclear factor 1;Nuclear factor 1 (Fragment);Nuclear factor 1;Nuclear factor 1;Nuclear factor 1;Nuclear factor 1;Nuclear factor 1;Nuclear factor 1;Nuclear factor 1;CCAAT-box-binding transcription …	9.77781e-07	34465.3	14671.1	14435.8	NaN	289.857	1816.73	20733.6	16556.3	NaN	2557.49	3282.96	10801.1	5639.44	27295.4	35684.7	23259.1	36723.7	35228.1	34435.1	45100.4	13796.6	23543.1	27669.7	35160.7	18957.1	50355.3	18488.7	15396.6	22664.1	21292.4	19783.9	17143.9	NaN	2819.8	614.312
A0A087WXU0;A0A2R8Y4J4;A0A804HHW6;A0A804HKF8;A0A804HLE1;Q9NWS8	RMND1	Required for meiotic nuclear division protein 1 homolog	3.89322e-15	7732.29	7289.95	14927.6	5775.15	13679.4	5735.3	12267.6	17884.6	17209.5	7977.56	20269.9	12944.4	6818.59	31062.4	17371.5	20656.8	40830.9	16084	24892.3	20914.5	NaN	10416.4	18561.9	40043.8	21314.2	22084.6	25200.5	24211.9	27704	10531.4	8634.12	12677.9	5897.98	6186.8	10860
A0A087WY55;Q9NP79	VTA1	Chromosome 6 open reading frame 55, isoform CRA_b;Vacuolar protein sorting-associated protein VTA1 homolog	5.97315e-29	177615	136218	114186	27013.6	41449.3	58685.1	124274	109669	66961.5	48057.6	196922	45743.6	47336.9	96389.8	127513	209404	279411	95977.2	141865	89462.3	29771.7	57637.4	53441.1	126947	191151	101623	162629	137887	130889	46028.8	102458	56369.7	103415	72800.5	28328.6
A0A087WY82;Q9Y624	F11R	Junctional adhesion molecule A	6.84171e-16	19371.7	8458.6	18194.4	789.874	2650.51	6311.77	8719.62	17106.8	16155.7	3989.15	17559.7	2729.84	5965.28	5782.74	6571.72	4886.89	26277.9	4995.24	4722.56	6851.13	2765.89	5472.53	3280.75	8798.24	6298.06	14461.2	8310.47	16418.9	1830.64	1211.53	6087.08	8720.26	6778.37	3034.17	7574.18
A0A087WYF1;P24043	LAMA2	Laminin subunit alpha-2	3.37298e-34	46838.8	19501.3	33145.1	3609.09	10217.4	16675.7	25111.9	38279.4	9531.95	11920.1	35425.2	8143.81	21135.7	33145.5	39211.8	26191.5	92475.3	22681.2	14322.8	29869.6	13412.3	22704.4	18217.7	52589.6	30532.3	52324.4	29237	90193.6	25554.5	15684.3	22396.3	20039.5	33204.8	8862.45	28592
A0A087WYF8;A0A2U3TZH4;D6RAF1;Q53GG5	PDLIM3	PDZ and LIM domain protein 3	5.79435e-15	39879.2	6042.97	34999	14673.5	13274	6694.32	19396.5	77217.5	22175.1	14248.4	49188.3	12498.2	35614.9	35833.2	11794.7	61868.3	133481	10054.9	14872.2	18608.7	NaN	1033.05	32238.6	57354.7	24354.7	30505.9	8888.54	12376.7	3356.54	6753.72	5336.58	12787.2	15741.9	17177.9	9177.98
A0A087WYG2;A0A669KB35;E9PFH7;Q9UPT6	MAPK8IP3	C-Jun-amino-terminal kinase-interacting protein 3	6.1675e-23	59179.1	34976	19902.2	5448.73	11027.9	19416.3	40625.2	45348.5	18965.6	14957.8	60943.2	17643.9	24188	33727.7	59136.1	30234.4	74728	40927.4	59684.9	29482.5	4678.73	22490.8	26830.5	66521.2	24774.4	52052.3	34250.6	77457.4	27910.6	24887.6	36716.9	30612.1	36334.7	10681.5	35340.8
A0A087WYG6;A0A087WZS0;P0DP58	LYNX1	Ly-6/neurotoxin-like protein 1 (Fragment);Ly-6/neurotoxin-like protein 1 (Fragment);Ly-6/neurotoxin-like protein 1	4.07518e-27	100145	38267.6	59813.6	21633.5	35208.2	17774	56100	76798	26235.9	20476.3	111546	11702.9	23756.1	37985.8	63103	65747.8	148702	53886.8	55748.5	25372.5	16840.3	44027.9	42916.2	69835.8	14604.3	38614.7	41414.2	46312.5	44602.9	39117.1	39461	44374.7	67012.7	36095.1	22211.8
A0A087WYI3;E7EU04;F5GXV3;F5GZ45;F5H3Z4;F5H4Z6;F5H5L8;J3KQP4;J3KR13;P14207;P41439	FOLR3;FOLR2;FOLR2;FOLR2;FOLR2;FOLR2;FOLR2;FOLR2;FOLR2;FOLR2;FOLR3	Folate receptor gamma (Fragment);Folate receptor beta (Fragment);Folate receptor beta (Fragment);Folate receptor beta (Fragment);Folate receptor beta (Fragment);Folate receptor beta (Fragment);Folate receptor beta (Fragment);Folate receptor beta;Folate receptor beta;Folate receptor beta;Folate receptor gamma	3.4822e-09	NaN	NaN	1770.76	98.9732	NaN	908.996	NaN	2910.81	416.077	125.695	1850.66	97.3994	181.562	NaN	4575.67	3395.23	NaN	2858	NaN	NaN	NaN	758.14	NaN	2806.01	NaN	3957.45	NaN	2579.01	1247.86	1224.53	649.577	376.434	NaN	NaN	NaN
A0A087WYJ0;Q9UGI6	KCNN3	Small conductance calcium-activated potassium channel protein 3	7.01105e-08	34247.3	16753.5	17768.6	19638.9	42298.7	3443.54	34860.1	21492.2	23408.7	6382.29	19757	16800.7	11704.6	23595.3	41020.6	40706.4	40396.2	26253.2	27750	19553.6	651.968	16913.4	13097.1	35349.6	53099.5	22324.6	30121.3	55127.5	34692.8	10375.6	12470.3	12053.5	13956.6	13568	8015.3
A0A087WYL5;Q6UXD5	SEZ6L2	Seizure 6-like protein 2	1.44647e-16	28540.1	24561.1	29648.3	20457.5	47758.5	9148.24	21674	38998.9	15951.9	13896.2	34014.9	17003.2	19320.2	54941.1	35846.7	82903.5	142383	16447.4	26344	28175.6	6150.97	20093.4	28848.4	48732.5	37544	27586	16356.5	39154.8	32411.9	11734.2	13170	16233.2	41696.2	9102.53	14692.5
A0A087WYT3;Q15185	PTGES3	Prostaglandin E synthase 3	1.92414e-15	405140	207459	183019	67325.4	219554	59632.9	141024	390269	211386	72859.2	345213	195810	110610	628834	682462	398233	888844	315437	595578	481942	87503.5	328042	386194	911713	474160	579185	431289	309841	371541	287901	400568	408368	309023	124512	92676.4
A0A087WYV9;A0A087X1F5;P57105	SYNJ2BP-COX16;SYNJ2BP-COX16;SYNJ2BP	Cytochrome c oxidase assembly protein COX16 homolog, mitochondrial;Cytochrome c oxidase assembly protein COX16 homolog, mitochondrial (Fragment);Synaptojanin-2-binding protein	3.25472e-19	53437.5	45118.5	36106.1	21653.5	24800.4	22376.4	42962.4	63161.2	35274.8	20009.4	31782.3	29426.4	31407.2	54224.8	29853.1	57896.4	137528	19119.6	26302.8	18659.7	20523.1	14702.7	42132.1	40827.2	39438.6	28032.7	38379.1	8814.71	35936.6	20262.2	14250.1	20694.5	8833.26	13180.4	28476.7
A0A087WZD4;K7EIS6;K7ENL9;Q96DM3	RMC1	Regulator of MON1-CCZ1 complex	3.6312e-15	18465.9	7319.04	7551.53	3191.34	7597.36	9338.63	11993.1	11499.2	9747.38	4467.64	24508.9	4358.38	6522.65	11671.2	7855.18	8257.81	21090.7	8401.69	7189.01	3544.2	NaN	2673.62	3020.33	9385.92	4105.73	7391.5	5698.03	7636.39	4505.62	3749.28	5213.29	4285.77	7208.47	4334.25	5421.62
A0A087WZE9;Q15651	HMGN3	High mobility group nucleosome-binding domain-containing protein 3	3.46694e-31	4132.31	528.137	268.127	NaN	531.957	20905.3	95.9675	1909.8	NaN	887.638	57838.2	NaN	10486	10312.8	24702.8	21121.7	72767.2	21867	1638	8518.36	246.486	2979.69	5267.51	26932.6	11963.4	45254.3	509.463	36705.9	NaN	1425.72	13446.6	13624.3	19477.2	6811.91	10007.7
A0A087WZM2;A0A804HJZ7;A0A804HKZ2;D6REQ6;D6RHI9;O00584	RNASET2	Ribonuclease T2;Ribonuclease T2;Ribonuclease T2;Ribonuclease T2;Ribonuclease T2 (Fragment);Ribonuclease T2	2.17673e-22	21223.9	3134.01	13570.1	1307.11	3875.9	4524.63	7283.35	26158.3	12306.7	1022.22	5704.57	7481.42	8428.05	9613.83	15635.1	41791.2	35423.1	15032.5	12665.4	12562	451.773	3653.51	1091.68	22246.6	24636.3	29270.1	4520.61	28782.5	10048.4	7325.9	5319.33	4274.13	2956.82	11720.7	1998.11
A0A087WZV0;O43314	PPIP5K2	Inositol hexakisphosphate and diphosphoinositol-pentakisphosphate kinase;Inositol hexakisphosphate and diphosphoinositol-pentakisphosphate kinase 2	1.9359e-11	7988.67	14828.8	6944.11	1134.52	10535.4	3906.27	6945.92	6188.53	3924.49	2833.03	11720.7	9315.25	3529.77	14087.2	10781.2	16040.6	24852.1	2174.8	8643.67	3998.84	1451.6	6948.72	6799.63	15259.9	12106.7	8732.77	14079	14349.2	11286	5645.74	5621.65	8622.46	5466.45	4546.89	3617.55
A0A087X011;E9PES4;J3KPF9;Q9Y496	KIF3A	Kinesin-like protein;Kinesin-like protein;Kinesin-like protein;Kinesin-like protein KIF3A	2.07542e-37	48906.9	47200.2	26435.7	7756.92	17142.2	15499.6	29772	33378.9	15345	12846.2	67907.4	17674	19358.8	57209	60307	19926.9	54578.9	26244.4	34841.7	16814.7	10696.4	27060	27633.7	65120.6	42404.8	43415.2	50782.9	114264	34968.4	23673.9	35113.1	44806.4	60855.8	10269	38907.2
A0A087X0B7;A0A087X2J6;A0A7P0T899;A0A7P0T8U4;A0A7P0T9T2;A0A7P0TBK4;A0A7P0Z4P6;H7C3C7;Q5SQN1	SNAP47	Synaptosomal-associated protein 47;Synaptosomal-associated protein 47;Synaptosomal-associated protein 47;Synaptosomal-associated protein 47;Synaptosomal-associated protein 47;Synaptosomal-associated protein 47 (Fragment);Synaptosomal-associated protein 47;Synaptosomal-associated protein 47;Synaptosomal-associated protein 47	9.47274e-09	NaN	2283.8	NaN	NaN	NaN	NaN	NaN	NaN	4693.36	NaN	NaN	158.212	NaN	NaN	813.109	9081.89	NaN	NaN	NaN	NaN	NaN	NaN	NaN	NaN	16432.4	NaN	1399.29	5273.21	4365.52	2277.62	2555.8	NaN	NaN	4253.73	1512.59
A0A087X0H8;Q15714	TSC22D1	TSC22 domain family protein 1	6.34429e-15	54285.1	20486.8	102010	26382.1	39348.4	20609.2	36228.3	190796	143467	32809	79302.6	49061.5	109889	53808.9	52789.3	272419	303197	30966.4	391433	77637.6	8456.57	8382.31	68047.9	174338	294320	107476	184596	5194.03	99403.7	23830.7	43749.9	23330.8	31837.3	78780.5	14558.5
A0A087X0I6;B4DIB3;Q9P0L2	MARK1	Non-specific serine/threonine protein kinase;Non-specific serine/threonine protein kinase;Serine/threonine-protein kinase MARK1	2.06309e-20	25902.2	36440.9	28422.9	5140.06	19195.2	17608	34331.5	41433.7	25335	16836.1	46584.4	20066.9	22890.1	65137.3	62202.3	47331.1	88812.9	42831.6	46180.9	31029.6	15904.4	30383.6	40768	75124.7	57441.5	52225.8	51980.9	56239.3	42433	22678.9	40460	30422.5	38389.8	19417.7	20020.1
A0A087X0L7;J3KNA0;Q15070	OXA1L	Mitochondrial inner membrane protein OXA1L	2.83815e-11	26418.7	20190.5	8266.93	1209.21	4166.24	4672.16	12712.6	13232.4	5078.95	7090.99	21171.2	1703.05	5243.34	14121.5	9104.91	12988.5	34627.3	3474.95	4856.93	6578.39	5533.88	2437.99	5472.1	17900	11075.2	8330.06	4381.15	28887.4	7037.9	4872.18	3674.39	7524.58	13100.9	1472.44	4872.6
A0A087X0M8	CHL1	Neural cell adhesion molecule L1-like protein	9.56956e-29	263695	188197	153178	75879.1	52394.1	107630	207315	226569	67732.4	88161.7	286108	61961.9	117009	207725	383818	155186	235346	154495	186045	151096	62708.9	125291	143603	330137	177616	292958	179820	267739	160654	106728	192309	148755	163303	48806.7	123502
A0A087X0R6;Q9UMY4	SNX12	Sorting nexin-12	2.89747e-17	261275	143732	120742	52466.7	148850	90922.2	187921	258769	135342	88601.1	252302	135309	123761	205214	256686	362952	470960	148384	239395	175734	76623.8	96314.4	155860	261032	208915	197899	230488	273862	258970	108712	124816	124954	132033	131446	59286
A0A087X0W8;E9PKH5;Q04206;Q2TAM5	RELA	Transcription factor p65;Transcription factor p65 (Fragment);Transcription factor p65;RELA protein	1.56084e-11	19291.8	6110.27	12885.2	NaN	3440.08	4492.01	16062.9	19632.4	1267.58	2889.79	14006.9	4517.16	6031.69	12574.4	18542.3	24618	50469.4	11638.8	19822.9	16828	NaN	9888.14	12704.8	18329.6	5716.18	32707.9	13552.9	12202.3	13731.9	12333.1	10343.6	12333.2	7579.26	1745.18	1384.82
A0A087X0W9;Q8N6M0	OTUD6B	Ubiquitinyl hydrolase 1;Deubiquitinase OTUD6B	1.06831e-06	15223.9	15879.3	1732.75	373.424	5055.47	7933.37	15448.9	8043.12	4123	9621.37	20701.5	5109.66	7032.22	9010.51	11652	3248.29	42194.8	6563.03	15640.7	10909.6	3337.53	3218.37	8897.19	10857.9	11978.8	8982.46	9516.15	39649.3	7962.44	9909.35	12837.2	9051.19	NaN	4667.34	8469.01
A0A087X0X3;P52272	HNRNPM	Heterogeneous nuclear ribonucleoprotein M	9.75339e-24	1.4889e+06	1.08008e+06	862741	243396	735780	444834	658685	1.11673e+06	326210	371859	1.47302e+06	436419	570657	877624	1.32441e+06	1.62292e+06	2572257	526549	562219	674306	256281	461473	521420	1.06024e+06	692992	1.44072e+06	422035	1.92667e+06	322480	544785	621579	800854	1062604	294584	1.10223e+06
A0A087X0Y5;Q8TDY4;V9GY49	ASAP3	Arf-GAP with SH3 domain, ANK repeat and PH domain-containing protein 3;Arf-GAP with SH3 domain, ANK repeat and PH domain-containing protein 3;Arf-GAP with SH3 domain, ANK repeat and PH domain-containing protein 3 (Fragment)	3.19802e-07	NaN	269.483	2448.22	219.47	4287.25	930.878	NaN	974.174	741.055	NaN	409.103	1106	NaN	NaN	934.069	4111.87	17633.4	NaN	2289.66	2654.51	NaN	629.386	144.686	3556.15	9592.03	2522.9	3250.96	24997.1	6366.34	2128.13	NaN	NaN	6966.41	1998.09	NaN
A0A087X119;A6NC89;Q96NU0;Q9BZ76	CNTNAP3B;CNTNAP3;CNTNAP3B;CNTNAP3	Contactin-associated protein-like 3B;Contactin-associated protein-like 3;Contactin-associated protein-like 3B;Contactin-associated protein-like 3	5.6703e-13	21206.4	12616	8803.3	4303.25	9001.07	8714.56	17297.9	9735.16	3922.3	6326.77	21145.9	3478.56	6204.93	8720.04	23002.5	62411.3	20040.8	15333.4	15464.9	8642.49	6597.25	6559.73	8415.77	12903.2	8050.99	16936	12100	31619.3	11202.7	8378.21	20012.1	10803	15996.4	NaN	7067.85
A0A087X165;Q9C0H9	SRCIN1	SRC kinase-signaling inhibitor 1;SRC kinase signaling inhibitor 1	1.30689e-35	98665	74667.1	44580.3	16448.3	42631.4	36453.8	66055.9	72583.1	35151	36297.5	149618	35542.1	52095.8	62902.5	95691.5	85886.9	220370	59472.3	71962	57315.7	15724.1	44399.1	49260.7	133118	56636.1	91022.9	78072.8	114111	53723.9	51349.5	73071.4	53404.9	83126.8	48685.3	50103.7
A0A087X173;P30542	ADORA1	Adenosine receptor A1	1.97783e-19	7401.21	5931.91	1241.04	237.587	2030.74	1575.53	1277.48	3172.63	113.674	NaN	6455.37	186.044	2758.42	22637.4	21089.5	3295.21	30698.9	9262.73	10554.7	10640.3	3617.98	11933.3	14401.7	21338.4	14627.7	22434.7	15052.9	17564.5	8644.01	2388.22	19059.9	13744.8	17604.1	736.051	5055.82
A0A087X1E4;P53365	ARFIP2	Arfaptin-2	8.01299e-33	18758.6	13537.1	12282.2	5625.52	7818.57	3912.45	9933.56	12226.9	3244.95	3850.91	15547.1	6475.49	8282.46	30387.9	20369.2	18366	36180.9	14836	25894.2	13125.8	5853.59	10832.8	16599.1	31516.3	20055.8	28645.7	20989.8	19374.3	15222	14512.1	15046.2	18048.3	16212.1	5721.22	4096.87
A0A087X1K9;E5RGR0;O75608	LYPLA1	Palmitoyl-protein hydrolase;Palmitoyl-protein hydrolase (Fragment);Acyl-protein thioesterase 1	1.03954e-12	13728.9	14080.3	42860.6	6684.76	16012	20229.1	17168.2	36130.3	22446.9	8176.95	64242.5	13294.3	14451.6	20334.3	22035.4	122425	149520	29198.6	31573.6	21265.9	NaN	4176.23	32520.7	85250.2	71329.3	42099.7	31227.6	1769.36	23833.5	2209.46	9981.76	10405.8	41105.7	9748.25	4775.59
A0A087X1L8;K4DIA0;O75144	LOC102723996;ICOSLG;ICOSLG	Ig-like domain-containing protein;ICOS ligand;ICOS ligand	3.16019e-19	10003.4	5724.48	9029.42	2169.05	7498.42	5324.97	7182.4	11411.9	5010.2	2966.14	18562.5	1730.37	8489.54	2250.92	7963.53	17465.7	36360.9	7104.79	2582.82	5259.78	NaN	1976.64	3870.78	7974.75	3678.41	11612.5	3966.08	6844.47	1727.7	2026.6	4778.61	2652.53	4147.36	92.2857	4771.91
A0A087X1U1;E7EUN2;F5GXM9;Q9UPQ3	AGAP1	Arf-GAP with GTPase, ANK repeat and PH domain-containing protein 1;Arf-GAP with GTPase, ANK repeat and PH domain-containing protein 1;Arf-GAP with GTPase, ANK repeat and PH domain-containing protein 1;Arf-GAP with GTPase, ANK repeat and PH domain-containing protein 1	1.00691e-21	71490.2	43961.6	26593.6	7553.5	22760.8	22102.7	42163.7	39195.3	16933.6	17250.9	55692.8	18728.5	28830.3	49221	72950.7	66050.6	124259	49213	44181.4	31340.2	21146.9	31246.9	37292	94654.3	27760.2	66700.9	44747.5	55748	39210.1	30236	50436.1	39996.9	42964.2	9950.08	16585.7
A0A087X1V2	NCAM1	Neural cell adhesion molecule 1 (Fragment)	6.77631e-15	15540.4	17697.6	9606.74	NaN	1534.64	5153.96	8418.19	12046	5192.92	3755.88	11979.8	3070.41	5627.25	10912.9	20102.3	9624.02	22798.9	8338.4	9008.63	16792.1	3349.54	9758.03	10949.2	15537.8	10788.1	20452.1	9289.89	6667.36	16123.8	5032.45	4389.12	8008.93	7191.22	3552.61	3017.45
A0A087X1X7;E9PRY8	EEF1D	Elongation factor 1-delta	8.99363e-27	123444	171533	134973	17783.7	140007	51602.1	68223.2	119131	54143.9	26614	169216	68035	84482.1	366120	205636	297639	318741	76729	122713	53276.7	51888.8	99975	155489	256794	224190	186892	146327	346501	88165.6	88088.2	92042.7	185043	98998.7	44436	66176
A0A087X1Z3;Q9UL46	PSME2	Proteasome activator complex subunit 2	9.20095e-09	53052.7	30862.4	21617.4	7580.52	8215.68	25964.5	32136.7	33065	11734.8	12413.9	43283.1	13305	20248.3	26391.4	15463.1	12336.3	48513.9	30829.6	14012.4	14016.4	22144.9	16191.3	10798.6	24605.2	13668.1	29726.6	8447.7	19933.9	3970.31	8204.14	13834.4	11466	7740.16	2684.67	7103.36
A0A087X241;Q2NKQ1	SGSM1	Small G protein-signaling modulator 1;Small G protein signaling modulator 1	2.50549e-26	43986.7	20586.7	7984.53	4278.45	4786.53	9804.31	21057.3	19074.3	11553.1	9924.19	20023	6056.93	7369.03	19982.1	30769.2	14215.9	20507.4	21921.2	29963.5	12193.3	9491.54	10620.2	12117.9	45007.6	18027.1	17605	14896	38103.9	21616.1	19401.5	17253.1	12206.7	23780.5	6704.95	13749.3
A0A087X256;Q2M389	WASHC4	WASH complex subunit 4	5.38622e-29	31610.9	27246.6	20651.1	4756.67	13449	14846.3	30738.3	42236.3	10724.4	10329.6	50781.5	10229.9	22374.9	20598.7	34843.2	25330	66884.9	13961.7	14927	18551.6	11639.9	11395.4	18156.8	31971.2	13057.5	28795.4	18532.3	55272.2	17052.9	13019	12884	14953.5	24708.6	9344.87	16279.8
A0A087X2B1;A0A0G2JRA5;A0A0G2JSB3;A0A286YEU2;A0A3B3ITL7;A0A6Q8PFM4;A0A6Q8PGE0;A0A6Q8PH77;A0A6Q8PHA3;A0A804HJM2;A0A804HKG7;A0A8I5KWJ3;A6NFN3;B0QYV1;B0QYY4;B0QYY6;B0QYY7;B7Z1U7;F8VR27;F8VRS4;F8VZG9;F8VZY7;I3L1D4;J3KNW3;J3QQZ2;J3QRF4;O43251;Q9NWB1;S4R469	RBFOX1;RBFOX2;RBFOX2;RBFOX1;RBFOX3;RBFOX1;RBFOX1;RBFOX1;RBFOX1;RBFOX1;RBFOX1;RBFOX3;RBFOX3;RBFOX2;RBFOX2;RBFOX2;RBFOX2;RBFOX1;RBFOX1;RBFOX1;RBFOX1;RBFOX1;RBFOX1;RBFOX1;RBFOX3;RBFOX3;RBFOX2;RBFOX1;RBFOX2	RNA binding protein fox-1 homolog 1;RNA-binding protein fox-1 homolog 2 (Fragment);RNA-binding protein fox-1 homolog 2 (Fragment);RNA-binding protein fox-1 homolog 1;RNA-binding protein fox-1 homolog 3 (Fragment);RNA binding protein fox-1 homolog 1;RNA binding protein fox-1 homolog 1;RNA binding protein fox-1 homolog 1;RNA binding protein fox-1 homolog 1;RNA binding protein fox-1 homolog 1;RNA bi…	5.29776e-07	NaN	5100.07	5047.54	NaN	17764.1	NaN	9774.27	16233.1	91920.1	NaN	1521.09	34600.5	NaN	8806.63	NaN	116323	31682.8	NaN	1818.44	NaN	NaN	NaN	NaN	NaN	12831	5305.14	6517.1	1023.94	7469.79	101.046	NaN	NaN	NaN	1095.39	5114.78
A0A087X2D5;Q9BRJ2	MRPL45	39S ribosomal protein L45, mitochondrial;39S ribosomal protein L45, mitochondrial	9.20241e-13	46092.9	26375	24636.3	8376.68	21345.7	17020.9	25734.7	32750.7	7160.63	10724.1	44447.7	8691.06	15737.8	34870	56509.2	45425.7	93644.3	20092.3	13133.5	22338.9	10467	21842.2	16479.7	47920.7	16528.1	28582.3	19882.6	101798	20636.4	4156.58	13578.2	28891.2	44042.4	4.89639	12025.2
A0A087X2H1;A0A8I5KU01;A0A8I5QJU2;H0YJD4;H0YJP0;Q9ULT8	HECTD1	E3 ubiquitin-protein ligase;E3 ubiquitin-protein ligase;E3 ubiquitin-protein ligase;E3 ubiquitin-protein ligase;E3 ubiquitin-protein ligase;E3 ubiquitin-protein ligase HECTD1	3.80504e-07	6980.09	41793.5	1671.41	823.871	9155.46	7633.95	51770.5	5013.64	6684.29	4447.75	9732.78	3634.24	NaN	12246.9	72410.3	9024.61	29672.3	3776.76	9108.8	6031.85	NaN	4219.13	5568.64	40312.5	6653.75	9578.99	7269.54	25105	4867.05	2532.89	8371.04	8473.67	64053.9	2889.22	4218.14
A0A087X2I1;P62333	PSMC6	26S proteasome regulatory subunit 10B	3.92188e-24	94977.8	63312.8	44195.8	19244	46054	32845.9	73648.5	90928.4	47613.7	31233.3	101070	52960.8	51104.7	83922.5	99030.3	73840	131709	46726.1	81479.3	56166.8	16784.1	42541.4	50002.1	104443	71642.2	79564.3	74984.2	74413.6	72765.3	35037.8	48012.6	60904.6	61911.8	27001.7	25200.7
A0A087X2I5;Q9UK45	LSM7	U6 snRNA-associated Sm-like protein LSm7	2.69248e-09	173031	102795	181299	210598	237625	43006.5	101807	298728	264385	62827.5	256056	259333	128069	62317.2	102283	288942	385951	79336.8	62016.4	76635.6	21049.4	35381.9	60793.3	128387	71495.5	85332.9	55710.5	128359	55819.4	36247.8	56717.5	60396	17742.9	14353.5	74388.7
A0A088AWN3;A0A804HIE8;Q9BZ29	DOCK9	Dedicator of cytokinesis protein 9	3.59719e-14	13892.4	8173.34	6581.85	4578.17	6558.44	7480.32	12885.1	10561.6	6691.01	4721.81	17339.7	3690.44	7792.91	13066	15330.5	17992.1	44555.2	10025.1	12443.3	7680.15	2766.6	6723.55	6047.02	17401.9	8911.38	17193.3	12312.7	14319.1	8446.67	3148.68	8451.66	9179.86	30470.5	5758.58	7089.44
A0A088AWP5;Q8WUY3	PRUNE2	Protein prune homolog 2	4.83391e-17	29529.8	16904.8	28209.2	20556.6	7185.59	7050.9	21553.3	27758.3	18476.6	12069.4	45751.2	10567.7	10484.5	28938.6	35300.2	14993.5	12697.8	30183.9	81239.4	21274.1	19399	19269.1	22758.1	43601.8	24841.6	31583.2	44588.8	4315.14	34132.3	13728.7	19260.2	17811.6	2541.84	3602.06	5782.93
A0A096LNH6;Q14185	DOCK1	Dedicator of cytokinesis protein 1	1.50185e-16	35561.6	9992.35	17378.6	5127.08	11983.2	8515.11	13441.3	16785.6	12839.5	5943.08	33123.6	6183.95	11941.1	8588.29	30837.8	33828.5	71601.5	17251.5	22370.1	16278.2	NaN	10115.2	6759.73	25705.8	15410.7	27568	25821.3	16730.8	17704.2	11799.7	14606.8	8671.89	14536.9	11968.3	3202.4
A0A096LNN8;A0A096LNT1;A0A096LNV3;A0A096LP02;A0A096LPF9;Q9Y508	RNF114	E3 ubiquitin-protein ligase RNF114;E3 ubiquitin-protein ligase RNF114;E3 ubiquitin-protein ligase RNF114 (Fragment);E3 ubiquitin-protein ligase RNF114;E3 ubiquitin-protein ligase RNF114;E3 ubiquitin-protein ligase RNF114	2.01908e-19	10846.1	2476.6	1858.88	130.625	1523.88	2500.49	4387.99	4445.6	5159.81	3532.87	7678.39	1623.64	2856.88	7764.33	11357.5	3347.67	25691.4	6582.62	17862	14060.5	822.899	4617.04	7750.3	26180.8	12318.1	30813.2	7108.94	38631.4	11168.7	8798.53	8983.45	10563.6	19222.6	11659.6	4441.93
A0A096LNU0;D6REY2;P23508	MCC	Colorectal mutant cancer protein	2.31482e-19	34289.9	3896.22	3218.21	1102.48	NaN	NaN	10313.6	7901.66	3553.56	3558.11	2012.65	1708.42	3764.63	6979.95	13995	2090.81	22569.4	3244.22	12961	15399.7	3943.85	3664.97	10258.8	8800.8	8903.24	12413.1	4618.9	45044.4	12128.2	5792.63	6511.86	8095.81	5860.57	2581.6	4409.58
A0A096LNY5;A0A096LNY6;A0A1B0GTJ7;A0A1B0GWJ0;A0A7P0T9A7;A0A7P0Z472;P30566	ADSL	Adenylosuccinate lyase	5.86479e-19	63147.2	36009.7	24219.7	9381.09	16429.1	13887.2	43047.3	44538.2	12487.8	17803	49017.2	22722.1	20221.5	33310.5	60065.7	41415.1	63283.1	36522.5	37563.8	30266.7	13343.9	22152.2	33628.1	61355.3	49918	47227.8	47767.1	28113.4	37076.5	22054.7	26043.4	19704.5	15372.7	17626.6	12253.9
A0A096LPC5;E7ESD2;F8W7U3;J3KP36;Q641Q2;Q9Y4E1	WASHC2C;WASHC2A;WASHC2A;WASHC2C;WASHC2A;WASHC2C	WASH complex subunit 2C;WASH complex subunit 2A;WASH complex subunit 2A;WASH complex subunit 2C;WASH complex subunit 2A;WASH complex subunit 2C	3.33392e-29	10742.2	7948.37	10810	1915.27	8444.5	6825.9	8230.75	14376.2	8259.13	6249.56	24121.6	6868.63	11550.3	17769.5	16051.5	21883.2	37119.8	11492.4	13492	9311.92	7412.29	9897.43	11842.1	28024.9	16174.9	28450.2	12354.2	47879.5	8677.76	11585	12772.3	14165.8	17551.9	5883.69	9690.52
A0A0A0MQS1;B5MD87;Q53H96	PYCR3	Pyrroline-5-carboxylate reductase;Pyrroline-5-carboxylate reductase;Pyrroline-5-carboxylate reductase 3	7.69535e-16	11511.4	2419.03	6236.11	11602	18548	278.061	11274.9	23382.1	18306.7	364.673	3161.95	19659	6809.67	18160.2	16411.3	30415.2	34894.1	10589.7	43312.7	25776.7	6828.62	20630	12961.6	23042.3	21035	14335.5	67611.5	NaN	39005.2	14552.7	2513.18	5039.95	NaN	18200.2	NaN
A0A0A0MQS9;A0A0A0MTC7	LAMA4	Laminin subunit alpha-4	6.88984e-15	3950.63	2389.85	2849.78	1309.9	1345.57	1340.24	1962.24	3777.7	3861.98	980.01	2934.71	1213.04	1372.96	4015.04	2189.73	2943.3	12482.7	1577.86	2164.83	1666.32	NaN	719.697	1217.28	4688.95	3684.53	4406.04	1094.65	2725.54	2880.15	622.302	1113.83	687.887	1598.76	567.823	1412.35
A0A0A0MQU4;Q96I15	SCLY	Selenocysteine lyase	3.6617e-13	3273.5	7227.12	20529.4	23946.4	27084.2	17759.5	29745	48939.9	9738.04	22356.3	59581.3	6679.32	49573.4	24134.1	29559.2	53383.9	55094	9267.98	12087.9	22636.5	NaN	4247.82	6536.74	34827.8	18036.8	12797.7	18865.9	NaN	11941.8	8986.89	15761.6	12869.9	10211.8	2672.46	15740.2
A0A0A0MQV1;P28845	HSD11B1	11-beta-hydroxysteroid dehydrogenase 1 (Fragment);11-beta-hydroxysteroid dehydrogenase 1	4.74524e-14	NaN	NaN	8039.39	2222.59	6114.75	402.571	NaN	16450.7	3061.76	215.556	24596.8	688.219	1276.55	NaN	13473.3	8619.62	4616.95	5907.94	12933	19484.3	1274.93	11959.7	1759.35	17506.6	5223.27	7528.48	7670.65	NaN	1615.15	4776.06	NaN	NaN	NaN	NaN	463.034
A0A0A0MQW0;A0A0A0MR39;Q9P2K5	MYEF2	Myelin expression factor 2	1.95054e-09	2933.05	2243.09	3535.35	329.446	4764.99	762.929	1042.38	1713.44	1087.13	168.333	4435.7	1186.56	991.834	1815.07	2689.46	23182.2	6052.74	801.871	1282.58	1044.22	3138.44	671.957	3707.98	2816.01	807.233	2657.8	756.08	5444.94	322.997	1236.33	366.735	3797.07	5289.62	353.076	3044.22
A0A0A0MQW1;A0A2R8Y4X0;A0A2R8Y5H9;A8MY87;Q8IVT5	KSR1	Non-specific serine/threonine protein kinase;Non-specific serine/threonine protein kinase;Non-specific serine/threonine protein kinase;Non-specific serine/threonine protein kinase (Fragment);Kinase suppressor of Ras 1	1.99737e-25	NaN	6365.3	NaN	325.637	1920.08	NaN	3640.82	NaN	3730.98	NaN	NaN	1071.95	1858.04	11744.4	6859.54	6110.24	12255.8	5970.5	5543.87	8031.53	NaN	2573.97	4971.06	10491	5925.44	12379.2	9126.91	15036.8	8469.74	4877.97	8637.06	8052.65	13293.9	4677.78	2382.38
A0A0A0MQX7;Q08629	SPOCK1	Testican-1	9.08489e-09	6080.79	2699.79	2261.81	2042.95	3239.9	NaN	6251.38	4052.44	11069.2	1804.5	9742.89	3748.82	2612.88	1977.55	4555.38	20401.2	18209.2	495.291	6804.09	1435.75	NaN	889.457	870.501	4669.44	16636.5	3255.54	8774.52	4641.54	4315.72	270.591	2871.59	1080.92	2182.61	802.257	963.597
A0A0A0MQX8;A0A7P0T9I3;A0A8I5KU79;C9JP00;H7C4T5;O95205;Q5VZF2;Q9NR56	MBNL1;MBNL2;MBNL2;MBNL1;MBNL1;MBNL2;MBNL2;MBNL1	Muscleblind-like protein 1;Muscleblind-like protein 2;Muscleblind-like protein 2 (Fragment);Muscleblind-like protein 1;Muscleblind-like protein 1 (Fragment);Muscleblind-like 2 (Drosophila), isoform CRA_b;Muscleblind-like protein 2;Muscleblind-like protein 1	6.93585e-10	18801.2	15816.5	1415.37	202.093	9817.85	1802.58	7139.15	6646.2	848.052	4982.21	19723.4	NaN	4097.33	2242.47	17520.3	20966.5	35647.3	1760.21	NaN	2515.13	NaN	1921.8	1534	6332.83	3449.44	11947.1	NaN	73279.4	NaN	1855.76	9959.51	16385	23836.2	NaN	15222.9
A0A0A0MQY7;A0A3B3ISH2;Q5VU97	CACHD1	VWFA and cache domain-containing protein 1	5.04262e-07	NaN	NaN	1432.63	1629.74	NaN	NaN	NaN	7999.74	3547.59	NaN	3022.21	3676.85	NaN	NaN	NaN	1681.42	NaN	NaN	NaN	1918.59	NaN	NaN	1289.93	NaN	7749.94	2926.2	7414.95	NaN	9795.02	2612.2	NaN	5253.69	NaN	1750.19	NaN
A0A0A0MQZ2;A0A2R8Y6T2;A0A2R8YDS2;A0A804HJ92;B7ZCA0;Q96PV0	SYNGAP1	Ras/Rap GTPase-activating protein SynGAP (Fragment);Ras/Rap GTPase-activating protein SynGAP;Ras/Rap GTPase-activating protein SynGAP;Ras/Rap GTPase-activating protein SynGAP;Ras/Rap GTPase-activating protein SynGAP;Ras/Rap GTPase-activating protein SynGAP	1.78033e-28	19443.2	20970.6	11654.8	13535.1	10050.4	1987.09	20889.8	12086	27848.1	4295.27	19054.8	14567.4	8433.25	27555.4	16565.2	35875	39051.5	11854.7	21882.6	15715.3	7541.75	12447.7	20277.9	31682	29439.7	22890.2	23285.8	41724.8	18732.5	12845.7	11459.2	12816.5	24664.5	11598.1	3072.07
A0A0A0MR05;H3BSZ4;Q9BVC4	MLST8	G protein beta subunit-like;G protein beta subunit-like (Fragment);Target of rapamycin complex subunit LST8	6.45409e-21	36023.6	21630.5	19913.8	4383.17	6848.48	6849.46	21481.5	20602.2	890.779	10189.7	30856.1	4463.91	11582.8	27326	36058.2	13403.3	34539	18942.5	19663.5	18164.5	3520.77	16605.2	12496.6	31035.7	6089.87	22980.5	14382.8	23756.4	19867.4	11543.8	12489.2	15932.7	20030.6	897.363	11996.2
A0A0A0MR42;H0Y966;K7ENP4;K7EPA2;K7EQZ8;Q8TEP8	CEP192	Centrosomal protein of 192 kDa;Centrosomal protein of 192 kDa (Fragment);Centrosomal protein of 192 kDa (Fragment);Centrosomal protein of 192 kDa (Fragment);Centrosomal protein of 192 kDa (Fragment);Centrosomal protein of 192 kDa	3.23584e-06	93812.2	66181	54696	6547.36	17644.1	32921.9	69129.9	51509.2	135.575	23794.1	52577.1	3375.09	40874.9	83764.1	139606	37384.9	78607.6	93092.1	13898.7	77483.8	NaN	46165.8	38501.1	92305.9	3502.39	88093.9	7662.9	51106.7	3810.35	26880	72486.8	91955.5	29467.6	1203.59	12271.4
A0A0A0MR50;Q13619	CUL4A	Cullin-4A	1.49714e-06	34159.4	18625.9	20082.3	1130.33	4688.27	7800.21	19571.7	25565.4	230.257	11490	26041.8	5509.99	9772.35	29433.2	NaN	NaN	NaN	NaN	22908.9	15621	11735.2	4980.25	11950.7	18062.5	4764.48	22877.2	17700.1	NaN	10535.1	13459.7	NaN	18801.8	NaN	NaN	13305.2
A0A0A0MR85	GSTM4	Glutathione transferase	1.06084e-06	7004.96	21899.9	NaN	436.976	30522.7	NaN	25329.4	NaN	NaN	10180	NaN	2591.21	2267.74	5651.21	NaN	10355	59568.8	NaN	3278.48	3784.88	NaN	2713.65	2099.87	9015.13	1395.27	40243	715.135	NaN	NaN	37040.4	NaN	NaN	NaN	1549.13	NaN
A0A0A0MR89;A0A0U1RQC5;A0A0U1RRJ0;Q9Y4C0	NRXN3	Neurexin-3-beta;Neurexin-3-beta;Neurexin-3-beta (Fragment);Neurexin-3	1.8302e-29	66492.7	42044	25643.6	11028.6	3699	24103.3	45199.6	41773.2	11428.5	17004	48612.7	14113.1	24783.2	50421.8	69515.7	20382	42926.5	39847.5	43339.7	26769.9	17968.4	21273.8	33662.8	76120.1	19776.6	48146.9	42907.1	71509.2	31051.4	21298.8	49415	27329.7	45187.9	3730.48	23237.5
A0A0A0MRA5;B7Z4B8;M0R3F1;Q9BUJ2	HNRNPUL1	Heterogeneous nuclear ribonucleoprotein U-like protein 1;Heterogeneous nuclear ribonucleoprotein U-like protein 1;Heterogeneous nuclear ribonucleoprotein U-like protein 1 (Fragment);Heterogeneous nuclear ribonucleoprotein U-like protein 1	7.85514e-23	28231.5	15329.9	17239.1	3495.12	13567.7	7862.82	14775.6	30430.3	6073.54	7636.21	32177.4	6900.54	12938.9	20935.7	23680.8	24747.9	87898.1	9968.13	10857.2	15549.7	1883.58	9879.03	12242.1	27926	15135.8	31807.1	12929.5	45335.9	14134.5	8637.52	12656.4	20281	20323.4	3883.93	12183
A0A0A0MRA8	EPB41L3	Band 4.1-like protein 3	3.13907e-36	430921	266762	315362	97386.6	233293	197288	335046	519476	156143	175311	662118	185234	268004	335947	570949	504866	766455	407739	393781	342655	132483	233200	225986	602345	319795	490065	452100	600434	329517	187882	357209	265639	352667	202296	292056
A0A0A0MRE1;A0A0A0MSB8;B4DJ07;Q9UPT5	EXOC7	Exocyst complex component 7 (Fragment);Exocyst complex component 7;Exocyst complex component 7;Exocyst complex component 7	7.10691e-25	17173.4	19815.4	15884.4	10148.3	16400.9	6017.54	25513.2	29301.1	25155.6	8966.75	18494.3	16664.5	9110.52	25221.7	31287.2	35614.2	44926.8	16444	51191.8	14580.7	2659.55	10540.4	14679.3	34456.3	40036.4	21320.9	56845	18301.6	45772.5	9675.53	11664.8	8718.66	8624.55	29711.4	2671.7
A0A0A0MRE5;H0YBF7;Q9ULH1	ASAP1	Arf-GAP with SH3 domain, ANK repeat and PH domain-containing protein 1;Arf-GAP with SH3 domain, ANK repeat and PH domain-containing protein 1 (Fragment);Arf-GAP with SH3 domain, ANK repeat and PH domain-containing protein 1	1.20434e-26	50007.8	33864.7	14907.6	5340.15	16553	10984.4	32409.1	30022.9	12426.1	13824.5	47128	13222.1	18440	33772.3	38941	20720.6	55286.2	25765.3	26380.3	21814	15260	17133.7	21603.1	46318.4	23004.1	39273.5	34753.6	69944.4	20976.8	20069.6	25932.2	27388.6	32745.5	11674.4	19251.8
A0A0A0MRF6;A0A7P0T8N5;A0A7P0T928;A0A7P0T939;A0A7P0T9A9;A0A7P0TAA2;A0A7P0TAD6;A0A7P0TAX3;A0A7P0TBH8;A0A7P0TBI4;A0A7P0Z4N5;A0A7P0Z4Q5;Q99996	AKAP9	A-kinase anchor protein 9	2.03232e-08	1963.05	1582.55	900.388	NaN	543.075	810.328	302.271	1754.72	NaN	NaN	2560.19	693.308	792.051	1960.74	3656.66	11671.7	6699.33	322.18	281.73	660.698	786.082	157.128	1511.59	4050.97	1882.01	2524.03	NaN	5336.32	720.437	1025.95	619.026	1550.58	1970.44	NaN	NaN
A0A0A0MRH9;H0Y3A8;O75129	ASTN2	Astrotactin-2;Astrotactin-2 (Fragment);Astrotactin-2	8.5428e-18	31318.8	36357.6	24012.2	8390.68	11953	18196.5	25157.1	22066.3	13537.5	11808.3	50604.3	8622.69	13812	17483.7	26231.6	22020.6	44366.2	16755.3	24162.2	14688.6	8155.31	13157.7	18486.5	31099.8	24065.3	27491.6	25611.6	39862.6	16500.5	13375.9	19080.3	22357.1	24404.2	4937.4	10900.5
A0A0A0MRI2;Q9UNH7	SNX6	Sorting nexin;Sorting nexin-6	8.31068e-26	86376.7	75433.5	64539.3	14595.8	46707.8	24465.2	58713.3	93175.7	48625	25966.6	134009	44642.5	64582.1	117687	136928	92894.6	204299	72806.4	87818.8	75583.2	33595.7	65232.6	83273	137759	81081.4	129761	95730.6	85765	88261.6	50014.6	69560.2	64169.5	70547.5	47275.9	23022.9
A0A0A0MRJ0;A0A0A0MRJ1;Q5VT25	CDC42BPA	Non-specific serine/threonine protein kinase;Non-specific serine/threonine protein kinase;Serine/threonine-protein kinase MRCK alpha	3.9254e-15	10398.6	11785	3692.95	252.15	3070.3	3347.33	4502.75	4354.45	1973.6	2047.66	11214.3	1914.5	3906.94	8662.59	8253.84	3634.63	18020	4154.17	2539.01	3469.08	1255.21	3025.83	3382.97	12108.8	3019.73	7373.22	4624.6	14990.9	5702.81	4552.41	5928.8	6151.33	13311.4	1641.98	4452.6
A0A0A0MRJ6;P22061	PCMT1	Protein-L-isoaspartate O-methyltransferase;Protein-L-isoaspartate(D-aspartate) O-methyltransferase	5.85747e-29	1.92492e+06	1.31657e+06	1.68298e+06	686785	1.09067e+06	819054	1.7514e+06	3.15436e+06	755956	1.0073e+06	2.2035e+06	973112	1.50021e+06	797531	1.58869e+06	1.04165e+06	2.60298e+06	919119	1.15299e+06	677271	216847	453374	789227	1.59363e+06	1.1344e+06	1.21649e+06	1.11467e+06	1.08182e+06	852391	534350	1.34731e+06	678031	737903	421587	1.00314e+06
A0A0A0MRN5;Q9NZT2	OGFR	Opioid growth factor receptor	5.58663e-12	30907.7	21138.6	16618.4	2985.2	7087.67	8227.05	17428.7	15146.2	7445.56	6303.3	34316.7	5551	8687.64	15410.1	18840	14433.6	19613.6	14889.8	11040.7	9846.62	8188.49	11261.7	8426.98	26212.3	21967.4	19226.8	15608.4	17663.9	12545.1	7702.42	14141.2	10267.9	8054.11	3847.94	19300.7
A0A0A0MRT6;B6VEX4;Q8IZP0	ABI1	Abl interactor 1	1.1499e-34	193675	117153	122003	63890.2	39914.8	46630.8	109765	193595	80623.3	63183.1	221947	74152.8	121989	118593	221585	140405	233231	169255	217929	149924	30722.6	72158.5	90983	238469	152320	219384	162263	313179	143816	85363.6	163510	103566	118238	35743.6	64518.2
A0A0A0MRU0;A0A0C4DH75;B4DZ84;D3DX48;D3DX49;Q14168	MPP2	MAGUK p55 subfamily member 2	4.41982e-35	236432	180831	79069.1	30334.6	85580.9	78524.6	198459	176757	55706.5	73414.2	223181	76249.7	96258.6	202298	285938	174114	446880	123887	160045	171404	37084	102848	119905	290386	168124	247520	151362	425426	187981	108164	125890	161813	302132	64016	86833.8
A0A0A0MRU9;A0A7I2YQR3;E7ETY4;E9PC69;Q7KZI7	MARK2	Non-specific serine/threonine protein kinase;Non-specific serine/threonine protein kinase;Non-specific serine/threonine protein kinase;Non-specific serine/threonine protein kinase;Serine/threonine-protein kinase MARK2	6.24525e-20	34622.4	25541.6	12865.8	3876.53	7097.11	11317.7	27181.5	22533.2	8908.67	7970.66	38175.1	8181.14	11878	27836.9	39051.3	17659.8	21103.1	27416.1	38634.8	11202	11227.6	21859.3	18859.9	42524.4	25196.6	40011.8	50107	48539.8	22772.5	17466.2	23865.3	19089.6	31549.8	7551.72	14539.3
A0A0A0MRW0;A0A0A0MRW1;A0A0A0MRW2;A0A0A0MRW3;Q5T593;Q8IW50	FAM219A	Protein FAM219A;Protein FAM219A;Protein FAM219A;Protein FAM219A;Protein FAM219A (Fragment);Protein FAM219A	1.84859e-12	32016.6	25000.8	16578.3	6167.58	16823.2	NaN	20554	26727.9	17646.2	14493.7	26014.3	16831.3	7434.74	72100.1	29293.5	50050.3	96697.4	53070	24144	31553.9	28105.4	24235.6	39674.2	130373	52328.4	105729	27615.5	121479	29494.3	34835.9	55471	50962.2	63377.1	16180.2	21951.9
A0A0A0MRX1	ELAVL2	ELAV-like protein	3.47124e-21	102511	261465	133688	27212.8	109073	33026.6	43082.9	87805.6	26125.6	48705.5	132906	61941.9	37287.3	279410	212003	217456	193180	57895.4	88820.9	47751.9	36770.8	109542	121441	145549	175479	161124	134674	446630	124579	85150.7	57234.2	225249	157989	24103.8	83489.2
A0A0A0MRY0;F8WDP1;Q8WUA7	TBC1D22A	TBC1 domain family member 22A	1.02752e-08	1159.36	NaN	NaN	NaN	NaN	NaN	NaN	1401.06	NaN	NaN	2765.97	NaN	NaN	4767.28	6830	NaN	2209.68	2738.5	2507.97	2746.38	2175.54	2117.28	2389.92	6774.17	4050.03	6361.8	1379.75	18803.2	2059.68	1366.25	NaN	3485.78	6356.41	817.916	1119.51
A0A0A0MRZ8;P04433	IGKV3D-11;IGKV3-11	Immunoglobulin kappa variable 3D-11;Immunoglobulin kappa variable 3-11	6.78605e-09	189757	82170.3	21640.9	21725.5	22561.2	39983.4	73254.4	203373	39203	40521.7	124001	41689.9	49460.7	6783.56	97857	117533	154031	170789	62527	39234.6	27579.9	13093	68498.8	59305.7	40141.6	115158	83731.1	28046.9	10402.9	18723.1	25797.3	99937.7	95983.9	31145.3	126415
A0A0A0MS08;P01857	IGHG1	Immunoglobulin heavy constant gamma 1 (Fragment);Immunoglobulin heavy constant gamma 1	3.54133e-32	2570781	1.56095e+06	617423	458932	777467	558898	1.30889e+06	7.15376e+06	1.38994e+06	961566	3.97179e+06	1.00075e+06	743973	1.11316e+06	1.48625e+06	2.72493e+06	4767959	3.22405e+06	734107	1.00402e+06	367926	204150	1992104	1.66567e+06	957659	1.94231e+06	985934	1.52117e+06	593054	468418	731440	1.47869e+06	1238545	524466	2.52836e+06
A0A0A0MS15	IGHV3-49	Immunoglobulin heavy variable 3-49	1.80561e-08	NaN	NaN	NaN	NaN	NaN	NaN	NaN	25776	3901.88	NaN	NaN	1457.54	NaN	NaN	NaN	10224.1	17431.4	626.077	6653.83	NaN	606.318	NaN	2330.71	7253.74	NaN	NaN	3872.47	NaN	NaN	NaN	NaN	NaN	NaN	NaN	NaN
A0A0A0MS29	MFF	Mitochondrial fission factor	1.04259e-10	262136	217636	98569.5	19923.3	80953.8	38671.7	156771	125852	61520	68472.8	159671	67478.5	72242.7	196698	233497	145220	262192	169116	144953	106381	100545	144400	116650	244947	175806	202396	160894	236622	202373	125685	140113	172006	155113	81058.1	97859
A0A0A0MS47;Q96PE5	OPALIN	Opalin	1.29479e-16	117757	2899.96	59173.4	14117.2	67394.8	46336.5	51549.8	73173.3	2558.44	37688.4	179129	27569	54798.1	20796.8	49815.2	15683.7	16849.3	3285.25	22115.2	16108.7	NaN	7397.41	10209.7	13277.5	2308.01	40911.7	19881	9180.68	392.113	2992.49	25090	7674.73	2000.58	9298.07	12285
A0A0A0MS48;Q8TEH3	DENND1A	DENN domain-containing protein 1A	7.90468e-09	29350.2	8299.6	9507.78	5221.37	12419.9	10798.5	10160.1	26126.7	7077.98	9203.28	28237.5	7938.02	7808.25	7725.42	15481.3	101699	NaN	13444.7	6303.61	5759.65	4967.46	7253.33	5493.43	10476	8585.59	12959.1	10146.8	15202	8639.07	5680.79	8665.35	7073.38	7053.22	2968.79	7295.46
A0A0A0MS51;A0A0A0MT01;P06396	GSN	Gelsolin	3.01567e-40	545620	289331	681304	165115	385026	265049	355277	863258	282943	272829	858396	272084	477936	408987	833981	1.34696e+06	1.7763e+06	481320	509076	530226	127397	308981	342022	770814	357250	653523	395791	461172	332596	217203	319286	220460	350389	217279	358799
A0A0A0MS69;Q14123	PDE1C	Phosphodiesterase;Dual specificity calcium/calmodulin-dependent 3',5'-cyclic nucleotide phosphodiesterase 1C	4.70609e-31	29086.9	11914	25382	2570.29	37191.7	11729.4	21342.5	35429.1	16698.4	4523.46	53937.5	8906.79	11274.8	17178	43217.1	60460.2	166851	24517.6	32951.9	33385.2	7637.61	18838.3	17390.6	45807.4	20859	35663.8	24045.2	22189.8	11782.5	15020.9	12020.7	9126.99	12526.5	7299.99	3850.1
A0A0A0MS90;Q9UIS9	MBD1	Methyl-CpG-binding domain protein 1	1.15682e-09	29349.9	28331	34162	NaN	10687.7	12449.2	17454.4	37246.5	7439.93	7195.4	28214.8	13093.9	27458.7	58564	34432.1	17574.1	103949	20806.5	21485.9	20672.1	NaN	16403.5	33277.7	60619.6	8016.14	36384.8	25597	74700	19057.9	19090.5	14308.8	32805.7	21042.5	NaN	11205.4
A0A0A0MSA4	EPB41L3	Band 4.1-like protein 3	8.35072e-13	16575.6	16479.5	8115.48	981.259	24226.9	6879.47	3615.73	9414.32	NaN	7797.56	10885.7	3146.02	4959.2	11956.1	15278.4	68139.7	74451.8	14381.7	NaN	13902.1	962.561	6015.02	6923.78	9406.96	12586.1	13458.2	NaN	NaN	22055.3	NaN	15687.1	NaN	NaN	1825.36	9225.11
A0A0A0MSE1;Q15303	ERBB4	Receptor protein-tyrosine kinase;Receptor tyrosine-protein kinase erbB-4	3.57976e-25	38714.3	40891.2	18245.1	4953.97	7679.25	7389.46	22075.2	21606.1	10130.4	8821.42	23038.4	8845.27	8997.38	23553.9	27927.1	7664.41	51772.9	7867.24	27385.9	14933.7	8821.87	13715.8	13830.3	21721	18863.1	22312.6	29183.9	45123.6	25632.9	10471.2	9619.77	20759.9	26591.9	5348.87	12918.1
A0A0A0MSE2;A0A0D9SFP2;E9PF18;Q16836	HADH	Hydroxyacyl-coenzyme A dehydrogenase, mitochondrial;Hydroxyacyl-coenzyme A dehydrogenase, mitochondrial;Hydroxyacyl-coenzyme A dehydrogenase, mitochondrial;Hydroxyacyl-coenzyme A dehydrogenase, mitochondrial	1.90294e-19	123968	80633.8	134928	111310	74576.8	58393.3	86957.2	229700	215291	44091.1	89292.9	123089	94370.7	87898.8	115956	731176	638089	55793.1	114002	39109.1	10211.4	17711.8	90055.8	178470	354517	73929.7	130607	66199.3	216903	41341.3	70749.1	45474.2	35111.7	59643.7	38290.2
A0A0A0MSG0;A6NGB9	WIPF3	WAS/WASL-interacting protein family member 3	3.57384e-24	165855	110756	64059.6	16988.3	24394	75844.6	138421	121224	50019.2	60497.8	176834	29231.1	85632	122161	153606	25572.6	61406.5	108079	125871	46763.9	12097.9	85021	78533.1	218288	126856	175902	211317	227039	83807	70862.7	185052	106268	136341	4115.83	174022
A0A0A0MSI8;O00471	EXOC5	Exocyst complex component 5	6.44118e-24	29873.2	19228.1	12129.8	5734.5	9377.63	8771.58	22639.2	29916.1	18022.7	10228.6	25083.8	13300.2	15583	26191.7	42632.7	15426.3	46829	25562.6	22726.8	19924.5	1597.48	9854.4	19520.7	40275.2	26830.6	33008.1	29497.1	38102	31564	15434.3	28703.6	19731.2	12517.9	9999.57	8302.82
A0A0A0MSL0;A0A0B4J1S8;Q9UBF8	PI4KB	Phosphatidylinositol 4-kinase beta (Fragment);Phosphatidylinositol 4-kinase beta;Phosphatidylinositol 4-kinase beta	3.09358e-25	11825.4	NaN	NaN	NaN	1862.09	14407.5	NaN	NaN	NaN	6508.46	NaN	586.679	2024.4	40709.6	23260.7	11426.6	436102	20654	21100.8	53119.3	NaN	13599.5	40962.7	19014.4	15136.1	42805.6	7836.07	34957.6	NaN	10863.4	16166.1	32163.8	38050.1	11262.3	NaN
A0A0A0MSN4;P12821	ACE	Angiotensin-converting enzyme	4.77078e-21	69126.6	22556.4	19392.3	17000.4	1700.91	17122.3	70050.9	53854.2	26285.4	11038.8	39532.7	15113.8	21601.3	28736.6	61535.5	NaN	10532.3	38438.1	38323.8	36039.1	9452.27	19238.6	30604.3	51517.2	30847.2	67001.2	63198.6	35472.6	34628.6	12796.6	27407.8	27452	19265.6	NaN	29553.4
A0A0A0MSS8;P42330	AKR1C3	Aldo-keto reductase family 1 member C3	1.23968e-26	67430.5	36969.6	57233.1	19324.9	73910.2	26415.1	44788.4	110102	54276.1	24646.7	63228.8	43418.2	57240.1	55798.7	56612.9	244969	288778	103566	44762.1	100985	13583.5	24845.9	62839.1	95101.2	80259.6	66168.5	62391	23857.7	89671.9	33642	34614.7	37562	34230.2	45730.9	5497.29
A0A0A0MSU4;O94911	ABCA8	ABC-type organic anion transporter ABCA8	1.02383e-14	41782.7	11194.7	11199.7	1351.05	8502.36	13075.9	10892.7	13088.8	7294.59	5621.91	43469.7	3420.48	9973.86	8919.4	10231.9	34641.5	68840.7	6190.16	9744.37	13438	1502.63	8461	4410.05	20824.7	3832.71	30168.4	9102.64	16778.5	5432.8	4460.42	10486.5	5156.79	13532.4	3729.26	5352.71
A0A0A0MSV6;D6R934;P02746	C1QB	Complement C1q subcomponent subunit B (Fragment);Complement C1q subcomponent subunit B;Complement C1q subcomponent subunit B	7.86898e-26	2865.05	589.696	2183.75	473.009	NaN	3375.53	6113.65	48924.3	4125.12	1943.41	5275.4	6540	3583.85	2120.86	8016.06	7016.89	10024.6	12611.2	9332.7	1971.16	NaN	762.359	2494.69	9545.61	3719.52	8186.76	4440.62	1965.62	8181.13	2410.34	394.084	633.587	5128.29	119.919	6335.86
A0A0A0MSV9;A0A0G2JH37;A0A0G2JKZ1;A2AB90;C9JA35;O15533;Q6P1N7	TAPBP	Tapasin;Tapasin;Tapasin;Tapasin;Tapasin (Fragment);Tapasin;TAPBP protein	6.49675e-23	126099	47256.2	67300.8	7261.69	30814.5	35153.5	49998.7	75480.4	15219.7	21232.7	59094.3	13944.7	22528.9	45499.1	75590.4	108055	170221	70706.6	68312.3	62287.1	10891.4	17099.9	21277.3	64690.2	36837.2	16898.7	13954.6	147408	40177.8	13373.1	24650.5	27520.8	44186.3	16881.8	35227.1
A0A0A0MSX3;A0A0G2JNZ7;Q08345	DDR1	Receptor protein-tyrosine kinase;Receptor protein-tyrosine kinase;Epithelial discoidin domain-containing receptor 1	3.87742e-12	15837.9	2354.99	6634.92	NaN	2462.93	5082.17	7754.14	9752.27	NaN	2334.67	19828.2	1111.89	6864.82	8168.38	13317.2	8006.44	21597	6149.54	1911.06	8566.7	NaN	3738.44	5199.54	11515.8	1459.38	13983.3	779.25	14848	4754.56	1779.52	3980.76	5889.63	7663.53	NaN	2013.97
A0A0A0MT32;P38571	LIPA	Lysosomal acid lipase/cholesteryl ester hydrolase	5.97452e-08	NaN	NaN	3146.61	2180.64	NaN	NaN	NaN	NaN	132.219	NaN	3829.05	5410.32	NaN	10577.3	16140.7	116150	79937.8	9431.51	33487.4	19065.4	NaN	3355.62	8387.5	5198.49	31312.7	7509.22	27806.7	NaN	16323.9	1960.26	NaN	NaN	NaN	12828.3	NaN
A0A0A0MT35;A0A2P0CTB1;J3KPF5;J3KPF6;Q8TBF2	PRXL2B	Prostamide/prostaglandin F synthase;Prostamide/prostaglandin F synthase;Prostamide/prostaglandin F synthase;Prostamide/prostaglandin F synthase (Fragment);Prostamide/prostaglandin F synthase	1.31767e-30	25909.3	17229.2	18261.3	7810.83	17340.3	5944.9	22314.4	27199.6	18253.4	8758.19	23357.5	21611.9	14034.1	32065.9	21428	32242.5	35299.5	17646.3	25009.2	16248.1	5634.99	15035.5	21724.6	33765.6	36297	20274.5	27030.6	12922.8	32062.9	13760.2	13101	12104.8	6539.33	14603.8	5733.95
A0A0A0MT72;C9JUH3;Q9BSQ5	CCM2	Cerebral cavernous malformations 2 protein	4.28909e-07	24066	13635.7	6457.39	1078.35	3246.65	10469	17723.2	15443.1	3745.39	4755.99	15386.8	4477.96	4752.73	27044.6	30972.6	33789.4	124380	19175.4	26275.7	14415.6	7908.07	14255.8	35053.6	42777.8	17031.9	23279.3	27992.9	15395.4	22902.4	8481.14	17517.3	13669.4	8810.98	3841.6	383.356
A0A0A0MT83;P26440	IVD	Isovaleryl-CoA dehydrogenase, mitochondrial;Isovaleryl-CoA dehydrogenase, mitochondrial	3.29823e-24	305271	176492	279525	73903.8	149172	109520	285111	298643	125432	132797	316936	130440	188688	196844	353337	280157	535462	196161	221891	181067	67671	168661	125094	241725	246423	198524	75480.8	313687	271099	145791	133795	155092	180526	127801	180585
A0A0A0MTC2;D6RA37;D6RDV0;D6RIY7;Q13454	TUSC3	Tumor suppressor candidate 3 (Fragment);Tumor suppressor candidate 3;Tumor suppressor candidate 3;Tumor suppressor candidate 3;Tumor suppressor candidate 3	3.73226e-14	NaN	NaN	NaN	NaN	NaN	NaN	NaN	NaN	11349.2	NaN	NaN	9644	NaN	NaN	NaN	56541.9	NaN	NaN	NaN	NaN	NaN	NaN	NaN	3148.9	60887.6	NaN	10575.7	NaN	46141.6	1147.34	NaN	NaN	NaN	19890.6	NaN
A0A0A0MTH3;Q13418	ILK	Integrin-linked protein kinase	2.46711e-12	32652.7	10831.3	23062.2	5151.82	22961.1	10254	18237.6	56857.1	7709.9	10432.1	37941.2	16957.3	22470.9	13044.7	23994.3	22003	15749.5	13158.6	10030	18783.8	3739.32	11969.4	10502.9	15139.5	7952.52	27698.7	6749.64	17878.1	6748.88	6033.29	6127.38	8563.5	17425.8	1166.53	7823.14
A0A0A0MTI1;Q15392	DHCR24	Delta(24)-sterol reductase	8.28967e-08	NaN	NaN	3964.72	422.771	21847.4	NaN	1848.33	4988.7	17591.5	NaN	NaN	4677.37	NaN	9312.54	NaN	20645	13864	2368.64	10481.6	5106.95	NaN	900.32	3542.01	2805.21	33049.4	1147.01	19720.2	9567.48	14312.4	4611.48	NaN	974.743	NaN	13721.1	NaN
A0A0A0MTJ8	CADM1	Cell adhesion molecule 1 (Fragment)	3.33154e-23	152136	94412.9	68989.3	14431.4	18088.6	48709.3	72592.8	80621.4	16928.9	51820.6	97916.3	29158.4	51131.8	63776.3	95220.4	30411	62595.6	59925.3	44403.9	35031.3	27398.3	19775.9	40387.4	106700	38525.9	55816.8	47691.9	151251	39842.6	38215.5	84496.9	46406	101884	14616.2	81407.3
A0A0A0MTJ9;Q6PIU2	NCEH1	Neutral cholesterol ester hydrolase 1	3.01567e-40	213214	122123	75111.9	32577.8	53295.7	74195.5	200067	155712	84907.5	59254.9	157962	48698.5	80125.5	124254	222322	120543	212093	127074	105459	107072	51960.3	87334.8	101666	187499	135131	212013	188659	315404	119511	68054.6	140801	117987	147923	30025.2	118912
A0A0A0MTL6;Q6ZS17	RIPOR1	Rho family-interacting cell polarization regulator 1	1.6347e-17	10793.7	18168.2	3941.51	475.805	4039.94	3769.9	10381.4	8845.5	6602.15	4629.08	9550.41	5347.81	3650.54	8096.85	12525.3	11397.1	22166.7	5824.68	11117.7	4769.77	2143.87	5695.32	6434.9	12238.1	4753.32	10918.2	13653.2	7014.69	8312.24	6528.17	7742.23	6066.73	5177.08	NaN	6679.32
A0A0A0MTM5;E9PBQ7;P47869	GABRA2	Gamma-aminobutyric acid receptor subunit alpha-2	9.19571e-08	200.563	77.271	1.01674	NaN	248.261	NaN	101.331	1.01659	NaN	252.156	89.5678	NaN	NaN	1861.53	608.422	NaN	1.01654	1.01681	404.122	375.874	406.998	790.448	756.339	NaN	854.471	232.781	238.32	NaN	506.091	346.818	82.5293	1306.27	132.57	NaN	418.893
A0A0A0MTN0;A0A8I5KQQ5;A0A8I5KU22;A0A8I5KUA9;A0A8I5KYP8;A0A8I5QJI3;Q13617;Q5T2B5	CUL2	Cullin-2	4.55723e-23	15220.2	16788.7	7478.72	5507.22	11111.6	5692.36	14904.9	13520	19834.9	5528.73	17743.5	12047.9	4754.74	15062.3	15818.2	35371.1	43493.1	9776.61	23808.6	12116.2	9575.73	3948.21	11705.2	20031.1	37120.4	10677.1	22333.5	12855.2	23608.5	7566.71	6980.56	4541.49	6299.98	12131.6	2015.94
A0A0A0MTN4	OPALIN	Opalin	1.83829e-24	43343.7	10597.2	16079.2	2410.66	16812.7	22602.6	15894.9	33022.7	10062.5	19196.4	73981.9	16758	21282.6	17449.7	58978	45601	63911.9	4920.77	31156.3	19676.3	869.941	10839.9	23839.6	40534.2	22768.7	33384.7	5035.55	30478.6	8205.02	3765.06	18770.3	15280.8	36822.2	3696.4	7427.73
A0A0A0MTP9;F8VZI9;Q9BWQ8	FAIM2	Protein lifeguard 2 (Fragment);Protein lifeguard 2;Protein lifeguard 2	3.26813e-24	11483.1	9069.7	6778.41	1928.27	2510.86	4962.81	14031.2	11203.3	2576.25	4950.63	12780.1	2630.14	6415.17	4912.92	17810.4	10833.5	18584.9	12097.3	5331.39	6275.57	3265.11	2956.7	2879.73	16404.5	9422.22	13267.6	8056.75	36042	5066.37	6132.18	16007.1	6986.02	23879.6	7431.63	8224.01
A0A0A0MTQ4;F5H7G2;Q96B86	RGMA	Repulsive guidance molecule A	8.29748e-23	19388.6	8302.08	9930.01	425.004	6567.68	1291.94	5014.9	4474.91	NaN	2825.21	21864.9	2548.17	7479.02	14758.2	11664.1	11689.8	35422.3	3662.53	3715.85	9824.01	NaN	4021.37	5985.88	22719.8	1222.55	18521.5	1653.88	21642.8	4248.86	1713.5	8904.61	6292.56	12381.8	NaN	2027.3
A0A0A6YYA0;Q9Y3B3	TMED7-TICAM2;TMED7	Protein TMED7-TICAM2;Transmembrane emp24 domain-containing protein 7	8.64954e-20	42711.2	24053.6	33145.2	9268.38	21943.1	5874.45	19551.1	21864.7	16324.5	755.107	13470.5	22055.9	7167.58	64008.6	43005.4	70620.6	145240	20617.9	62343.6	41493.3	4322.9	25527.5	27750.6	51493.6	32486.1	32844.4	53804.8	27232.6	64543.7	21742.3	16291.8	25520.9	31930.3	8807.79	2.47396
A0A0A6YYH1;Q7Z6K5	C15orf38-AP3S2;ARPIN	Arpin	4.7918e-10	125991	73346.4	32254.8	13839.5	20537.9	50651.6	111793	64486.4	18953.9	49418.3	55589.9	24633.8	41275.8	29932.8	97366.7	48234.6	55824.3	60177.4	43294.5	58748.3	20013.6	16839.8	18357.8	56935.9	22950.2	57981.2	28844.5	101923	29597.4	28309.9	33413.7	19913.5	50864.3	7565.81	35445
A0A0A6YYJ0;Q8IYR6	MSANTD3-TMEFF1;TMEFF1	Protein MSANTD3-TMEFF1;Tomoregulin-1	2.21628e-11	19099.8	7724.72	3624.07	1760.97	1509.9	10355.6	4054.59	4881.79	4177.58	1311.84	9643.41	1409.17	3827.21	10064.1	19618.7	5239.36	9161.46	8555.78	7411.43	5265.6	3088.54	6315.48	3435.97	12918.1	3261.19	8769.45	13484.7	15731.3	4000.91	5870.05	19815	5435.61	7961.57	1615.48	15180.4
A0A0A6YYJ8;Q9Y383	LUC7L2	Putative RNA-binding protein Luc7-like 2	1.3874e-30	17370.4	6646.55	10992.8	2011.73	8339.88	6851.31	9124.01	15984.9	7035.22	5392.07	22279.2	4738.98	8470.51	14432.5	14181.4	19892.3	36684.5	11999.2	13435.6	10139.2	4095.05	8346.81	7618.65	17743.4	9851.45	19067.4	7873.18	18460.4	11922.5	7012.95	2693.39	12502.9	8210.14	3462.43	9423.1
A0A0A6YYL1;A0A0U1RQM3;A0A0U1RR23;P49914	ST20-MTHFS;MTHFS;ST20-MTHFS;MTHFS	5-formyltetrahydrofolate cyclo-ligase;5-formyltetrahydrofolate cyclo-ligase;ST20-MTHFS readthrough (Fragment);5-formyltetrahydrofolate cyclo-ligase	1.59482e-16	8758.58	1662.06	3220.96	944.784	2104.46	NaN	8849.06	5282.66	NaN	6678.38	7896.67	997.126	5580.15	5850.44	7769.43	NaN	19240.4	7723.1	4068.09	8387.6	NaN	2711.84	NaN	6842.64	2475.42	NaN	5701.32	12473.2	4582.25	3842.23	4978.6	7019.02	9212.15	1493.64	3029.86
A0A0A6YYL4	CORO7-PAM16	Coronin	7.41887e-28	66886	68325.3	39432.4	8892.6	28333	31618.2	56379.9	64246.6	20642.5	28761.5	98615.3	28270.5	33045	79270.7	78856.6	57546.1	113762	37167.2	45918.8	44447.3	32471.1	45897.1	47173.2	69353.1	63603	72918.6	54676.2	61113.7	56163.3	29351.4	33551.8	53366.9	32342.4	20147.1	19005.5
A0A0B4J1R2;Q9H6R3	ACSS3	Propionate--CoA ligase;Acyl-CoA synthetase short-chain family member 3, mitochondrial	2.349e-22	38758.4	22918.4	19607.2	5000.69	15728	11013.7	38371.2	29651	10042.7	13566.7	41742.5	14841	32580.9	28268.7	39981.4	41852.9	103781	30178.4	26330	43138.8	4779.78	21552.1	17958.8	82710.5	35786.7	47916.7	21504.7	77965.8	25582.8	13627.4	17841.4	14790	38247.9	10058.8	15323.6
A0A0B4J1R7;Q96B45	BORCS7-ASMT;BORCS7	BLOC-1-related complex subunit 7	6.87428e-17	37822.1	32511.1	11553.7	6694.14	9068.74	10756.8	26609.6	22169.1	10295.4	17281.9	7200.3	3669.69	11535.6	17166.8	4937.91	52207.5	18553.6	10809	9005.03	3158.97	12515.5	5244.03	8418.7	4019.86	9606.57	27908.8	6945.86	100038	4139.5	1734.31	4310.65	9408.62	15344.8	1670.29	18147.3
A0A0B4J1W3;Q9BXJ9	NAA15	N-alpha-acetyltransferase 15, NatA auxiliary subunit;N-alpha-acetyltransferase 15, NatA auxiliary subunit	3.08606e-25	67455.4	43931.8	31353.2	8570.11	28136.3	22075.6	48125.3	55969.8	18853.3	19536.9	69519.2	19933.5	27040.3	57486.5	67731.3	45246.2	125602	36102.3	36664.1	33741.2	27044.6	27770	36756.4	89421.6	43699.9	54289.3	46417.2	89967.3	42081.5	23467	43558.3	41862.9	46333.9	11829.6	41291.2
A0A0B4J1X5	IGHV3-74	Immunoglobulin heavy variable 3-74	3.30685e-19	121793	176238	NaN	20347.4	18701.7	31028.6	27801.1	435525	47494.9	27197.6	150586	39159.1	25858.4	108325	49608	107646	445334	172437	94313.7	89732.2	40058.6	1520.27	149861	217195	37978.4	128022	70861.3	13635.4	28916.4	15252	14217.4	30696.9	109918	17500.5	55634.7
A0A0B4J1Z1;C9JAB2;Q16629	SRSF7	Serine/arginine-rich-splicing factor 7;Serine/arginine-rich-splicing factor 7;Serine/arginine-rich splicing factor 7	9.32345e-26	109514	64143.9	91024.9	12357.8	85082.3	38074.4	63693.5	96114.2	40198.8	31854.8	138874	43013.1	51205.3	59651.9	112106	257961	244657	58249.8	51898.8	51527.5	16982.8	39683.6	26789.2	105290	63104.4	89109.5	47857.7	203787	58229.1	38770.3	49360.6	62235.8	85611.6	34093.9	62071.1
A0A0B4J231;B9A064	IGLL5	Immunoglobulin lambda-like polypeptide 5	5.55022e-21	57671.8	3738.49	2061.27	31608	40414.5	37064.7	18891	260772	135363	30549.1	32372.6	89283.4	25875.4	29532.8	11946.5	614727	211585	46492.7	19569.1	18476.5	29059.7	2635.76	34023.1	NaN	58751.4	15362.7	45190.7	NaN	10866	13844.9	6084.64	29849.8	12111.3	30032.2	84722.5
A0A0B4J286;A0A0B4J294;H3BP13;H3BPN3;Q9UL33	TRAPPC2L	Trafficking protein particle complex subunit 2-like protein	2.75279e-22	48835.3	28422.9	62327.5	14553	29993.9	12973.2	42895.1	80716.7	25754.8	24929.6	110277	34233.7	39278.6	64500.4	72725.9	45464	102470	45519	88533.6	44342.3	14183.3	35642.5	41829.7	84784.5	49792.7	63258.6	83724.3	35547.3	71771.1	35075.2	24761.3	28720.1	18870.9	16251.7	28568.3
A0A0B4J2A0;Q9UHJ6	;SHPK	FGGY_N domain-containing protein;Sedoheptulokinase	7.87921e-23	34784	38385.4	18269.5	3561.49	18160	12572.7	39520.7	31835	NaN	21385.3	88252	13179	8045.61	37545.1	70069	18319.6	67256.9	17474	7145.06	6006.57	11637.8	10290.4	16955.7	42349.1	8391.63	24113.6	23719.9	57537.9	18558.3	8977.62	30167.6	22054.8	55910.1	19044.4	25592.4
A0A0B4J2A3	PPP1R14A	Protein phosphatase 1 regulatory subunit 14A	6.89098e-07	NaN	NaN	5869.24	NaN	1182.56	NaN	NaN	4399.8	NaN	494.316	11055.4	NaN	3757.96	1033.86	1089.62	4547.38	29334.7	NaN	976.105	NaN	NaN	1227.45	1458.15	7982.33	2707.97	5314.98	2159.7	NaN	1349.54	2868.16	NaN	NaN	NaN	2351.97	NaN
A0A0B4J2C3;P13693;Q5W0H4	TPT1	Translationally-controlled tumor protein	1.25124e-22	147444	116517	224578	99776.1	124158	62352.2	111386	263781	53517.7	90608.3	335855	99803.5	131575	83813.1	180886	169700	224065	55974.7	89093.4	58109	42977	27300.9	47085	189065	92907.8	126278	83488.4	255238	70709.3	43400.7	134346	92640.9	204927	43324.9	155328
A0A0B4J2D5;P0DPI2	GATD3B;GATD3	Putative glutamine amidotransferase-like class 1 domain-containing protein 3B, mitochondrial;Glutamine amidotransferase-like class 1 domain-containing protein 3, mitochondrial	2.15304e-23	109243	60361.2	103706	19701.3	46204.8	54322.1	105668	129592	42938.1	43960.5	139724	40395	66524.7	39601.9	232157	155572	256055	54769.3	76517.6	93055.8	11599.9	9650.73	51208.6	142202	97320.2	92496.7	53137.5	79628.1	64500.6	18944.4	66540.3	34860.3	102779	24074.6	57353.9
A0A0B4J2H0;A0A0C4DH29;P01742;P01743;P0DP01	IGHV1-69D;IGHV1-3;IGHV1-69;IGHV1-46;IGHV1-8	Immunoglobulin heavy variable 1-69D;Immunoglobulin heavy variable 1-3;Immunoglobulin heavy variable 1-69;Immunoglobulin heavy variable 1-46;Immunoglobulin heavy variable 1-8	2.13408e-09	91052.4	79062.2	8622.69	5923.58	20593.1	41004.4	29575	178187	50364	20644.5	106077	20313.4	50355.5	45955.9	74140.5	17187.5	277256	80709.5	26608.1	37066.1	61021.3	18136.6	31751.1	316271	13263.4	154935	31880.9	22736.5	19644.2	21543.1	16072.9	25768	45145.4	11908.5	83693.2
A0A0C4DFM0;G3V267;G3V4T6;G3V5T0	GSTZ1	Maleylacetoacetate isomerase	2.42549e-16	11451.7	5042.36	26268.1	7120.26	14748.8	6160.47	9902.34	25732.6	8258.69	5797.45	23987.2	5137.68	17663.1	9804.31	14345	20584.5	56342.4	8930.77	6690.77	7212.63	NaN	121.294	7568.13	25420.8	8987.43	14668.4	9379.05	3860	4389.21	759.913	16812.5	10892	10260.8	774.4	979.312
A0A0C4DFM1;Q92544	TM9SF4	Transmembrane 9 superfamily member;Transmembrane 9 superfamily member 4	1.01898e-09	19347.1	10527.6	9126.63	2732	14379.1	6341.83	10344.1	11803.5	4328.32	NaN	26190.2	7580.53	6955.65	32039.4	15373.8	26734.6	91988.2	9988.62	7143.29	13270.6	NaN	10424.1	15044.6	30972.4	6513.25	21920.2	16154.6	27463.4	7800.33	6377.51	11961.8	21126.7	20026.7	6049.06	7580.02
A0A0C4DFN3;A0A3B3ITT3;Q99685	MGLL	Monoglyceride lipase	5.16033e-16	27902.8	12926	18973.6	4906.66	6168.51	7946.04	13781.5	20860.5	38686.5	6026.99	9934.46	16781.7	8757.04	9094.9	9258.52	35329.9	63927.8	5015.76	11133.5	7148.6	NaN	3314.83	17685.9	35388.7	35962.5	18832.6	21986.9	17405.8	16725.9	1638.77	15305.6	4918.24	29716.7	4631.91	5886.28
A0A0C4DFP6;Q9NQ79	CRTAC1	Cartilage acidic protein 1	3.43303e-14	97699	49346.3	68408.7	19601.8	88131	44464.1	41885.2	97301.2	44563.7	30092.6	170614	24412.6	55612.5	103466	123682	316861	599722	51869.1	49214.5	65045.1	27230.6	48030.7	57907.7	86447.9	48831.9	93835.9	82798.3	131234	54845.1	21870.1	68534.2	60136.6	57011.7	27521.2	36542.6
A0A0C4DFR1;E9PC87;O75069;O94876	TMCC2;TMCC1;TMCC2;TMCC1	Transmembrane and coiled-coil domains protein 2;Transmembrane and coiled-coil domains protein 1;Transmembrane and coiled-coil domains protein 2;Transmembrane and coiled-coil domains protein 1	2.85363e-11	11420.9	2447.87	4954.89	875.721	4999.76	7695.21	7176.93	8274.49	4456.26	5349.29	22871.1	NaN	8886.31	12300.4	17187.1	10394.2	NaN	8328.78	18400.9	3418.53	7894.3	7156.54	5721.58	10052.6	7440.25	11111.6	18482.3	7072.7	7154.87	10222.3	7480.39	12370.6	6620.21	1144.75	5655.09
A0A0C4DFT3;A0A590UJ08;A0A590UJ18;A0A590UJ68;A0A590UJC5;A0A590UJD9;A0A590UJR5;A0A590UJS9;A0A590UKA8;Q12959	DLG1	Disks large homolog 1	1.41528e-20	76031.1	61516.3	73454.6	25784.6	45396.7	44108.6	71342.6	103578	39064.6	42342.9	146119	31656.5	66873.9	65513.8	124222	107506	183988	66932.2	83555.5	61399.7	26952.6	46332.3	50810.7	119761	68906.9	94135.8	102959	140964	70474.6	48207.6	72401	54595.3	68613.9	22937.2	38023.2
A0A0C4DFV0;Q9H469	FBXL15	F-box/LRR-repeat protein 15	2.64016e-24	20734.7	17263.9	7577.55	2739.27	7635.4	8039.17	17844.1	14997.3	7045.8	6015.58	16064.1	7685.78	8879.42	19952.9	17631.9	37959.2	60940.8	10126.5	17789.3	12005.8	4561.4	7806.39	14932.4	35246.2	14625.6	19127.8	14593	21599.9	10833.7	7726.32	13472.3	14495.1	17711.8	6861.12	3791.71
A0A0C4DFV1	RIMS1	Regulating synaptic membrane exocytosis protein 1 (Fragment)	3.01355e-19	15105.3	13254.4	7862.96	2361.63	3595.71	4650.84	7472.88	10046.5	4555.78	4379.08	15637.9	1585.26	4094.19	14633.1	20149.4	NaN	NaN	8576.28	10814.3	3416.75	NaN	4249.33	8508.15	23695.8	13028.2	19845	15946.1	45759.5	5973.7	9499.18	17814.2	26357.7	27495.2	NaN	11078.6
A0A0C4DFV9;A0A8I5KS71;A0A8J8YYJ1;Q01105	SET	Protein SET	1.07435e-21	102421	62183.8	155740	35930.4	79744.9	51729.2	60585.7	143060	49204.9	51757.1	186883	46056.5	68565.4	149001	134164	238157	370292	89981.8	91577.4	92776.8	46717.2	64164	77846.8	156919	91197.5	144587	77340	122460	93633.2	65426.9	62560.2	73695.8	83480.7	49294.5	71419.9
A0A0C4DFW0;Q5JS19;Q5VVW2	GARNL3	GTPase-activating Rap/Ran-GAP domain-like protein 3;GTPase-activating Rap/Ran-GAP domain-like protein 3 (Fragment);GTPase-activating Rap/Ran-GAP domain-like protein 3	5.45278e-06	6483.24	5395.02	1452.84	NaN	861.267	257.497	2004.68	1248.8	NaN	1562.35	1147.94	761.202	743.974	6731.07	8834.35	NaN	1086.26	2727.03	1578.36	1774.56	NaN	1241.5	2039.02	3127.62	1161.13	3063.83	3038.06	5703.34	3714.77	2198.55	2343.94	4221.18	7002.06	NaN	NaN
A0A0C4DFY2;P62955	CACNG7	Voltage-dependent calcium channel gamma-7 subunit	5.68427e-07	3141.9	2546.49	NaN	NaN	NaN	583.649	NaN	2132.34	NaN	NaN	1135.92	NaN	789.042	2067.23	3759.66	4141.29	27933.4	931.415	NaN	1645	NaN	1093.84	1650.49	4778.1	NaN	2486.33	545.924	9370.38	793.106	653.589	1497.36	1046.28	6650.96	NaN	1371.18
A0A0C4DFZ2;P15289	ARSA	Arylsulfatase A	6.41053e-22	52146.3	57161.1	72011	44672.9	40106	29708.9	37302.5	70946.8	77489	18353.2	110314	30009.5	42695.2	54439.4	88185.2	254140	448862	46375	40621.9	38032.6	5628.79	13604.4	49353.1	142596	104027	90647.7	47798.6	67692.4	35508	36195.3	36307.7	54171.6	25860	30816.3	8198.54
A0A0C4DG17;C9J9K3;P08865	RPSA	40S ribosomal protein SA;40S ribosomal protein SA (Fragment);40S ribosomal protein SA	3.01583e-18	329720	311787	304811	145409	255348	108294	234614	310085	217121	107906	295459	187547	156243	471829	384276	1.01121e+06	842901	154433	269550	200588	148660	159832	282066	454330	516793	331370	360675	362067	363543	147424	156758	238558	154756	172453	116482
A0A0C4DG21;A0A7D9NKC8;E7EP65;E7EW77;F8WAL6;Q9NYB9	ABI2	Abl interactor 2;Abl interactor 2;Abl interactor 2 (Fragment);Abl interactor 2;Abl interactor 2;Abl interactor 2	8.62842e-25	158503	83672.3	81109.5	38131.5	21244.1	43839.6	119325	121777	52634.2	43772.8	132179	38057.3	68496.7	83186	162652	48358.5	104268	102554	168070	60681.4	22251.6	48569.4	56748.3	122230	89589.4	114492	142057	176934	105296	47555.1	112330	59184.5	90841.5	20628.3	76125.4
A0A0C4DG40;Q8NF91	SYNE1	Nesprin-1	3.74959e-35	59545.9	35399.8	13302.6	5929.98	18279.9	18257.6	41369.6	44561.5	18574	18061.3	41409.5	14553.3	24676.4	38396.4	60564.9	44574.8	95350	34525.1	34737	30354.1	12002.9	21220.9	28894.3	77894.4	43998.5	59883.8	40066.1	77895.9	35491.1	27116.6	40622.9	36333.7	53605.2	17512.6	26195.9
A0A0C4DG44;O43464	HTRA2	Serine protease HTRA2, mitochondrial (Fragment);Serine protease HTRA2, mitochondrial	2.24988e-28	75803.9	63405.7	50392.9	26574.6	39718	22299.6	53063.8	57500.8	24551.9	22258.9	58626.5	20565.7	34983	68203.1	50145.3	64917.4	198554	38116.8	47789.6	40459.2	7856.12	29515.4	42491.9	101180	49534	55287	52806	74500.1	55763.3	27835.5	26706.8	37785.7	32237.8	15571.7	42089.7
A0A0C4DG51;Q9NP80	PNPLA8	Calcium-independent phospholipase A2-gamma (Fragment);Calcium-independent phospholipase A2-gamma	6.14119e-11	25645.5	19946.9	14774.6	5657.37	8066.93	11273.9	19202.2	22784.7	6916.87	8361.95	50350.1	3674.22	8231.75	27539.5	45986.6	20834.2	53827.1	17803.2	21709.6	22843.8	14117.8	16182.1	17392.6	36207.2	21339.3	25764.7	15695.2	51060	24159.5	16025.7	16504.4	21432.3	22119.4	5883.95	6166.19
A0A0C4DG54;A0A0U1RQY6;Q5R372	RABGAP1L	Rab GTPase-activating protein 1-like (Fragment);Rab GTPase-activating protein 1-like;Rab GTPase-activating protein 1-like	2.82201e-08	5022.72	2429.02	NaN	NaN	1669.43	NaN	1861.32	2921.23	626.227	413.777	5338.87	420.966	1675.78	4166.04	NaN	6226.42	10051.3	3539.56	2193.7	3015.32	NaN	1316.88	4359.09	9525.95	5001.06	3736.52	2288.93	9256.98	3206.3	1068.91	1797.74	1398.1	5178.21	1490.81	NaN
A0A0C4DG60;Q9H903	MTHFD2L	Bifunctional methylenetetrahydrofolate dehydrogenase/cyclohydrolase 2, mitochondrial;Bifunctional methylenetetrahydrofolate dehydrogenase/cyclohydrolase 2, mitochondrial	1.47879e-09	10942.1	6342.42	7664.18	969.129	3004.83	NaN	8478.92	10462	4893.99	5191.62	6900.98	2130.82	5801.25	4455.71	12755.4	7404.46	14855.8	6737.79	2886.95	4120.08	445.904	1780.18	4768.73	17285.2	4973.83	8107.62	4290.77	18143.9	3862.76	1380.74	5676.21	3141.94	13035.6	NaN	7991.3
A0A0C4DG62;A0A8C8KBE9;F5GYV5;F8WCT1;H7BZV4;Q66PJ3	ARL6IP4	ADP-ribosylation factor-like protein 6-interacting protein 4;ADP-ribosylation factor-like protein 6-interacting protein 4;ADP-ribosylation factor-like protein 6-interacting protein 4 (Fragment);ADP-ribosylation factor-like protein 6-interacting protein 4;ADP-ribosylation factor-like protein 6-interacting protein 4;ADP-ribosylation factor-like protein 6-interacting protein 4	1.00038e-06	255.679	444.884	2391.49	NaN	1441.93	NaN	274.635	663.681	490.883	NaN	4984.55	558.17	599.108	2912.33	169.849	6460.13	6196.13	1323.68	NaN	677.7	NaN	NaN	659.169	NaN	NaN	5476.63	1562.1	4176.82	108.444	485.637	NaN	NaN	NaN	282.52	751.969
A0A0C4DG86;B3KRD1;B7Z4D2;Q9NX95	SYBU	Syntabulin	3.04044e-22	12916	2795.67	5646.53	NaN	2239.71	1138.96	5414.52	12618.3	3184.9	1740.97	8093.57	3846.36	4786.79	8574.09	11786	14865.1	38935	6109.6	5310.08	6919.39	2382.47	4367.04	5748.62	23097.9	7785.36	9358.55	3670.62	24859.3	13176.5	7410.78	4695.11	6335.22	25108.3	416.754	6437.36
A0A0C4DG97;F8W946;Q9BXM9	FSD1L	FSD1-like protein	1.21923e-18	101235	59226.9	48924.6	19628	28823.5	47383.7	82605.8	75793	39277.9	34951.8	114821	35583.4	43326.2	81858.1	125556	40957.5	92544.5	67568.7	102136	61905.9	30333.8	51568.6	56011.9	118433	63913.1	88049.3	102170	116240	86265.5	52877.6	72660.6	62406.2	77733.6	27648.9	45733.7
A0A0C4DGA2;O75521	ECI2	Enoyl-CoA delta isomerase 2	4.12859e-29	89353.4	55194.4	85489.3	28582.5	38381.6	43820.8	62447.7	99848.3	55676.9	47557.4	144459	29026.8	63490.6	65078.6	123437	91965	185881	67008.9	107960	67033.4	14565.8	38908.8	46460.9	157920	64965.3	112046	72232.2	208192	68666.5	41265.5	68824.5	53921.1	107726	24117.3	72851.5
A0A0C4DGB0;Q9UIL1	SCOC	Short coiled-coil protein	6.05956e-09	15500.9	10526.6	23863.5	4371.61	9608.98	8482.07	4847.95	27193.6	19163.5	9498.86	38274.3	13316.8	21663.6	12866.7	12619.9	41754.5	158553	5079.62	4844.52	15487.1	NaN	1161.15	9182.36	50105.8	27040.4	23414.7	9702.05	13587.5	13773	11079.1	8623.4	5997.69	4801.76	8472.08	6992.16
A0A0C4DGB5;A0A6Q8PG72;A0A6Q8PGG5;E9PCH5	CAST	Calpastatin	2.42724e-28	22734.2	13505.8	33639.2	6324.05	24083.4	7674.98	10408.3	51028.9	14467.9	12093.3	81138.6	16707.7	24713.9	31924.3	42081.5	102461	115989	40201.3	37351.2	27014.6	2812.32	16193.9	22496.4	83001	47972.8	59498.9	32279.3	72086.1	20381.9	17891.2	30836.3	26848.4	36259.4	15759.6	14798.5
A0A0C4DGG1;Q9UKS6	PACSIN3	Protein kinase C and casein kinase substrate in neurons protein 3 (Fragment);Protein kinase C and casein kinase substrate in neurons protein 3	7.94818e-17	618.432	NaN	10341.2	1532	1251.45	834.45	4129.51	4841.23	2282.23	2467.67	8446.03	1193.41	2784.28	4697.74	10446.5	17640.9	30482.9	2561.18	4858.13	8914.04	NaN	2727.51	4351.16	15297.6	9531.66	16576.5	5121.92	8392.8	2253.89	2415.84	NaN	6424.93	9036.93	2932.02	6624.39
A0A0C4DGG8;Q8IX12	CCAR1	Cell division cycle and apoptosis regulator protein 1 (Fragment);Cell division cycle and apoptosis regulator protein 1	1.00266e-06	10732.7	11482.9	3442.45	NaN	3522.78	NaN	8575.8	2871.33	NaN	3402.27	NaN	5056.19	3631.36	8951.52	11994.7	11662.4	22381.8	6217.79	5599.86	5051.94	NaN	5355.22	3312.56	4526.99	2514.31	7163.02	NaN	10427.5	4532.93	5665.56	NaN	4691.95	12860.4	NaN	1706.45
A0A0C4DGH3;Q9Y6R0	NUMBL	Numb-like protein	3.97382e-21	79945.1	49052.1	37823.3	10922.7	8172.36	22988.2	44608.6	46371.6	19237.2	19325.4	66555.5	19449.1	23196.6	54569	78805.9	20527.2	22564.9	47010.3	55568	22735.2	19054.9	32503.7	30188.4	82613.3	32959.3	55564.7	59177.3	70319.1	48438.4	30640	48998	39000.2	59427.9	7770.11	34310.5
A0A0C4DGN4;A0A0U1RQF6;A0A0U1RQZ6;A0A0U1RRM3;I3L1H9;I3L3X0;Q96DA0	ZG16B	Zymogen granule protein 16 homolog B;Zymogen granule protein 16 homolog B (Fragment);Zymogen granule protein 16 homolog B;Zymogen granule protein 16 homolog B (Fragment);Zymogen granule protein 16 homolog B;Zymogen granule protein 16 homolog B;Zymogen granule protein 16 homolog B	3.56571e-07	NaN	NaN	4621.28	623.377	316.334	20442.5	NaN	2407.2	NaN	NaN	1428.77	669.479	2025.63	NaN	36494.1	116144	NaN	19771.4	768.253	NaN	NaN	NaN	15873.5	NaN	687.891	NaN	3631.88	NaN	NaN	17510	NaN	70704.2	3891.15	NaN	NaN
A0A0C4DGQ5;K7ELJ7;P04632	CAPNS1	Calpain small subunit 1	9.71045e-23	276245	141421	152750	95841.5	213894	90694.3	178081	318547	395688	48231.8	208754	214034	131821	190119	251216	776335	846096	135919	266668	214011	76650.2	121959	208290	383210	695711	255032	301149	167421	332024	138691	150168	90618.6	118249	316260	42574.4
A0A0C4DGQ8;Q6IAN0	DHRS7B	Dehydrogenase/reductase SDR family member 7B	1.1227e-20	184666	92417.3	177910	58077.6	170897	34190.5	108203	292736	254194	28187.1	149076	146591	78874.3	280818	121830	200875	322762	50757.4	163183	93231.5	65590.2	53331.9	173738	312701	285815	110775	326619	195812	274320	92856.7	36543.5	106159	89327.3	20213.4	6225.52
A0A0C4DGS1;P39656	DDOST	Dolichyl-diphosphooligosaccharide--protein glycosyltransferase 48 kDa subunit	3.19682e-28	101605	72094.2	137712	58369.2	74647.8	31450.9	113519	189775	57402.9	40221.1	123099	72403	77325.4	219254	128790	129203	285340	69627.4	123016	94876.3	15628	70027.1	103670	167113	143722	125109	154691	159613	160243	86201.7	49105.2	106487	80186.3	36085.4	47941.9
A0A0C4DGU2;Q9Y4U1	MMACHC	Cyanocobalamin reductase / alkylcobalamin dealkylase	6.39954e-07	NaN	NaN	NaN	NaN	NaN	NaN	NaN	NaN	NaN	NaN	259638	NaN	NaN	1559.53	1451.99	NaN	4151.43	917.552	NaN	958.567	NaN	NaN	NaN	2450.78	NaN	342.493	NaN	1251.24	NaN	NaN	NaN	NaN	NaN	NaN	NaN
A0A0C4DGV4;E9PLX3;O43504;R4GMU8	LAMTOR5	Ragulator complex protein LAMTOR5	2.57111e-14	76036.8	67244.1	86486.1	21405	28763.6	35476.7	43780.9	57765.5	43522.3	26169.1	112516	33302.5	54733.7	94596.8	122205	105850	21894.9	71722	105283	49157.8	23786.9	20566.1	112128	150779	140558	98930.3	89099.9	49791.1	51254	68688	51548.4	43300.5	44207.1	17976.6	15378
A0A0C4DH25	IGKV3D-20	Immunoglobulin kappa variable 3D-20	4.02215e-07	44552.9	16355.6	8650.87	4893.44	10944.9	6551.46	13671.9	78819.2	14564	5203.41	27504.7	10215.6	6713.39	NaN	NaN	71773.1	70260	NaN	20643.5	NaN	NaN	NaN	25522.4	13111.4	NaN	13586.5	14498.4	13880.2	NaN	4279.75	NaN	40220.4	14107.4	NaN	25348.8
A0A0C4DH31;P23083	IGHV1-18;IGHV1-2	Immunoglobulin heavy variable 1-18;Immunoglobulin heavy variable 1-2	6.94122e-12	22942.6	15425.4	3163.75	3225.82	4098.4	10128	9180	104692	19930.3	8755.12	57268.9	13271.4	9017.41	28108.5	35062.2	6846.46	228627	60669.5	16356.1	87474.9	6736.54	2615.98	18977.3	24738.6	7195	48410.2	27192.2	NaN	13349.9	12622.6	4938.7	40721.2	27169.4	11867.1	31165.5
A0A0C4DH35	IGHV3-35	Probable non-functional immunoglobulin heavy variable 3-35	5.74186e-07	NaN	NaN	NaN	299.202	NaN	17436.2	NaN	22302.5	555.149	NaN	NaN	NaN	917.206	11576.5	3124.46	8590.94	65451.3	6251.88	NaN	NaN	NaN	NaN	13970.6	26116.1	2406.83	NaN	NaN	NaN	NaN	NaN	NaN	15687.3	19768.1	NaN	6263.77
A0A0C4DH41;P01824;P01825;P06331;P0DP06;P0DP08	IGHV4-61;IGHV4-39;IGHV4-59;IGHV4-34;IGHV4-30-4;IGHV4-38-2	Immunoglobulin heavy variable 4-61;Immunoglobulin heavy variable 4-39;Immunoglobulin heavy variable 4-59;Immunoglobulin heavy variable 4-34;Immunoglobulin heavy variable 4-30-4;Immunoglobulin heavy variable 4-38-2	1.08645e-27	10062.9	10454.4	3790.5	198.799	1681.36	430.573	3300.59	17736.2	6800.67	NaN	2592.23	9061.03	NaN	1312.78	872.908	1100.28	24218.2	5760.2	2285.75	1694.12	NaN	NaN	5043.27	7373.42	NaN	5172.88	1740.94	NaN	NaN	411.722	NaN	4130.76	NaN	NaN	5845.17
A0A0C4DH47;P24557;Q53F23	TBXAS1	Thromboxane-A synthase;Thromboxane-A synthase;HCG14925, isoform CRA_a (Fragment)	1.03216e-09	60849.9	18007.8	13645.5	NaN	8240.99	2565.82	3578.5	15891.5	7077.92	2884.4	12040.9	8430	4107.09	8445.88	44117.8	14604	764.02	23052.9	21011.4	20825	5109.7	5139.04	13671.8	13187.1	20215.6	33992.1	16399	61164.3	19768.6	16336.2	1998.11	5888.68	25035.1	7163.41	4869.92
A0A0C4DH86	ATP2A2	Sarcoplasmic/endoplasmic reticulum calcium ATPase 2 (Fragment)	1.99649e-07	19907.3	9167.36	2447.66	891.915	177.482	6746.83	8777.91	5096.82	6125.34	1487.78	5249.57	3039.79	3503.95	4502.68	8065.2	1836.49	NaN	9721.6	5950.95	2294.12	3595.42	3013.92	4990.71	10214.2	8856.68	9117.46	8396.62	12739.6	5093.12	2823.03	9498.21	5654.78	5078.26	166.933	6502.2
A0A0D9SEI0;Q9P0P8	MTRES1	Mitochondrial transcription rescue factor 1	2.72822e-09	9565.32	4304.13	1942.01	2908.62	11914.3	612.167	6430.13	14617	4633.45	NaN	12179	5796.13	8146.16	12925.4	15404.8	29978	44010.1	9213.59	11932.2	7799.34	2794.82	6853.77	9922.11	23578.8	8486.83	5080.73	8209.47	4026.34	11752.6	2896.46	2982.57	1539.18	NaN	1033.11	NaN
A0A0D9SEJ5;F5GY05;Q96EK7	FAM120B	Constitutive coactivator of peroxisome proliferator-activated receptor gamma	2.98915e-24	4131.35	5673.65	1500.89	NaN	2607.44	2950.79	7945.84	4747.93	634.501	2999.23	NaN	2251.46	2335.04	17161.2	15266	3977.64	26191.5	10096.9	6973.01	6751.38	NaN	6044.95	6309.34	24502.3	5396.97	14558.5	7641.64	25733.5	11521.6	8860.6	13333.3	12130	18939.2	3183.83	1033.85
A0A0D9SEM4;Q08170	SRSF4	Serine/arginine-rich-splicing factor 4 (Fragment);Serine/arginine-rich splicing factor 4	2.27009e-08	65396.8	50813.6	47200.7	15529.8	61712.8	12028.7	36726.6	34719.9	46876.3	21610.3	73114.8	27471	42973.9	50770.3	34343.1	246563	167562	33518.1	54522.2	47676.1	16622.3	21419.6	32432.7	56729.1	26914.9	59238.6	48382.7	34882.1	42569.5	22179.6	13558.2	22700.2	21424.2	39964.5	19094.7
A0A0D9SER1;A0A804HJX9;Q9NZC7	WWOX	WW domain-containing oxidoreductase	3.15421e-06	25104.5	14861.6	18746	1450.36	8370.9	2833.65	12684.7	11915.2	3903.94	2813.08	17236	7943.25	3981.24	12521.9	23079.9	33005.5	42807.2	8209.74	10957.1	12183.8	NaN	6169.98	5580.22	15258.3	4635.52	12943.1	9384.05	31661.6	2603.13	1725.43	4606.74	14814.7	14499.9	3199.65	8700.99
A0A0D9SF30	NCAM1	Neural cell adhesion molecule 1 (Fragment)	1.40083e-33	386890	337884	196043	40831.2	74739.6	72773.3	200688	206077	81008.8	115958	365489	96695.7	143062	337019	330133	231324	305145	228914	317808	204316	127163	174868	203106	611220	403772	341964	310843	186761	172143	174343	285986	233648	232125	144965	100565
A0A0D9SF53;A0A0D9SFB3;A0A0D9SG12;A0A2R8Y4A4;A0A2R8Y5G6;A0A2R8Y645;A0A2R8YCW1;A0A2R8YF78;A0A2R8YFR4;A0A2R8YFS5;A0A2U3TZJ9;O00571	DDX3X	RNA helicase;RNA helicase;RNA helicase;RNA helicase;RNA helicase;RNA helicase;RNA helicase;RNA helicase;RNA helicase;RNA helicase;RNA helicase;ATP-dependent RNA helicase DDX3X	5.98388e-25	68817.2	48434.1	35604.3	6819.97	51398.9	19923.2	50997.2	63158.9	27457.7	16755.3	55970	32086.7	30988	109662	94354.5	128828	208568	49798.1	64115.6	49187.1	26416.4	42967.4	60391.1	111431	88941.9	81704.7	61742.3	103232	71769.1	41820	35900.1	56235.2	41280.8	37722.9	27558.8
A0A0D9SF54	SPTAN1	Spectrin alpha chain, non-erythrocytic 1	2.15015e-22	455711	307562	415161	92043.7	171355	166470	349600	591030	150270	174944	688325	145673	272870	409015	651895	433518	725129	411359	416899	350909	144609	240585	283067	767836	341009	575575	369819	410684	392213	256762	339772	360601	331144	151203	189384
A0A0D9SF70;E9PQP3;G5E9L0;Q8N6H7	ARFGAP2	ADP-ribosylation factor GTPase-activating protein 2;ADP-ribosylation factor GTPase-activating protein 2 (Fragment);ADP-ribosylation factor GTPase-activating protein 2;ADP-ribosylation factor GTPase-activating protein 2	6.23765e-13	46359.4	35807.5	17101.8	6498.65	19921.7	22980.1	23568.9	34839.3	8172.08	16004.4	49385.1	12207.2	21648.9	32125.6	28377	22385.1	65841.6	14794.9	15137.3	15654.5	9960.71	10710.5	18488.5	38008.6	16874.1	32084.6	14752.8	67350.6	13531.2	12191.2	16729.1	25956.5	32860.4	8219.2	25629.7
A0A0D9SFG6;O43739;Q99418	CYTH2;CYTH3;CYTH2	Cytohesin-2;Cytohesin-3;Cytohesin-2	5.9322e-16	99449.1	74576.5	41116.1	16614.8	36250	37864.2	69691.5	63627.7	37242.3	33342.6	110443	20429.3	40647.8	45830.9	70393.5	35013	121723	49370.6	28586.7	28996.3	9015.78	24142.8	37495.7	85690.3	40105.7	66182.4	34461.4	91106.5	20738.6	28609.5	56939.4	36714.4	45684.8	8231.76	41382.6
A0A0D9SFP6;B7Z7U4;H0YM90;Q16288	NTRK3	Tyrosine-protein kinase receptor;Tyrosine-protein kinase receptor;Tyrosine-protein kinase receptor;NT-3 growth factor receptor	2.34279e-11	21263.3	12095.6	9496.94	543.285	2793.98	9249.73	10099.3	9395.4	3958.84	9487.96	13254.9	2776.72	6226.42	9563.14	6549.45	5900.1	12495.7	2186.81	1356.89	4721.28	2803.9	3215.35	5359.06	9930.12	2647.09	10407.9	5605.93	9888.56	8218.82	3319.82	6062.25	4380.25	10736.1	806.156	18564.9
A0A0D9SG77;A0A1B0GVL3;A0A6Q8PHE5;Q05086	UBE3A	Ubiquitin-protein ligase E3A	7.03826e-24	61104.5	48579.3	33237.1	8404.12	17758.8	21456.8	39165.9	27858.6	12809.5	18392	53855.2	13977.7	18562	39967.3	60428	24606.7	59424.5	38188	41698.8	30752	20544.5	29034.4	28457.4	59049.8	30757.7	47000.1	40985.2	101354	38251.3	27975.5	35638	42722.6	68409.5	15121.7	36164.4
A0A0D9SGD3;E5RG17;E5RGF2;Q6P1N9	TATDN1	Deoxyribonuclease TATDN1;Deoxyribonuclease TATDN1 (Fragment);Deoxyribonuclease TATDN1;Deoxyribonuclease TATDN1	3.7915e-06	NaN	NaN	60144.4	18691.3	49508.7	3659.74	22763.4	43740.5	67800.2	14432.8	71097.8	75433.5	NaN	24807.5	56094.5	102311	52617	44527.7	201732	44810.3	15816.4	43371.5	41184.7	60247.6	181187	51242.6	171465	56520.1	220315	32869.3	34036.1	42203.1	20856.4	10854.1	10129.8
A0A0D9SGF6	SPTAN1	Spectrin alpha chain, non-erythrocytic 1	5.34858e-10	27670.1	14871.8	8373.27	763.979	1696.09	8232.62	19176	12296.1	1076.61	4077.3	23400.4	2138.31	5675.48	15567.9	27438.8	3944.85	29654.1	15101.3	16658.1	13001	3704.93	11630.5	7344.5	25033.4	5479.52	24759.2	13708.1	44238.7	13508.2	6562.3	13120.3	12549.3	25833.2	2338.07	13656.3
A0A0D9SGH0;A0A7I2V2B0	SLC9A6	Sodium/hydrogen exchanger	5.65591e-24	26419.8	15918.2	12222.7	3544.35	5082.95	5235.77	17840.4	14600.3	5572.21	7423.95	16626.1	5899.1	7483.95	14106.3	16081.9	9802.19	15950.2	6444.26	16374.5	8540.56	4547.92	4824.34	13172.8	24263.1	15239.4	15035.8	10940.1	34938.8	10619	7467.99	12901.6	10804.4	13231.3	5724.75	10401.9
A0A0D9SGI1;A0A0E3D6M1;Q86UL8	MAGI2	Membrane-associated guanylate kinase, WW and PDZ domain-containing protein 2;Membrane-associated guanylate kinase, WW and PDZ domain-containing protein 2;Membrane-associated guanylate kinase, WW and PDZ domain-containing protein 2	5.63093e-31	37623.7	24194.2	22790.2	7351.12	9226.97	16148.8	21168.9	26170.5	11709.5	10654.8	27846.8	9676.49	17272.8	28274.3	27239.1	24233.3	48396.7	14724.2	23495.9	17299.3	8564.17	9646.39	14035.9	35168.3	18781.3	24733.7	23494.1	30373.7	20408.2	13891.2	14981.1	13453.9	19172	7451	14269
A0A0D9SGK2;Q93096	PTP4A1	Protein tyrosine phosphatase type IVA 1	2.00447e-10	6162.14	3545.41	5827.03	1019.49	5620.96	2184.25	3243.06	6637.96	5072.31	2806.53	14139.3	2126.74	4980.63	NaN	10654.3	7728.17	14515.5	7761.96	15797.5	2709.57	568.226	5238.25	NaN	12412.5	12150.1	6006.5	15557.8	6987.51	10723	6836.7	7377.66	5291.83	5460.22	2201.43	2149.91
A0A0G2JH46;A0A0G2JMH6;P01903;Q30118	HLA-DRA	HLA class II histocompatibility antigen, DR alpha chain;HLA-DRA;HLA class II histocompatibility antigen, DR alpha chain;HLA class II histocompatibility antigen, DR alpha chain	5.44732e-10	18739.4	3403.53	16148.5	10524.6	5196.51	16743.2	23563.3	22055.3	4278.29	2592.79	40508.6	5732.42	17818.7	3283	3095.73	31307.1	29031.5	11122.6	1006.3	5840.54	NaN	5552.5	3865.97	26429.4	12666.9	14847.5	1150.31	4993.16	2361.08	3395.35	2126.63	655.828	3335.77	2517.14	3464.2
A0A0G2JIW1;P0DMV8;P0DMV9	HSPA1B;HSPA1A;HSPA1B	Heat shock 70 kDa protein 1B;Heat shock 70 kDa protein 1A;Heat shock 70 kDa protein 1B	2.38388e-30	770929	504552	630242	317737	405648	345491	603482	813910	763092	298940	887548	519614	510133	408186	783457	1622197	1.86288e+06	746191	814312	473534	187709	263011	372745	1.16075e+06	860796	764529	599970	808601	450182	406038	620185	366558	523046	392954	353451
A0A0G2JJA7;A2ACR1;P28065	PSMB9	Proteasome subunit beta;Proteasome subunit beta;Proteasome subunit beta type-9	2.8973e-09	25287.4	5189.07	59950.8	15920.6	10894.7	27274.9	14788.3	75346.2	16533.9	17656	79102.7	17506.6	29766.5	26799.3	26666.3	39062.6	83803.4	34966.8	43693.2	26108.6	5045.89	32140.5	13508.8	47516.6	23885.7	35675.4	25992.7	11136.3	42299.4	16673.7	1457.21	17979.9	18026.9	9807.88	19120.2
A0A0G2JJD3;O95870	ABHD16A	Phosphatidylserine lipase ABHD16A	1.8211e-28	61948.3	38898.2	28240.2	6516.21	10525.6	23280.4	51284.5	45526.4	22688.5	10784.3	53346.8	16853.6	22138.4	65030.8	86309.9	36342.8	68158.9	52614.5	51046.2	29753.9	14132.9	27435.5	31179	78200.2	46152.3	57527.3	53895.5	95648.7	45347.8	21916	48495.4	33487.6	50502.2	7557.96	31980.8
A0A0G2JKF9;A0A140TA42;Q9UBS5	GABBR1	GABBR1;Gamma-aminobutyric acid type B receptor subunit 1;Gamma-aminobutyric acid type B receptor subunit 1	1.99881e-22	41479	39106.6	18555.7	5337.44	14519.4	12005.8	29547.9	28730.7	12942.7	11090.8	35373.1	13887	18289.5	53538.5	38489.5	17232.3	48552.4	12655.5	20016.3	20117.5	11052.6	18471.4	27460.7	45865.1	24395.8	34348.9	29106.7	48890.9	26356.3	19228.2	23117.7	34550.9	37060.7	7441.03	9948.83
A0A0G2JLB3;A0A0G2JNZ5;P04062	GBA	Glucosylceramidase;Glucosylceramidase;Lysosomal acid glucosylceramidase	1.30722e-10	13669.8	3018.96	26206.6	30007.9	58010.8	4140.98	23732.4	41057.4	33377.6	3801.63	19153.9	24349.5	15959.3	61839.9	48548.5	47445.7	122493	19786.2	55917	29162.7	2004.54	8308.28	19622.3	51422.7	26872	37343.2	42957.9	36678.4	22274	12288.4	9919.23	17113.6	21217.5	13105	6775.61
A0A0G2JLG2;Q9UPP2	IQSEC3	IQ motif and SEC7 domain-containing protein 3 (Fragment);IQ motif and SEC7 domain-containing protein 3	5.29498e-28	4631.06	8207.08	2647.41	1418.46	2032.59	1636.77	2483.13	3444.76	1885.39	1128.76	11972.4	1528.11	2999.33	8000.19	8977.38	5380.89	9280.56	3643.76	6463.31	2880.58	2916.57	4208.24	3638.82	16079.3	7188.85	6811.39	5310.16	16537.2	3595.88	5193.18	4877.86	4299.69	9621.36	2998.24	3752.12
A0A0G2JLL6;Q7Z6L0	;PRRT2	Uncharacterized protein;Proline-rich transmembrane protein 2	7.1727e-25	1.42693e+06	988140	597519	288238	140687	542481	1.23278e+06	1.09722e+06	406587	460385	1678037	293143	578640	765592	1.43179e+06	107953	355381	1357135	1166958	624016	336705	488803	554317	1.14887e+06	939763	1.00267e+06	1.39176e+06	978342	687574	418451	1.25923e+06	598582	571661	118243	795372
A0A0G2JMB2	IGHA2	Immunoglobulin heavy constant alpha 2 (Fragment)	9.53318e-21	134134	51947.8	2.78767e+06	7998.74	28661.6	77269	25065.6	268175	95305	12879.2	174319	68853.6	28664.2	13847.1	28215.5	84951	71252.2	161149	35028.3	36551.5	5656.99	5984.04	64163.8	102464	36445.6	106763	16428.1	26047.9	5740.99	16199.7	19016.9	34440.9	56315.6	17878	56464.2
A0A0G2JNH2;A0A7I2V5U5;G5E9E7	TJP1	Tight junction protein ZO-1;Tight junction protein ZO-1;Tight junction protein 1 (Zona occludens 1), isoform CRA_e	6.89208e-27	53088.4	27039.1	41875.4	13044.4	29432.9	30468.4	42516.4	61628.1	26956.8	27529.8	87234.8	18963.8	37051.1	49321.3	65471.2	62008.7	170139	33745.8	67660.8	60418.9	11487.5	30324	38486.9	77436.5	46876.3	96814.6	49321.1	87991.2	36781.8	31413	36685.2	41149.9	44741.9	23245	38516.5
A0A0G2JNH7;F8WCM8;O15197	EPHB6	Ephrin type-B receptor 6	6.10194e-20	66830	37866.8	16720.2	6584.8	7978.17	27620.8	76031.9	39653.9	13298.7	19654.4	62374	7943.15	27613.2	20465.1	71097.9	21708.9	18513.9	39524.7	36488.9	22360.7	13321.9	18619.3	17423	49663.6	20313.1	57161.5	41213	61006.5	26381.8	21257.1	54094	23019.7	33849.1	2576.17	28717.1
A0A0G2JNW7;A0A0U1RR18;Q9Y666	SLC12A7	Solute carrier family 12 member 7;Solute carrier family 12 member 7 (Fragment);Solute carrier family 12 member 7	8.43786e-07	30829.2	21150.6	35104.3	9452.65	NaN	12998.6	26391.7	19359.6	NaN	NaN	19107.3	8771.87	16153.2	58746.2	67059.5	NaN	28661.7	13419.5	23689.5	37191.2	27081.6	44761.2	14022	27602.5	45213.2	39820.7	35765.7	78954.1	18708.3	11911.7	16613.4	28243.8	24404.4	7145.4	26169.8
A0A0G2JNZ2;A0A0G2JPP5;A0A669KB89;Q14160	SCRIB	Protein scribble homolog;Protein scribble homolog;SCRIB overlapping open reading frame protein;Protein scribble homolog	3.97027e-15	8677.17	NaN	1212.17	271.237	4012.96	NaN	5240.93	8525.47	10111.9	1137.08	6766.12	3856.37	1754.88	2966.39	1119.3	10158.2	40484.7	1022.78	2919.31	3360.92	NaN	NaN	5914.64	8224.92	12344.3	4966.45	2972.1	NaN	4203.24	1252.38	1914.29	3128.69	659.374	1722.44	1324.46
A0A0G2JPD5;P10636	MAPT	Microtubule-associated protein;Microtubule-associated protein tau	3.01567e-40	401553	487487	581628	142208	248547	281101	258692	530068	226923	272474	1122969	221976	407580	335006	466834	555074	532995	438275	319937	175644	114266	206332	241419	604828	384309	532607	424518	686744	286069	217106	474484	330631	421914	239046	466171
A0A0G2JPP0;H7C5J4;O75175	CNOT3	CCR4-NOT transcription complex subunit 3 (Fragment);CCR4-NOT transcription complex subunit 3 (Fragment);CCR4-NOT transcription complex subunit 3	5.51025e-08	1.2371e+06	693265	1.05904e+06	330640	482891	352895	1.08924e+06	1.39366e+06	458816	462298	1.17333e+06	616594	780746	981278	1.49559e+06	710270	1014153	1.09427e+06	1.32065e+06	1.14283e+06	490910	805754	723141	1.30171e+06	1.12646e+06	1347675	1.0206e+06	1.28767e+06	1.53634e+06	799653	686087	482282	575230	401152	603836
A0A0G2JQ62;Q8NF37	LPCAT1	Lysophosphatidylcholine acyltransferase 1 (Fragment);Lysophosphatidylcholine acyltransferase 1	2.28988e-13	9151.37	4787.96	1533.87	706.259	1150.82	1720.82	2898.66	4460.01	2984.63	398.29	3098.12	2730.82	3103.73	4509.39	4873.79	1210.67	7086.51	802.042	853.973	655.57	185.591	1064.31	4543.23	13099.8	4531.52	6259.3	2322.44	12280.8	2406.65	3342.42	3112.75	3701.97	3288.7	737.57	445.399
A0A0G2JQM1	AP2A2	AP-2 complex subunit alpha-2 (Fragment)	5.87732e-32	21095.6	13087.5	11003.3	8495.81	5529.54	7212.47	24337	15179.4	21490.4	6358.09	12675.8	14466.5	10604.4	27931.9	39818.4	25746.2	79277	21356.5	42030.4	20722.9	702.35	13354.3	25717.9	54999.6	34078.7	27976.8	42713.9	21376.1	31075.6	16383.7	25500.2	21323.3	21589.4	15585	1427.12
A0A0G2JSE9;A0A0U1RQQ2;A0A0U1RRB8;A0A2R8Y5N5;A0A2R8YEE8;C9JTA6;G5E975;Q12824	SMARCB1	SWI/SNF-related matrix-associated actin-dependent regulator of chromatin subfamily B member 1 (Fragment);SWI/SNF-related matrix-associated actin-dependent regulator of chromatin subfamily B member 1 (Fragment);SWI/SNF-related matrix-associated actin-dependent regulator of chromatin subfamily B member 1 (Fragment);SWI/SNF-related matrix-associated actin-dependent regulator of chromatin subfamily B…	3.63585e-14	29808.6	21566.4	22470.6	NaN	16340.5	11347.1	114549	11472.3	12693.7	18227.9	172070	13918.2	72345.5	46480.2	58486.7	49803.2	146348	62804.5	84315.6	24208.3	NaN	19733.8	36824.4	101376	80695	71493.3	66721.8	50808.4	82359.5	44077.3	43228.5	32779.9	10106	22257.7	14168.2
A0A0J9YVP6;A0A0J9YXJ8;A0A0J9YXX5;A0A0J9YYL3;Q9UHX1	PUF60	Poly(U)-binding-splicing factor PUF60 (Fragment);Poly(U)-binding-splicing factor PUF60 (Fragment);Poly(U)-binding-splicing factor PUF60 (Fragment);Poly(U)-binding-splicing factor PUF60 (Fragment);Poly(U)-binding-splicing factor PUF60	1.37402e-29	21086.8	15135.4	21186	3726.95	16502.3	5522.81	9446.49	30772.5	11301.8	5231.71	34513.5	12395.4	11240.4	29499.7	21938.1	56747.1	82247.8	12112.9	31297.8	18587.1	6047.56	14370.6	17098.5	40737.2	20524.5	25256.9	30557.9	51374.7	27136.8	9500.81	9997.58	19551.9	32251.7	11119.8	9284.75
A0A0J9YW18;B4DHJ7;Q12983	BNIP3	BCL2/adenovirus E1B 19 kDa protein-interacting protein 3	7.41393e-09	8048.53	3872.32	5747.81	733.914	3717.88	NaN	1986.53	6459.77	2075.02	1373.08	9644.16	988.186	1842.19	11535	14230.2	18128.1	11117.9	4682.64	7748.7	2585.73	3781.77	5554.67	4366.78	11725.5	14025.8	7935.11	3678.88	23667.8	7024.62	4663.99	5190.44	6838.44	9927.66	1746.83	3100.09
A0A0J9YW36;Q9NZ72	STMN3	Stathmin-3 (Fragment);Stathmin-3	1.2455e-36	64445.6	33139.1	50307.6	14941.9	5691.25	17550.6	109021	49589.2	11725.4	22713	55240.1	11229	18148.1	24007.5	23229.4	17520	22627.5	30270.1	27634.5	14621.1	8761.48	5253.26	16515.7	35506.2	15218.3	36988.6	23376.4	24986	15598.3	6486.84	38606.7	14641.5	19927.4	2976.3	20923.5
A0A0J9YWA1	CPNE5	Copine-5 (Fragment)	3.2623e-13	42107.1	19069	8624.52	7715.62	NaN	20247.9	37286.9	32801.3	11817.4	15624.2	22891.1	10774.3	17203.7	18131.3	68612.4	NaN	NaN	49092.2	38916.3	19695.2	17478.4	24286.6	16080.1	37612.6	23801.3	37221.1	37901	37115.1	33418.5	28606.5	40132.6	15353.6	33376.6	484.297	23458.5
A0A0J9YWE1	EPB41L3	Band 4.1-like protein 3 (Fragment)	2.91765e-20	16357.4	4530.22	5764.92	4069.31	11936.4	6505.99	11129.6	20383.3	5465.99	10210.3	19412.9	9655.9	8490.24	11609.7	16994.6	12700.9	48582.6	5994.18	5134.69	9718.7	NaN	2993.34	7880.93	25756.2	5358.14	17287.3	6446.54	13184.8	5815.52	4704.69	6139.55	8608.48	7915.35	2467.23	5989.36
A0A0J9YWI0;Q4VXZ8;Q9NUI1	DECR2	Peroxisomal 2,4-dienoyl-CoA reductase [(3E)-enoyl-CoA-producing] (Fragment);Peroxisomal 2,4-dienoyl-CoA reductase [(3E)-enoyl-CoA-producing];Peroxisomal 2,4-dienoyl-CoA reductase [(3E)-enoyl-CoA-producing]	2.2833e-14	14059.8	9287.31	3015.72	2774.33	3108.16	5026.26	29260	13140.1	NaN	6688.1	14620.5	2053.97	4926.53	3339.2	11429.8	3440.98	23332.5	14480.2	5156.96	10044.3	NaN	3556.01	2761.54	8384.78	2565.7	3809.36	4699.63	15915	6249.59	2871.72	5346.92	2645.48	2688.27	NaN	1776.65
A0A0J9YWS4	EPB41L3	Band 4.1-like protein 3 (Fragment)	2.63741e-17	NaN	NaN	NaN	NaN	NaN	NaN	NaN	NaN	NaN	NaN	NaN	NaN	NaN	NaN	NaN	3957.05	576.307	NaN	NaN	NaN	NaN	NaN	NaN	NaN	NaN	NaN	NaN	NaN	NaN	NaN	NaN	NaN	NaN	NaN	NaN
A0A0J9YX62;C9J2C4;O75190	DNAJB6	DnaJ homolog subfamily B member 6;DnaJ homolog subfamily B member 6 (Fragment);DnaJ homolog subfamily B member 6	3.72737e-15	55355.9	46543.7	41797.8	11152.2	46276.2	22584.3	35076.2	50854.2	25270.6	18318.8	64330	25042	32052.6	68306.6	64567	67881.7	161465	47134	34798.3	36451.4	13241.1	32459.6	35754.4	94233.1	37845	68582	41699.5	89092.4	34220.3	31773	29100.8	39094.1	50953.7	18702.1	20969.5
A0A0J9YX66;A0A0J9YXJ0;A0A1B0GU44;A0A1B0GUN8;E9PC62;O95319;Q5VZZ6	CELF2	CUGBP Elav-like family member 2	5.7045e-28	39916.2	33218.6	28460.8	5607.72	31426.1	8999.87	16337.8	32230.8	7349.12	8943.08	42675.2	8896.96	15818.5	26815.8	28973.2	49414.5	76726.4	10540.6	8125.16	10964.8	6470.66	10521.3	17698.5	33414.6	20986	33270.9	11151	55268.3	11147.8	10443	9631.78	24437.5	23586.5	4182.45	24733.3
A0A0J9YX89;O60613	SELENOF	Selenoprotein F (Fragment);Selenoprotein F	4.73157e-12	22185	18226.7	16828.1	4705.27	6003.82	11042	17135.4	25233.3	8529.14	8239.35	34493	8670.76	15066.7	12350.8	12963.2	8471.47	48430.3	9676.36	4002.38	6822.46	5745.39	18479.2	14229.8	45238.6	17528	31634.2	14362.1	43127.5	6839.8	15929.8	11386.9	23931.4	23926	6976.98	15479.2
A0A0J9YX94	PNMA6F	Paraneoplastic antigen Ma6F	3.01827e-25	13999.9	9304.03	3909.2	916.951	1286.63	3459.74	3647.31	5265.62	4322.96	2800.64	11934.1	2924.15	3727.52	13580.8	14548.5	7645.98	13682.5	4262.09	5015.54	1174.87	4535.59	5223.63	3390.49	20225.5	7096.54	5475.58	5333.92	14061.7	4615.49	8021.1	3584.06	3210.26	13696.2	1667.34	6108.11
A0A0J9YXC7;P48059	LIMS4;LIMS1	LIM and senescent cell antigen-like-containing domain protein;LIM and senescent cell antigen-like-containing domain protein 1	1.01095e-15	7100.67	NaN	6985.68	454.73	3015	804.714	6558.21	6141.75	1680.22	1245.47	8882.92	4421.47	4703.93	12058.5	6898.92	8824.86	38544.4	5385.77	12316.2	15063.7	1698.62	6372.82	9204.08	7686.03	6826.27	13355.3	14748.1	6294.09	10167.4	5255.91	1588.85	3318.96	6322.07	1590.44	NaN
A0A0J9YXE3;A0A0J9YXX3;A0A0J9YXZ0;J3KRX2;J3KS66;J3QLB2;J3QQP1;J3QS49;Q8N1S5	SLC39A11	Zinc transporter ZIP11 (Fragment);Zinc transporter ZIP11 (Fragment);Zinc transporter ZIP11 (Fragment);Zinc transporter ZIP11 (Fragment);Zinc transporter ZIP11 (Fragment);Zinc transporter ZIP11 (Fragment);Zinc transporter ZIP11 (Fragment);Zinc transporter ZIP11;Zinc transporter ZIP11	6.64671e-15	16129.7	7508.96	81.4247	1011.27	1730.64	2489.15	12793.2	3392.81	3107.22	2636.3	5807.38	3323.13	4411.15	17970.5	17321.1	7934.54	50208.1	17296.3	20183.8	22813.6	163.286	8546.29	17626.8	31657.3	20623	30692	19434	53785.7	23752.6	10911	15139.5	19266.1	17501	8660.69	6293.38
A0A0J9YXF2	PON2	Paraoxonase	1.01462e-26	86768.9	59756.3	80046.7	14878.3	36930.5	40172.5	96496.1	157968	45618.3	38889	112358	49914.1	62904.3	89302	117700	81370.8	225191	70897	113230	97171	14521.6	38475.1	70582.5	165377	88938.4	145712	88516.5	172191	119332	71533.3	58135.5	75966.3	80164.6	29673.4	68972.2
A0A0J9YXM6;Q562E7	WDR81	WD repeat-containing protein 81	6.23765e-13	14222.1	5653.22	4838.2	531.935	3898.28	1930.9	11691.7	8363.45	1544.72	2692.91	5676.5	3302.2	3935.37	8321.75	13552.3	10694.9	16320.3	6936.79	12508.6	7303.76	382.073	3501.2	5482.84	10160.5	5218.4	8131.58	8275.48	9240.33	6487.12	3095.85	6112.49	5187.43	3181.98	1838.25	2368.3
A0A0J9YXN7;Q96Q06	PLIN4	Perilipin-4	3.82907e-20	56379.9	NaN	252034	2.35995	216.98	8822.42	10148.3	28876.9	11379.9	11911.1	5876.84	11719.4	25025.2	4116.36	28217.3	1783.47	48053.1	31929.7	18409.6	30359.9	NaN	1731.66	6057.92	56333.5	25829.8	64086.9	4032.09	9022.73	21108.6	13426.2	NaN	16318	1925.88	5326.02	21487.1
A0A0J9YY72;A0A1W2PQQ1;Q5HYW2	NHSL2	NHS-like protein 2	5.97542e-22	5552.95	3114.58	624.184	0.620535	NaN	5358.96	1631.7	702.421	592.028	2.32817	2609.06	1004.81	877.52	4414.09	2713.76	NaN	NaN	1525.06	1807.28	1130.07	NaN	359.951	1342.98	2828.12	1633.42	2625.5	2126.61	12145.9	358.756	1030.29	654.51	5661.63	4464.11	347.467	1564.49
A0A0J9YY99;P01764;P01768;P0DP03	;IGHV3-23;IGHV3-30;IGHV3-30-5	Ig-like domain-containing protein (Fragment);Immunoglobulin heavy variable 3-23;Immunoglobulin heavy variable 3-30;Immunoglobulin heavy variable 3-30-5	5.76664e-16	53243.3	19752.6	3075.94	4980.07	4136.63	5459.07	10794.4	87744.8	4717.61	7738.58	49842.4	15074	2560.55	19143.9	39346.1	36367.8	14681.5	54318.4	36858.9	22997.3	16725.7	7063.98	77656.9	25032.3	17444.2	61698.4	17329.1	17717	6193.36	9645.34	5978.85	44538.1	24622.4	4937.67	60487.2
A0A0J9YYE0;Q92804	TAF15	TATA-binding protein-associated factor 2N	5.52015e-10	835.496	NaN	330.119	NaN	1335.41	NaN	NaN	1361.84	NaN	NaN	895.201	60.5392	NaN	9787.86	4113.31	42435.9	27416.6	2974.66	2444.98	1537.56	NaN	299.319	NaN	14849.1	1987.49	1747.09	317.596	6352.46	882.126	NaN	268.314	316.871	NaN	NaN	255.469
A0A0J9YYF7;Q86T65	DAAM2	Disheveled-associated activator of morphogenesis 2	1.17873e-23	16530.8	12845.4	16813.1	3277.74	17000.3	6664.22	19690.8	21583.4	5960.84	6840.92	20336.8	6930.93	10035.7	20937.5	17131.4	20611.2	59404.8	5111.8	9046.51	15969.1	1202.72	6923.47	13464.5	24542.8	10110.2	15914.7	14746.7	21191.9	13862.5	6313.36	6153.3	8879	10106	2868.75	3689.42
A0A0R4J2E6;A0A494C0F8;A0A494C147;B1APY9;P26378	ELAVL4	ELAV-like protein;ELAV-like protein;ELAV-like protein;ELAV-like protein;ELAV-like protein 4	5.9536e-23	120133	186305	156245	40212.4	220176	31683.2	79061.2	146268	60365.4	37862.1	142217	121716	70563.7	324168	191144	525756	553633	64220.9	117704	49732.1	65144.9	99258	110980	207591	267825	149367	224068	207867	164734	101719	50973.2	147029	81461.8	65812.7	61949.5
A0A0R4J2E8;A8MXP9;P43243	MATR3	Matrin-3	3.56527e-34	57130.5	54911.9	51525.3	9349.48	76143.6	24323.1	26549.5	55780.1	36094.1	13523.5	83145.1	37710.1	31401.5	92009.4	77002.3	185432	199828	42603.6	59545.3	39399.8	29767.7	32135.5	47860.7	107924	66665.9	91708.3	49730.8	142988	38354.2	36997.8	38010.5	58673.9	66754.3	19960.3	45928.9
A0A0R4J2F2;D6R9S8;D6RA76;D6RC11;D6RCE6;D6RCR8;D6RDI6;D6RDP6;D6RDY1;D6RFX6;D6RHU6;D6RIU2;H0Y8T9;Q9NY35	CLDND1	Claudin domain-containing protein 1;Claudin domain-containing protein 1 (Fragment);Claudin domain-containing protein 1 (Fragment);Claudin domain-containing protein 1;Claudin domain-containing protein 1 (Fragment);Claudin domain-containing protein 1 (Fragment);Claudin domain-containing protein 1 (Fragment);Claudin domain-containing protein 1 (Fragment);Claudin domain-containing protein 1 (Fragment…	9.11335e-14	36406.1	23342	33004.1	7379.58	26151	14727	22346.3	34924.7	16968.8	12362.6	67197.9	21196	26008.6	27575	50463.9	49809.7	105383	33669.1	52420.1	36471	10840.7	22913.2	22553	54463.2	18835	46695.5	48015.2	31413.8	39066.2	11367.5	22826.2	12984.5	20271.4	19032	9761.78
A0A0R4J2G7;A0A1D5RMU6;E7ERL8	NRXN1	Neurexin-1-beta	3.01567e-40	93018.8	75505.2	49077.1	16263.7	16232.9	40114.3	72794.8	77410.7	17951.2	35813.4	104288	25324.8	47273.1	91294.4	95888.9	31609.6	76702.3	52355.2	64796.7	49462.9	25622.6	40561.1	49243.4	109137	38361.5	73875.9	65733.1	103179	69384.7	43447.5	72874.7	46928.7	63655.7	15694.5	37373.5
A0A0S2Z4L3	PROS1	Vitamin K-dependent protein S (Fragment)	3.07988e-06	195703	136386	34956	14772.2	16579.7	38161.9	126232	53186.6	17616.3	25720.1	73429.4	31791	37750.6	161803	225113	64765.4	171906	133731	57101.9	105007	74228.1	119985	122029	177278	75690.7	165679	185848	203033	157608	94672.4	128367	150101	185515	48111.2	27387.2
A0A0S2Z5C6;O14772	FPGT	Fucose-1-phosphate guanylyltransferase (Fragment);Fucose-1-phosphate guanylyltransferase	5.80999e-27	20896.4	13327.8	9180.37	1916.75	5779.06	5588.31	17111.8	12169.1	4462.26	5994.39	18906.9	2180	8272.18	6999.89	13327.8	12613.9	18380.4	7293.76	5129.25	6595.59	3380.36	3845.41	6177.24	14854.9	5181.83	11541.1	7838.09	16806.3	7632.48	789.794	7413.9	4751.69	3332.1	4420.42	6720.62
A0A0U1RQH7;G3XAC6;H0Y4X3;Q14498	RBM39	RNA-binding protein 39 (Fragment);RNA-binding protein 39;RNA-binding protein 39 (Fragment);RNA-binding protein 39	1.36077e-30	24569.4	6022.73	31250.7	5978.19	24778.1	6542.39	13167.5	29177.4	20859.2	6708.02	21195.4	15223.2	9396.92	28014.4	18185.8	47382.4	74212.4	15798.5	22638.1	15996.1	NaN	7191.35	13235.3	27472.9	27639.5	26521.4	20268.8	39932	16983.6	8389.92	11519.3	10096.6	21598.8	8264.64	4946.74
A0A0U1RQI6;E7ERI8;E7EW49	CLASP2	CLIP-associating protein 2	7.01366e-23	89354.4	67417.6	24187.6	13740.1	18351.3	31708.2	65227.6	50705.4	25726.1	26048	65698.8	19140.8	32858.5	40017.1	33241.5	13436.3	40465.4	39683.7	38385.3	23722.2	2094.68	18569.9	25300.6	90416.4	27337.2	61066.3	37810.9	111501	19574.4	30941.7	44396	38711.5	52651.8	5598.88	30494.8
A0A0U1RQK7;A0A8I5KT99;A0A8I5KV92	EIF4G3	Eukaryotic translation initiation factor 4 gamma 3	2.71444e-14	33544.2	33227.3	17868.7	5291.57	21476.9	14498.5	25717	26021.5	13413.1	11230.4	52832.3	16023.5	30346.9	53564.7	34225.7	55986.3	82089.1	17214.9	18909.8	12584.7	20571.7	19691.4	21489.7	38008.3	36962.8	42258.9	29951.7	64622.6	17688.5	14689	17826	31795.7	31689.6	5830.58	17406.9
A0A0U1RQL8	GSN	Macrophage-capping protein (Fragment)	8.88888e-28	27393.3	11738.7	14516.6	1473.78	6899.27	25185.1	10794.2	21239	3298.5	3347.38	69251	5761.83	17671.2	NaN	17211.1	17525.9	8627.33	3255.53	NaN	10652.7	NaN	5779.59	NaN	NaN	4135.79	25050.8	4595.57	1341.48	112.626	NaN	15607.3	6691.98	NaN	NaN	12789.9
A0A0U1RQN6	ANK2	Ankyrin-2 (Fragment)	4.14815e-11	35026.5	16535.3	4614.42	1575.7	NaN	9608.9	8803.33	1066.71	19526.1	694.449	460.855	738.818	372.087	NaN	45320.2	NaN	NaN	NaN	NaN	NaN	NaN	NaN	NaN	NaN	NaN	NaN	NaN	20381.1	NaN	NaN	20714.4	2799.37	4173.52	NaN	41157.1
A0A0U1RQP1	DNM1	Dynamin GTPase	1.20337e-07	181055	104800	116819	51771.8	44783.4	47715.4	166060	187119	NaN	59022.1	116035	60242.1	86148.1	71122.7	129610	113415	96110.3	110428	267965	91996.1	53713	81664.1	58420.4	156104	118676	110500	171162	140466	163406	121270	121865	36284	79893.9	25167.9	142906
A0A0U1RQQ9;F8VSC5;H0YIK6;Q6P3W7	SCYL2	SCY1-like protein 2;SCY1-like protein 2 (Fragment);SCY1-like protein 2 (Fragment);SCY1-like protein 2	2.20618e-17	12014.7	7405.65	5237.85	2630.98	5022.2	NaN	9372.11	8458.28	12817.7	5047.27	NaN	8595.53	8755.98	7480.77	9512.01	9395.97	30834.3	4938.72	5918.34	3436.12	NaN	4296.55	6003.95	20167.7	8446.71	10459.7	8063.57	8284.34	7716.63	4553.19	8791.32	6547.14	2899.17	3028.69	NaN
A0A0U1RQR7;A0A669KB45;O60741	HCN1	Potassium/sodium hyperpolarization-activated cyclic nucleotide-gated channel 1	1.38014e-06	2647.09	2394.6	NaN	NaN	468.575	NaN	4258.44	NaN	NaN	429.737	4929.69	1.66359	687.325	NaN	7101.39	8275.76	14505	NaN	1942.42	1058.4	802.403	1755.72	NaN	3359.75	NaN	4052.48	3167.77	NaN	1159.3	1609.73	3423.32	3104.34	NaN	NaN	1586.14
A0A0U1RQT7;A0A0U1RQY7;A0A0U1RR14;Q8IXA3;Q9HCP0;U3KQA5;U3KQB3	CSNK1G1	Non-specific serine/threonine protein kinase;Non-specific serine/threonine protein kinase;Casein kinase I isoform gamma-1 (Fragment);Non-specific serine/threonine protein kinase;Casein kinase I isoform gamma-1;Non-specific serine/threonine protein kinase;Non-specific serine/threonine protein kinase	1.29742e-14	18703.7	10849.1	8707.72	1800.45	12584	7228.4	15982.9	16355.3	8601.31	5265.97	22426	8349.93	10303.5	16168	22626.9	16339.3	27266.6	12539.8	16952.2	11564.2	1405.42	8574.28	11930.5	18659.8	15132.7	17198.8	19633.7	13558.3	14502.1	7817.16	13477.5	8710.94	6680.61	3252.3	3725.67
A0A0U1RQT8	CD99L2	CD99 antigen-like protein 2 (Fragment)	6.61427e-08	10834.8	11224.6	3965.71	416.504	NaN	543.575	4887.87	NaN	NaN	2778.06	3236.4	3459.91	3446.39	18185.7	16752.1	11666.2	24930.8	4877.44	18212.8	8945.73	NaN	5075.69	14389.2	35676.9	3205.62	16119.8	16537.8	4424.83	4147.22	1297.89	14804.7	8240.71	15548.9	2.95326	NaN
A0A0U1RQU3	ATP2B1	Plasma membrane calcium-transporting ATPase 1 (Fragment)	1.33598e-07	28640.4	7158.07	4778.05	2567.1	8094.78	6604.16	30841.6	26278.8	4882.92	4258.05	21398.4	6229.1	9794.3	10102.6	26617.8	14296.8	NaN	13467.2	13148.2	4984.2	NaN	2991.77	987.045	20697.5	12859.1	16811.3	18462.4	6669.46	9011.97	4200.96	11561.2	9054.75	NaN	6139.54	4424.88
A0A0U1RQW6;E7EPU2;Q9Y2E4	DIP2C	Disco-interacting protein 2 homolog C	2.54506e-23	84590.2	62064.9	45420	10347.4	26952.3	30297.1	75597.8	65146.5	20765.6	27193	117142	24601.8	41420.5	62708.5	85737.6	39624.5	160746	62834.7	62024.8	41907.3	27325.6	42229.3	37381.1	93346.1	37473.8	72814.2	72943.6	108778	63296.1	43093.9	50219.1	39302.8	58742.3	20628.2	40612.5
A0A0U1RQX8;A0A0U1RR39;A0A1B0GW38;P22681	CBL	E3 ubiquitin-protein ligase CBL;E3 ubiquitin-protein ligase CBL;E3 ubiquitin-protein ligase CBL (Fragment);E3 ubiquitin-protein ligase CBL	1.38653e-26	19521.8	8921.65	3041.08	230.337	1628.67	7166.39	9006.87	11625.9	1114.02	2281.53	22831.2	1119.67	2001.84	12186.8	15607.4	11966.4	18883.2	10832.1	6182.92	6131.69	2857.02	2549.52	3153.22	21213.9	3435.51	11624.8	5947.41	19770.2	3156.78	1535.14	7613.67	7496.19	9539.74	1180.62	8719.03
A0A0U1RR06;H0Y329;Q9Y484	WDR45	WD repeat domain phosphoinositide-interacting protein 4;WD repeat domain phosphoinositide-interacting protein 4 (Fragment);WD repeat domain phosphoinositide-interacting protein 4	4.29641e-24	14344.1	11722.4	7812.87	2833.13	6087.1	2701.66	13073.9	10140.2	3181.38	2886.24	16779.6	4850.38	5608.97	20530.1	29675	14245.3	33749	11325.8	14677.5	12681.4	3785.42	10521.7	10000.9	21434.2	12272.2	19187.7	16669.3	16915.5	16771.6	10525.6	12678.4	15923.2	17811.4	3770.79	794.402
A0A0U1RR70	DCLK2	Serine/threonine-protein kinase DCLK2	2.28059e-28	93916.1	63034.4	42412.1	16598.7	52986.6	28795.1	48753.3	87499.3	48755.9	41497.5	123011	39463.9	46715.4	87373	107060	114314	184164	61710.3	68465.5	85293.1	20268.6	46003.2	72728	136454	75215.7	107385	92147.4	194168	90440.8	32979.6	53687	68438.4	132860	33135.3	50896.1
A0A0U1RRB6;Q9Y2D4	EXOC6B	Exocyst complex component;Exocyst complex component 6B	1.03127e-32	35700.5	20015.9	16686.1	5765.9	9558.8	10935.5	27513.1	24714.1	12788.2	9368.85	33850.6	12697.5	15110.6	39179.1	44539.5	15837.4	40797.3	22271	35386.8	14276	7600.83	16227.9	24827.2	53318.1	27858.1	43976.8	29417.5	56954.8	25813.5	20676.6	21357.9	22202.8	28797.7	8766.93	16651
A0A0U1RRL7	MMP24OS	Protein MMP24OS	1.80138e-15	36466.7	200345	57954.9	NaN	31546.4	41724.7	45429	58725.6	20180.3	17663.2	108375	9478.43	45411.8	69611.6	31252.5	140650	160383	35168.6	50499.4	54462.8	13190.7	14163.8	63249.8	192490	111180	76320	47578	14337.2	20073.7	7861.91	31824.1	39004.2	37756.1	11929.4	19119.6
A0A0U1RRL8;Q8TB22	SPATA20	Spermatogenesis-associated protein 20	2.80755e-27	83948.8	39871.8	24018.9	12323.7	18645.3	10418.8	47216.5	43122.8	12439.8	17448.7	48404.3	17699.2	28494.1	80811	32321.2	32352.8	105196	21658.3	33721.1	18561.6	5030.8	41946.2	19139.3	65463.7	55402.5	55116.2	44174.6	124724	41805.3	24475.5	32090.6	73040.8	61648.9	10251.2	12422.8
A0A0U1RRM4;A0A7I2V621;A6NLN1;P26599	PTBP1	Polypyrimidine tract-binding protein 1	2.24682e-17	13840.5	8879.64	9970.49	1199.23	4290.49	3106.74	9535.62	20011.7	9366.89	1407.79	8230.12	6082.55	6213.48	14318	8507.36	38538.8	57941.1	14599.2	14208.2	15383.2	74.5864	3097.13	14597.9	28808.5	20097.5	20236.9	13647.8	12062.8	17524.5	3772.76	4869.37	6483.53	10859.4	3408.87	1209.79
A0A0U1RRM6;Q8N8S7	ENAH	Protein enabled homolog	4.00891e-25	3380.46	4980.56	7271.89	769.926	3687.66	2841.24	1950.33	7778.77	1973.42	1804.38	11209.9	654.43	4231.62	8842.16	10972.9	15931	25465.8	7661.57	6304.7	9185.22	2239.26	2837.23	5121.64	16860.3	7939.6	14092.5	3894.41	14408.4	6877.91	4017.98	4486.67	6182.17	6791.26	2658.78	3271.51
A0A0U2N547;A0A8I5KPX7;A0A8I5KQZ6;A0A8I5KR87;A0A8I5KS03;A0A8I5QKL5;A0A8I5QKP7;A0A8J8Z860;P10721	KIT	Mast/stem cell growth factor receptor;Mast/stem cell growth factor receptor Kit;Mast/stem cell growth factor receptor;Mast/stem cell growth factor receptor Kit;Mast/stem cell growth factor receptor;Mast/stem cell growth factor receptor;Mast/stem cell growth factor receptor;Mast/stem cell growth factor receptor Kit;Mast/stem cell growth factor receptor Kit	2.40971e-06	NaN	NaN	NaN	NaN	NaN	NaN	1861.45	NaN	NaN	NaN	8677.37	NaN	NaN	6186.55	541.491	NaN	NaN	NaN	NaN	NaN	NaN	NaN	850.796	2137.08	NaN	NaN	NaN	NaN	NaN	NaN	NaN	NaN	5698	NaN	NaN
A0A140LJL2;Q8N350	CBARP	Voltage-dependent calcium channel beta subunit-associated regulatory protein	2.27022e-20	49143.9	59922.8	18604.7	5730.47	4657.73	14469.1	33577.6	19914.1	19859.1	18789.3	48544.7	14610.7	13027.5	62587.5	53027.8	83430.7	47418.1	27844.8	29189.6	15505.7	10805.4	22143.4	40525.2	62199.1	51460.9	48101.5	61919.4	98184.6	24769.1	18601.8	45655.6	42899.7	43371.8	10217	24686.1
A0A140T913;A0A140T9I0;A0A140T9X5;Q53Z42	HLA-A	HLA class I histocompatibility antigen, A alpha chain;HLA class I histocompatibility antigen, A alpha chain (Fragment);HLA class I histocompatibility antigen, A alpha chain (Fragment);HLA class I antigen	1.96887e-19	36951.4	6162.61	7510.08	585.441	4095.91	6016.29	NaN	NaN	247.929	NaN	2760.26	167.845	4763.68	13551.2	NaN	26203.4	51006.6	46938.2	NaN	28819.1	3307.96	14709.9	NaN	8584.43	NaN	NaN	4139.27	NaN	10978.3	NaN	NaN	10125.9	27615.9	2923.1	4770.8
A0A140T962;A0A140T9B3;A0A140T9J9;A0A1W2PR11;Q5QT33	HLA-C	HLA class I histocompatibility antigen, C alpha chain;HLA class I histocompatibility antigen, C alpha chain;HLA class I histocompatibility antigen, C alpha chain;HLA class I histocompatibility antigen, C alpha chain;HLA class I antigen	2.18322e-13	11913.8	212.091	1631.61	NaN	1182.21	NaN	NaN	5263.98	960.18	605.056	9218.85	561.489	3489.18	802.076	5847.17	19978.9	19154.2	1881.66	1781.33	11112.8	NaN	NaN	1468.18	1964.5	3319.73	12405.8	NaN	10230.4	1469.94	2983.06	1964.67	977.276	1665.31	NaN	595.972
A0A140T975;A0A1W2PS39;Q5RJ27;Q9GJ45	HLA-A	HLA class I histocompatibility antigen, A alpha chain;HLA class I histocompatibility antigen, A alpha chain;HLA class I histocompatibility antigen, A alpha chain;HLA class I histocompatibility antigen, A alpha chain	5.13311e-09	NaN	NaN	NaN	NaN	NaN	47849.5	26298.9	13980.6	23227.6	13326.2	NaN	NaN	5670.26	31157	29116.7	66070.1	34696.8	NaN	46600.6	NaN	NaN	NaN	12877.1	NaN	717.649	NaN	11871.6	70918.1	NaN	NaN	18129.7	30770.3	NaN	NaN	16845.3
A0A140T9G8;H7C4U4;H7C5D3;Q0P5T2;Q5SQH8	C6orf136	Uncharacterized protein C6orf136 (Fragment);Uncharacterized protein C6orf136 (Fragment);Uncharacterized protein C6orf136 (Fragment);C6orf136 protein (Fragment);Uncharacterized protein C6orf136	5.01879e-16	7161.17	13918.5	8448.3	1152.06	3237.03	5706.88	7352.6	14407.7	2159.54	7416.95	7374.59	4400.56	13820	11649.1	15051.1	13117.8	26083.2	9212.78	9114.04	10401.2	6725.81	2320.03	5991.55	24196.4	8637.43	13558.7	7746.39	12685.4	10465.9	3809.37	9695.21	6157.22	7876.66	4066.32	3995.98
A0A140T9T7;A0A2R8Y4Y0;Q03518	TAP1	Antigen peptide transporter 1	8.3205e-21	14472	12137.3	15565.9	916.69	7060.38	3026.96	9765.36	12714.5	3252.38	3088.12	15933.2	2842.23	5219.53	11314.1	6445.46	15975.4	27327.9	5582.57	10318.8	3936.57	1271.19	2831.17	5285.58	15864.9	4634.3	23245.7	3476.79	35758.9	3403.88	6133.46	8888.26	6607.31	13640.4	1102.83	8949.85
A0A140TA62;O76011	LOC100653049;KRT34	IF rod domain-containing protein;Keratin, type I cuticular Ha4	1.00725e-06	NaN	NaN	NaN	929.164	NaN	772.213	5151.69	NaN	NaN	NaN	2462.72	NaN	1839.89	NaN	NaN	NaN	NaN	NaN	NaN	NaN	NaN	NaN	NaN	NaN	394.403	6572.05	NaN	NaN	NaN	NaN	16838.3	NaN	NaN	NaN	NaN
A0A140TA86;Q5XKP0	MICOS13	MICOS complex subunit MIC13	3.66293e-16	53701.7	30483.5	29646.3	8715.63	17718.4	27642.7	35806.6	41687.3	14389.9	12438.6	72902	17730.8	15589.5	46380	88829.6	74402.6	85287.3	53593.4	47564.5	47709.9	18832.8	42011.4	48819	100256	57457.9	50389.1	52139.7	83784.3	49279.3	24173.5	40470	36196.9	32401.1	13472.7	17891.4
A0A182DWF2;A0A182DWF3;Q9NNW7	TXNRD2	Thioredoxin-disulfide reductase;Thioredoxin-disulfide reductase;Thioredoxin reductase 2, mitochondrial	7.21261e-22	64004.4	61849.5	18972.3	9245.5	17416.8	23547	36097.6	51386.3	17897.3	19910.8	95323	22513.6	24462.3	34909	93329.2	39899.8	80157.2	39857.6	34559.8	49419.5	20467	37594.9	47202	63280.8	41973.3	69758.7	29986.2	129904	61393.9	31092	35971.2	37430.7	83322.3	5381.36	31485
A0A182DWI3;E9PIR7;Q16881	TXNRD1	Thioredoxin-disulfide reductase;Thioredoxin-disulfide reductase;Thioredoxin reductase 1, cytoplasmic	2.57876e-17	50455.4	35502.1	22027.3	8800.18	15935	19849.2	34759.8	37039.8	20273.1	15168.2	50388.2	19305.7	23933.1	25971.2	39983.5	30658.5	63290.3	26967.5	21271.6	22236.8	7198.41	11064.6	19956.2	50072.5	22640.4	33921.9	23629.8	49398.8	22616.1	17819.5	29431.2	19143.7	35524.1	9168.62	15803.9
A0A1B0GTB0;A0A1B0GTU8;A0A1B0GVC7;A0A1B0GVI9;A0A1B0GVW0;A0A1B0GWD6;B7Z1I9;B7Z413;O75787	ATP6AP2	Renin receptor (Fragment);Renin receptor;Renin receptor;Renin receptor;Renin receptor;Renin receptor (Fragment);Renin receptor;Renin receptor;Renin receptor	2.54718e-14	116916	78695.4	55678.5	34397.4	60419	31128.5	101137	73629.1	50630.1	34636.6	116742	43176.4	51665	86444.3	98067.9	109156	147256	49035.2	57064.8	47651.2	29759.8	21262.5	48360.4	111895	66634.9	63057.3	139901	154412	65641.7	19902	50702.6	45023.7	54305.1	24408.7	28077.3
A0A1B0GTB8;A0A1B0GVF3;A0A1B0GWC0;P23786	CPT2	Carnitine O-palmitoyltransferase 2, mitochondrial;Carnitine O-palmitoyltransferase 2, mitochondrial;Carnitine O-palmitoyltransferase 2, mitochondrial;Carnitine O-palmitoyltransferase 2, mitochondrial	5.82921e-21	7697.98	4384.43	2019.17	1791.69	2276.13	2478.95	5005.58	8345.45	10110.8	986.577	6438.71	3530.52	3372.92	5081.74	4410.84	19381.1	17774.5	3379.57	4935.16	6180.7	1349.24	3729.21	3094.89	7731.27	10589.5	8838.13	5419.33	30651.8	7580.63	3328.85	399.167	1378.27	4543.25	3961.82	1967.46
A0A1B0GTF3;A0A6I8PLB1	HSPA12A	Heat shock 70 kDa protein 12A	1.12361e-27	8510.4	9341.09	NaN	NaN	NaN	3813.56	NaN	NaN	NaN	NaN	NaN	562.934	NaN	14363.3	15469.2	63151.2	137407	23669.3	15604.4	23139.4	273.133	1209.59	6023.68	46525.6	15999.4	469.647	5091.04	NaN	7178.51	417.342	9743.26	8042.18	15729	1705.17	1875.64
A0A1B0GTL5	RAB11FIP5	Rab11 family-interacting protein 5	7.69931e-29	75337.3	76444.3	44643.6	8651.07	34025.9	21996.9	48982.6	56877.8	24907.9	16597.5	84452.5	21518.7	25536.8	80766.9	61097.1	67375.1	82640.5	70416.6	51820.8	31176.4	20210.3	35847.7	45299.3	126517	64046.6	90933.4	69508.7	212131	39999.6	41683.5	47586.4	63584.2	93965.6	14535.4	48173.1
A0A1B0GTM3;A0A1B0GTZ5;A0A1B0GUA4;A0A1B0GW68;E7EMM4;Q13510	ASAH1	Ceramidase;Ceramidase;Ceramidase;Ceramidase;Ceramidase;Acid ceramidase	2.27027e-26	1.80479e+06	860265	1.6314e+06	652809	419536	838624	1.08009e+06	2.60224e+06	1.01968e+06	365158	2.03765e+06	847712	1.67821e+06	1.1825e+06	2.86031e+06	4.13057e+06	3.60428e+06	1.63447e+06	961643	1.72797e+06	528377	863802	501095	2.84105e+06	2.30559e+06	1.29114e+06	847115	3.0978e+06	1.51998e+06	695041	426962	620568	999804	681099	1.53664e+06
A0A1B0GTP9	STXBP1	Syntaxin-binding protein 1	2.15295e-30	32310.4	27803.2	28991.8	4098.92	22321.4	21307.2	24796	30202.3	3033.17	8620.46	21231.1	13913.9	12731.9	2749.24	13636.6	11694.4	17042.1	5139.94	5124.28	2772.12	5692.58	2316.1	3595.49	3150.38	3446.59	10987	6562.57	28730.1	2013.23	2982.95	8729.02	5892.44	5778.48	2329.61	23590.5
A0A1B0GTU4;A0A1B0GU60;F5GZ78;F5H836;P49023	PXN	Paxillin;Paxillin;Paxillin;Paxillin (Fragment);Paxillin	1.35839e-09	3843.4	NaN	969.994	NaN	NaN	NaN	870.993	NaN	925.66	NaN	NaN	NaN	NaN	293.504	NaN	NaN	5262.22	3793.22	5098.65	5579.65	NaN	571.746	1021.06	5846.84	1480.39	10240	1130.38	8473.18	NaN	3439.16	834.022	1192.65	1348.08	1592.45	1740.39
A0A1B0GTW1;A0A2R8YDH4;A0A3B3ITE1;Q9UDY2	TJP2;;TJP2;TJP2	Tight junction protein ZO-2;Uncharacterized protein;Tight junction protein ZO-2 (Fragment);Tight junction protein ZO-2	1.00594e-26	44807	24402.4	30928.7	6026.65	27971.7	24023.3	29760.2	48736.8	20005.3	22177.1	70080.1	16014.7	36082	35330.2	42233.3	78050.4	162616	33281.4	40618	50931.5	7432.03	21995.7	34639.9	45369.8	19683.8	79537.6	29185.3	57015.5	30011.9	22674.6	22182.9	23640.9	34992.1	21973.2	27083.4
A0A1B0GTW6	EPB41L1	Band 4.1-like protein 1	4.73397e-37	708482	449467	282453	112676	131351	271145	541375	589416	223764	210574	652309	208457	290274	376187	690441	250731	470974	514769	524526	355203	159314	283525	277052	724005	447889	633648	514683	845007	393134	268849	495479	299030	515950	124533	370549
A0A1B0GU86;Q03154	ACY1	N-acyl-aliphatic-L-amino acid amidohydrolase;Aminoacylase-1	5.15021e-23	37083.9	18799.7	51747.2	14030.9	35011.2	10863.6	20806.8	53000	10295	12013.4	44579.9	11400.6	26970.4	31058.2	26308.1	184144	188859	19137.5	22223	22886.1	2771.67	5762.14	32602.1	60690.7	38872.9	43692.2	29247	28505.2	31894.8	14220.1	20959	11341.5	19358.6	14761.3	11079.2
A0A1B0GUA3;Q96EK5	KIFBP	KIF-binding protein	5.57783e-20	115309	68390.3	41457.4	13199.4	37291.4	42956	72979.1	60534.5	27368	39791.6	92528.8	26926.7	42899.7	77822.2	118265	58678	138462	56358.3	87903.3	51235.8	18933.8	41579.4	40203.2	70612.6	44563.4	78598.3	51876.1	160346	57875.4	37717.2	59788.8	65647.4	94866.4	21799.5	65205.9
A0A1B0GUL6;E9PEZ5;Q9UPP5	BTBD8;BTBD8;KIAA1107	BTB/POZ domain-containing protein 8;BTB/POZ domain-containing protein 8;AP2-interacting clathrin-endocytosis protein	1.82506e-19	17402.4	11515.1	9747.74	2375.93	4574.7	5152.84	5240.54	10169.3	5010.98	3379.23	28988.9	2530.18	6242.48	11502.4	13181.1	11728.1	25767.3	15923.9	11474	2783.27	4666.66	9035.22	5174.65	20078.9	10649.8	14799.4	18254.2	31833.8	6723.85	6394.24	16036.8	10635.9	15716.2	3085.29	11886.8
A0A1B0GUN5;Q5VTI5;Q9Y2H5	PLEKHA6	Pleckstrin homology domain-containing family A member 6	6.60756e-20	38179.6	26168.6	25145.3	8696.12	19126.3	13370.7	53991.2	32807.2	17973.5	12341.8	32316.8	11101.2	29247.3	37170.4	48915.9	29680.6	64461.7	34344.8	29928.3	31084.5	18905.6	18480.7	21204.2	38658.2	29965.3	51284.2	26319.9	85286.9	23849.7	23494.6	26359.4	29187.3	36274.6	8490.01	23728.5
A0A1B0GUZ7;Q14156	EFR3A	Protein EFR3 homolog A	7.31939e-10	8198.51	NaN	3664.49	1033.76	11051	NaN	8036.59	10337.9	NaN	2127.74	NaN	3419.34	3761.3	9465.41	6830.95	12484.9	70214	7825	7873.83	10643.5	4776.33	6412.61	9303.32	22042.8	15354.3	10703.9	12360	NaN	14762.2	7513.84	11888.1	10755.9	21074.7	5902.95	NaN
A0A1B0GV05;Q684P5	RAP1GAP2	Rap1 GTPase-activating protein 2	1.71086e-23	50102.6	48748.1	31386.4	10072.2	32794.3	14808.2	27913.4	36150.2	23396.9	16117.9	67525.8	26619.9	18725	64200.5	53684.3	70089.6	87106.1	42550	66772.6	31700.3	14052.8	32464.1	37384.1	82355.3	53988.4	47706.7	77742.2	61721.2	60182.5	34707.7	49223.1	42277.6	40975	23521	8485.13
A0A1B0GV38;P14867	GABRA1	Gamma-aminobutyric acid receptor subunit alpha-1	8.41542e-25	60557.2	45377.7	21321.6	6553.33	2753.41	25859	32670.5	26484.4	19445.3	17443.8	79220.8	16071	16038.7	22166.6	60074.5	16082.4	15401.6	69893.8	66738.7	43774.7	28773.8	44690.1	33141.9	99136.3	50945.1	71724.4	55564.7	120880	30770.1	46621.2	69963.6	52146.8	71591.9	15255.7	31200.4
A0A1B0GV47	KIF21A	Kinesin-like protein KIF21A (Fragment)	1.05351e-09	6176.92	13923.5	10378.7	NaN	7727.61	722.722	2827.05	4081.47	1035.14	NaN	22175.9	1772.12	1283.49	13078.4	26315.6	27765.5	22090	11847.9	8561.57	5063.71	541.096	12438.4	8132.31	19900.1	12427.4	10083.3	20786.1	52926.5	6494.36	10018.1	13799.4	17073.4	29912.2	7054.35	11848.8
A0A1B0GVD5;A0A1B0GWE8;F8W787;P07339	CTSD	Cathepsin D	2.0195e-33	2.78928e+06	1.53801e+06	3.7517e+06	2.29433e+06	1.72479e+06	1.08252e+06	2.71316e+06	4.78937e+06	1216637	1.26039e+06	2954265	1.5093e+06	2.70672e+06	1.83171e+06	3.33416e+06	7.20736e+06	9576634	1.18532e+06	1.58716e+06	1.7709e+06	391520	535277	856282	3.0854e+06	3.01694e+06	3041502	1.7095e+06	2.02806e+06	2.4911e+06	984255	968249	1.40076e+06	963003	975488	1.38874e+06
A0A1B0GVI3;P13645	KRT10	Keratin, type I cytoskeletal 10;Keratin, type I cytoskeletal 10	2.47061e-28	453265	783726	248647	181523	438942	594572	8.07093e+06	801235	180170	157854	1.37909e+06	407844	287829	1.40623e+06	2044832	585041	269731	764082	469759	435276	764562	295074	563795	507775	109607	212109	1.30099e+06	320780	239476	562661	710677	382588	259140	428078	226443
A0A1B0GVJ7;Q9BY89	KIAA1671	Uncharacterized protein KIAA1671	6.27968e-28	9082.84	7449.19	3611.76	1121.06	NaN	3835.43	6776.37	6481.6	2069.72	2209.55	7710.94	NaN	1230.02	7740.37	7167.74	4908.7	11930.1	7488.59	7515.7	2668.22	1927.87	3914.17	3516.83	17462.2	8349.4	6374.21	10711.2	16183.9	3792.22	642.845	10026.9	4528.78	13224.8	656.24	6376.51
A0A1B0GVN9;A0A494C0Q8;A0A494C0S8;H0Y5R6;P06132;Q5T446	UROD	Uroporphyrinogen decarboxylase;Uroporphyrinogen decarboxylase;Uroporphyrinogen decarboxylase (Fragment);Uroporphyrinogen decarboxylase (Fragment);Uroporphyrinogen decarboxylase;Uroporphyrinogen decarboxylase (Fragment)	6.1675e-23	54382.9	33069.9	33561.9	13085.4	22182.2	14160.7	9457.98	33828.1	13269.8	6163.63	29389.5	9284.9	20447.7	67585.2	66487.5	96670.4	149531	29971.9	35769.7	48166.6	10800.7	14935.7	38362.9	95105.6	38166.5	62156.5	32750	72109.6	14873.9	16715	33977.2	45639.1	53688.4	25842.7	14474.6
A0A1B0GVV3;Q5EBL4	RILPL1	RILP-like protein 1	2.88175e-08	2168.55	3427.3	4233.66	556.685	3349.68	4036.13	4179.29	6201.68	1088.4	3108.77	14582.7	1031.75	3742.95	3076.26	6117.57	4586.26	10251.6	1394.4	3816.62	4900.72	NaN	1913.74	2425.93	7608.98	5686.5	5442.01	4524.62	10089	5228.27	2006.38	2020.43	5052.52	NaN	1972.85	2879.41
A0A1B0GVW3;F5H7N0;P28472	GABRB3	Gamma-aminobutyric acid receptor subunit beta-3	4.89637e-35	39498.4	28878.7	16265.8	1096.09	9775.61	6639.1	21672	15678.8	5333.35	8729.23	34335	9673.06	5541.71	34380.1	43640.6	18716.4	22532.7	18731.7	15122.3	13754.7	5829.04	13754.1	15603.1	32430.4	23478.2	24781	15993.4	76877.3	16275.8	11006	20130.4	24192.2	37603.5	7493.36	9883.21
A0A1B0GW05	DPY19L1	Probable C-mannosyltransferase DPY19L1	3.91898e-08	43655	14859.5	33690	14631.4	28387.4	6383.82	9547.04	32984.6	21295.4	10774	21333.1	11375.5	17123.7	9364.9	10379.6	79845.3	95040.2	10863.2	22128	10168.4	3097.36	10719.4	12607	22395.7	27922.2	29791.3	21210.6	3835.86	32984.6	18969	9751.15	5154.03	81653.2	6043.9	46822.4
A0A1B0GW57;Q13009	TIAM1	Rho guanine nucleotide exchange factor TIAM1	1.31995e-06	NaN	20019.6	3273.6	5079.48	NaN	9532.08	27399.6	17651.1	1397.32	9910.67	13434.8	2125.88	15643.9	3731.58	11460.7	NaN	NaN	NaN	NaN	4829.47	6289.48	NaN	7251.99	11008.6	NaN	NaN	NaN	NaN	NaN	7105.66	9110.76	3060.89	NaN	NaN	13012.7
A0A1B0GW77;P49419	ALDH7A1	Aldehyde dehydrogenase (NAD(+));Alpha-aminoadipic semialdehyde dehydrogenase	1.60058e-32	241323	141145	420638	156868	172504	94781.9	183243	410038	208330	83790.4	306441	133929	253333	185165	321488	796070	1.19717e+06	233217	461746	289653	42980.3	68525.4	167947	327125	302565	341424	262419	261394	195927	131076	205612	160094	210275	136605	135734
A0A1B0GWA2;A0A2R8YEL0;A0A7P0T984;A0A7P0TAL3;O00116	AGPS	Alkylglycerone-phosphate synthase;Alkylglycerone-phosphate synthase;Alkylglycerone-phosphate synthase;Alkylglycerone-phosphate synthase;Alkyldihydroxyacetonephosphate synthase, peroxisomal	2.72335e-17	44814.5	26946.8	21231.4	3033.99	14804.3	12155.6	25291	27735.2	9981.41	13733.2	41833.9	12763.2	15565	33039.2	49505.8	20340.8	61268.1	17128.1	22035.8	20247.2	8035.71	16025.3	19447.9	41449.3	17576.2	33750.1	21377.2	56051.4	22125.8	12864.1	24228.8	25808.5	34076.4	8483.67	17891.1
A0A1B0GWK2;Q674X7	KAZN	Kazrin	3.48402e-21	21737.4	16356.1	23621	9392.68	10174.3	7546.56	16921.8	37942.2	16000.5	7633.47	42521.9	13024	12857.4	29280	36268.2	37447.7	36713.9	22436.3	27925.9	9942.92	10010.9	16960.2	15523.9	26806.4	19626.2	23013.3	26237	24871.4	16742.5	14712.1	10280.3	13170.8	11255.7	8701.2	3189.63
A0A1C7CYV9;Q8WUG5	SLC22A17	Solute carrier family 22 member 17	1.60359e-20	34471.6	24622.3	12731.5	2662.73	21473.8	7215.47	25242.4	17099.3	9669.14	10891.1	19131.5	11019.2	9147.18	37141	35682	58167	55960.1	17825.8	20895.4	13887.4	8140.89	14622.2	16201.9	33364.4	32591	23142.3	17801.4	63703.8	31047.5	13837.4	12873.6	20525.4	33446	14344.5	13505.5
A0A1C7CYX8;C9J6N5;C9JQ40;C9JW51;Q9H098	FAM107B	Protein FAM107B (Fragment);Protein FAM107B (Fragment);Protein FAM107B (Fragment);Protein FAM107B (Fragment);Protein FAM107B	7.58304e-22	12018.9	NaN	7814.98	528.952	2899.98	6387.28	6044.88	8274.23	545.55	2126.97	16002.3	822.218	5312.37	5591.07	14146.8	18490.3	37482.7	8412.37	10780.9	10548.5	2375.79	4538.05	3761.2	11535.6	7511.76	13394.3	10415.5	8866.59	4646.26	5154.97	7118.31	4984.98	6960.57	3995.17	4965.58
A0A1C7CYX9	DPYSL2	Dihydropyrimidinase-related protein 2	3.63576e-23	930612	738739	385898	148793	211349	412791	535467	443664	213988	304598	918446	230674	363542	487660	613183	265087	387847	563470	467155	255364	228989	250116	274439	621133	330904	479928	427939	1.01658e+06	286277	275448	862328	412123	777875	211729	503418
A0A1C7CYY3;A0A2R8Y5P1;A0A2R8Y6K6;A0A2R8YD64;A0A8I5KQB8;A0A8I5KQI3;A0A8I5KTX0;A0A8I5KX93;A0A8I5QKJ2;Q9H902	REEP1	Receptor expression-enhancing protein;Receptor expression-enhancing protein (Fragment);Receptor expression-enhancing protein;Receptor expression-enhancing protein (Fragment);Receptor expression-enhancing protein;Receptor expression-enhancing protein;Receptor expression-enhancing protein;Receptor expression-enhancing protein;Receptor expression-enhancing protein;Receptor expression-enhancing prote…	5.85415e-20	23255.9	27746.6	20044.4	2070.42	8449.65	6970.64	11743.6	17215.7	9047.08	6016.25	37707.5	10462.8	9073.43	44339.7	48889.6	14838.2	13835.9	18777.4	21900.2	8809.82	13102.6	21645.3	21587.7	44903.5	39053.9	33599.2	30501.1	66802.3	20450.6	11137.2	23536.3	31971.8	28888	7848.9	15928
A0A1C7CYZ0;I3L4Y1;Q12979	ABR	Active breakpoint cluster region-related protein	3.77038e-34	189933	106260	62237.4	21141.3	34017.3	63314.5	144076	122408	54944.8	54905.8	154472	50282.6	73485.6	115510	202343	50582.7	114962	121971	110775	83252	50469.7	66277.6	75721.5	193419	83177.7	142521	122857	153745	90024.4	74588	141138	77130.7	109556	30691.9	50835.5
A0A1P0B7D2;A0A286YEN5;A0A286YEQ0;A0A286YEQ7;A0A286YES9;A0A286YEW9;A0A286YEX7;A0A286YF19;A0A286YF35;A0A286YF62;A0A286YF85;A0A286YF97;A0A286YFA6;A0A286YFC0;A0A286YFD7;A0A286YFI3;A0A286YFJ4;A0A286YFJ6;A0A286YFM6;A0A286YFN2;D6RJF9;F8W9R5;P53779	MAPK10	Stress-activated protein kinase JNK;Stress-activated protein kinase JNK;Stress-activated protein kinase JNK;Stress-activated protein kinase JNK;Stress-activated protein kinase JNK;Stress-activated protein kinase JNK;Stress-activated protein kinase JNK;Stress-activated protein kinase JNK;Stress-activated protein kinase JNK;Stress-activated protein kinase JNK;Stress-activated protein kinase JNK;Str…	2.47213e-18	33191.8	20311.1	15424.5	4581.71	18443.5	9156.69	27078.6	30695.6	10680.2	7470.34	33133.7	11758.8	13719.1	41931	46921.8	28975.8	50596.9	28911.2	32442.1	26792.1	8424.26	23458.6	21085.6	43993.3	24097.8	34433.4	35483.8	47461	29942.4	17746.7	21883.9	18700.2	14203.9	6470.79	9553.97
A0A1W2PNI2;A0A1X7SBS6;O95259	KCNH1	Potassium voltage-gated channel subfamily H member 1	1.98408e-36	24808.1	15817.6	5385.5	4404.23	1897.35	10179.7	28963.5	18384.6	6781.4	7601.11	16959.6	3984.69	10206.6	9242.24	19965.5	8638.27	23309.1	26345.7	13637.8	7297.56	8418.17	9635.57	8059.24	26202.9	16568.1	17497.6	26638.5	23020.7	15108.7	9514.03	16599.4	9437.82	15634.6	NaN	14146.6
A0A1W2PNP0;A0A1W2PP13;A0A1W2PP53;A0A1W2PP57;A0A1W2PPC3;A0A1W2PPI8;A0A1W2PPQ7;A0A1W2PPR6;A0A1W2PPS0;A0A1W2PQ29;A0A1W2PQ52;A0A1W2PR73;A0A1W2PR92;A0A1W2PRH2;A0A1W2PRZ8;H7C2Y2;Q969N2	PIGT	GPI transamidase component PIG-T (Fragment);GPI transamidase component PIG-T (Fragment);GPI transamidase component PIG-T;GPI transamidase component PIG-T;GPI transamidase component PIG-T;GPI transamidase component PIG-T (Fragment);GPI transamidase component PIG-T (Fragment);GPI transamidase component PIG-T;GPI transamidase component PIG-T;GPI transamidase component PIG-T;GPI transamidase componen…	1.51117e-18	80036	64316.9	42363.8	10873.7	37443.5	29916.8	48797.4	52896.7	13281.2	27506.5	93140	19733.1	28793.1	86458.9	121016	51754.4	99587.6	48426.1	58105.7	52703.6	36864.7	48384.3	45665.9	66074.5	41101.7	79198.9	69943.1	170162	61935.8	35683.2	49542.4	86078.7	90531.7	11745.8	55921.3
A0A1W2PNQ3;A0A1W2PNW6;A0A1W2PNY8;A0A1W2PPY5;A0A1W2PQ61;A0A1W2PQ93;A0A1W2PQA0;A0A1W2PQK5;A0A1W2PQU4;A0A1W2PRA7;A0A1W2PRB0;A0A1W2PSD3;D5MRH1;H0Y379;H0Y382;Q5SVJ7;S4R2X4	KCNMA1	Calcium-activated potassium channel subunit alpha-1;Calcium-activated potassium channel subunit alpha-1;Calcium-activated potassium channel subunit alpha-1 (Fragment);Calcium-activated potassium channel subunit alpha-1;Calcium-activated potassium channel subunit alpha-1;Calcium-activated potassium channel subunit alpha-1 (Fragment);Calcium-activated potassium channel subunit alpha-1;Calcium-activ…	6.15755e-22	74151.3	45915	24672	9222.52	5039.18	25965.9	70161.3	43366.2	16553.9	19424.3	63861.8	14260.5	18527.8	41292.9	72646.1	36636	54534.2	48536.7	42240.2	31849	16698.4	30770.4	31571.1	60919.4	28597	47172.3	77563	66348.6	38348.4	21444.3	53064.8	30784.8	29322.6	4284.2	23283.6
A0A1W2PNR9;Q9Y5U9	IER3IP1	Immediate early response 3-interacting protein 1	6.38471e-09	4820.8	NaN	NaN	284.252	2903.75	NaN	NaN	NaN	921.218	NaN	NaN	5755.4	NaN	17112.9	4674.77	42213.2	50890.2	NaN	21771	3880.25	NaN	2077.46	12596	19586.4	27122	6099.58	15117.8	15724.5	18398.6	NaN	NaN	3571.87	NaN	4012.02	NaN
A0A1W2PNV3;A0A1W2PPG1;A0A1W2PPG5;A0A1W2PPJ0;A0A1W2PPP5;A0A1W2PPW8;A0A1W2PQ06;A0A1W2PQ38;A0A1W2PQ77;A0A1W2PQE0;A0A1W2PQM3;A0A1W2PQP2;A0A1W2PR02;A0A1W2PR23;A0A1W2PRC2;A0A1W2PRD0;A0A1W2PRE6;A0A1W2PRL0;A0A1W2PRP7;A0A1W2PRV0;A0A1W2PS12;A0A1W2PS81;A0A1X7SBU8;E7EQ34;I3L0K1;I3L1K7;I3L4Z6;I3NI02;O14653	GOSR2;GOSR2;GOSR2;GOSR2;GOSR2;GOSR2;GOSR2;GOSR2;GOSR2;GOSR2;GOSR2;GOSR2;GOSR2;GOSR2;GOSR2;GOSR2;GOSR2;GOSR2;GOSR2;GOSR2;GOSR2;GOSR2;GOSR2;;GOSR2;GOSR2;GOSR2;GOSR2;GOSR2	Golgi SNAP receptor complex member 2 (Fragment);Golgi SNAP receptor complex member 2;Golgi SNAP receptor complex member 2;Golgi SNAP receptor complex member 2 (Fragment);Golgi SNAP receptor complex member 2;Golgi SNAP receptor complex member 2;Golgi SNAP receptor complex member 2;Golgi SNAP receptor complex member 2 (Fragment);Golgi SNAP receptor complex member 2;Golgi SNAP receptor complex membe…	2.4216e-07	NaN	NaN	NaN	37897.2	NaN	3.39471e+06	NaN	NaN	34084.8	NaN	NaN	NaN	NaN	NaN	NaN	45204	NaN	NaN	NaN	NaN	NaN	NaN	NaN	NaN	59979.2	NaN	NaN	NaN	NaN	NaN	NaN	NaN	NaN	15339.6	NaN
A0A1W2PNV4		Uncharacterized protein	3.41725e-25	66814.4	34141.5	34183.2	6713.01	12833.6	20326	42877.1	59695.4	13707.1	13640.9	62038.3	19844.6	23108.2	60662.7	91031.5	46162.3	91926.1	46569.1	51771.3	39490.5	13593.8	27821.5	35387.2	77574.2	32900.6	49472.6	59451.2	56198.9	46808.4	18394.8	43420.4	24220.2	32749	4120.78	21561.1
A0A1W2PNW1;A0A494C0T4;H0YJH6;P42226	STAT6	Signal transducer and activator of transcription (Fragment);Signal transducer and activator of transcription;Signal transducer and activator of transcription;Signal transducer and activator of transcription 6	1.98362e-13	16258.9	5819.65	1643.75	807.879	2089.04	5374.35	7302.34	12723.7	NaN	2833.08	13676	1823.29	1761.49	3381.68	13049.2	2456.87	26868.2	6039.62	4531.06	1906.78	411.345	487.013	2965.14	7948.92	2017.52	8476.63	3907.67	22925.3	2042.45	4486.19	5144.04	3704.77	778.647	NaN	8168.1
A0A1W2PNX8;Q9H3U1	UNC45A	Protein unc-45 homolog A	2.81634e-17	17579.8	13804.9	5623.64	1038.02	3903.77	3342.97	11911	9662.42	3637.65	3860.05	11542.6	6883.03	3710.68	19122.8	17992.3	9533.83	17556.9	8093.52	7145.23	7571.22	6821.95	8371.95	8030.85	14720.3	20398.2	12636.6	10690.2	25197.5	13498.3	5431.3	6844.21	12872.1	14714.1	3076	4830.21
A0A1W2PNZ3;A0A6Q8PHL6	KCNC1	Potassium voltage-gated channel subfamily C member 1	9.32325e-26	15414	7042.77	6203.3	2819.36	5887.28	2624.3	7642.02	10336.8	3801.08	2323.77	9331.32	16706.1	5511.31	11927.5	13672.7	25733.5	33619	12334.5	7686.38	13635.7	1264.79	5316.16	8822.24	22613.4	10453.7	16925.1	14867.2	24077.5	8886.05	5542.68	10119	5096.51	10767.8	2088.72	7094.14
A0A1W2PP71;A0A1W2PQ65;A0A1W2PQL2;A0A1W2PS30;A0A1X7SBW1;C9JTB6;Q96MP8	KCTD7	BTB/POZ domain-containing protein KCTD7;BTB/POZ domain-containing protein KCTD7 (Fragment);BTB/POZ domain-containing protein KCTD7;BTB/POZ domain-containing protein KCTD7;BTB/POZ domain-containing protein KCTD7;BTB/POZ domain-containing protein KCTD7 (Fragment);BTB/POZ domain-containing protein KCTD7	2.83504e-08	NaN	502.284	1302.51	863.158	1942.69	1367.37	615.655	1980.29	4134.8	1906.08	1556.74	2476.64	1332.58	2396.59	268.576	4467.54	6001.73	101.701	1102.53	440.921	NaN	195.356	1109.77	1730.87	961.408	1152.28	1607.73	292.979	1270.73	101.423	214.15	NaN	NaN	283.905	NaN
A0A1W2PPH1;P23368	ME2	Malic enzyme;NAD-dependent malic enzyme, mitochondrial	8.56775e-35	244025	153135	124589	63526.6	109274	91667.9	156084	196805	102511	70216.1	210148	98922.3	108727	247991	252118	226392	549666	112479	157477	177132	82848.9	116883	161632	316626	185683	186709	166592	329162	189309	94647.5	112920	174188	220692	99107.3	104790
A0A1W2PPJ3;A0A286YEQ8;A0A286YF26;P35498	SCN1A	Sodium channel protein;Sodium channel protein;Sodium channel protein;Sodium channel protein type 1 subunit alpha	1.37039e-20	21378.4	7841.63	9250.39	634.826	8718.19	4761.92	23648.8	15544.2	6295.05	5231.24	12507.4	3788.68	8607.36	13411.2	21416.8	16345.9	16702.3	21156.7	9191.58	15137.5	3354.15	12457.8	9391.29	21323.2	17211.2	23411.2	17375.2	24356.4	16659.6	8402.15	6510.62	14479.5	7938.38	6428.43	4321.14
A0A1W2PPN5;A0A1W2PPS4;A0A1W2PQR9;A0A1W2PQX1;A0A1W2PR49;A0A1W2PRN4;A0A1X7SBS5;A0A1X7SBZ8;A0A286YFI6;P18507	GABRG2	Gamma-aminobutyric acid receptor subunit gamma-2;Gamma-aminobutyric acid receptor subunit gamma-2;Gamma-aminobutyric acid receptor subunit gamma-2;Gamma-aminobutyric acid receptor subunit gamma-2 (Fragment);Gamma-aminobutyric acid receptor subunit gamma-2;Gamma-aminobutyric acid receptor subunit gamma-2;Gamma-aminobutyric acid receptor subunit gamma-2 (Fragment);Gamma-aminobutyric acid receptor s…	1.23979e-17	26461.9	20931.7	7086.19	3451.37	4850.93	10516.8	11296.5	13362.9	5969.47	6941.93	16190.1	8260.48	12487	9060.29	8838.9	1495.24	13061.2	4207.18	8489.11	4547.13	2920.45	6141.26	10685	29197	9925.74	12344.5	9779.92	33128.2	9060.54	4795.44	10154.1	7881	13726	2589.1	4165.24
A0A1W2PPS1;Q00839	HNRNPU	Heterogeneous nuclear ribonucleoprotein U	9.34469e-27	220496	167111	160086	37198.7	162975	84480.4	131248	227510	104100	65978.3	269010	94622.5	123886	198603	238955	313108	529344	143406	176698	161882	70819.8	106470	143481	269060	186007	269777	152031	416570	174056	130442	112873	159421	222894	74978.4	127130
A0A1W2PPX5;A0A1W2PQB7;A0A1W2PQR6;A0A1W2PRS1;A0A1W2PS43;Q14108	SCARB2	Lysosome membrane protein 2;Lysosome membrane protein 2;Lysosome membrane protein 2;Lysosome membrane protein 2 (Fragment);Lysosome membrane protein 2;Lysosome membrane protein 2	4.34298e-30	244420	162252	189145	80537.6	79224.4	100871	201641	257436	90070.5	63694.4	213302	84408.6	169591	126176	313620	280231	486134	156734	131887	175730	40783.7	102774	70175	266412	176644	175301	112716	274731	166829	93357.9	89462.1	108436	139230	62940.8	90444.9
A0A1W2PPZ5;A0A1W2PRL9;P23193	TCEA1	Transcription elongation factor;Transcription elongation factor;Transcription elongation factor A protein 1	0.000323909	NaN	NaN	NaN	NaN	NaN	NaN	NaN	NaN	NaN	NaN	NaN	NaN	NaN	NaN	NaN	NaN	NaN	NaN	NaN	NaN	NaN	NaN	NaN	NaN	NaN	NaN	NaN	NaN	NaN	NaN	NaN	NaN	NaN	NaN	NaN
A0A1W2PQ11;Q02246	CNTN2	Contactin-2	2.84595e-29	138068	97632.5	110464	51958.6	100379	67793	111041	177037	52537.2	46593.8	287684	56735.8	110665	108360	186482	286620	627023	97377.7	133060	128479	45845.9	84979.2	82192.9	203121	107916	192443	162615	222466	90728.7	59000.7	127213	83194.1	168878	58946.8	95704.6
A0A1W2PQ47;E9PNM1;P37268	FDFT1	Squalene synthase	1.88281e-10	4141.07	3763.73	13130.6	NaN	5891.83	3227.74	NaN	11261.7	3102.72	NaN	18330.4	5698.22	6115.58	41958.8	19338.6	38454.3	47986.4	10891.9	23823.9	12470.7	6338.25	12008.1	22881.1	22701.3	12612.1	20193.6	17799.5	31549.7	17336.8	8435.41	NaN	16590.2	25004.3	7216.54	7237.99
A0A1W2PQP0;P78508	KCNJ10	ATP-sensitive inward rectifier potassium channel 10 (Fragment);ATP-sensitive inward rectifier potassium channel 10	2.07525e-17	25567.7	28135.4	11855.6	3951.54	13630.2	12764	19556.1	18827.8	3223.89	5726.58	25242.3	6739.72	14326.1	32344.9	35948.1	35566.1	125099	17365.4	9986.34	20462.9	7850.03	14265.7	20989.2	41668.9	16448.9	27331.4	22846.7	47808.4	6383.15	18034.7	23128.8	25097.7	25925.4	4742.21	9452.51
A0A1W2PQV2;H3BUH9;P23434	GCSH	Glycine cleavage system H protein, mitochondrial (Fragment);Glycine cleavage system H protein, mitochondrial (Fragment);Glycine cleavage system H protein, mitochondrial	5.24586e-12	193946	74444.3	314338	72434.4	40010.3	109307	23222.7	205428	32197	81848.6	277737	82449.4	134959	143792	252144	505611	853368	275966	161914	289023	67192.5	21993.2	154605	498992	148728	284301	178688	761157	55951.8	100619	147128	215007	309678	46886.5	185180
A0A1W2PR05;A0A6Q8PGS1;Q07699	SCN1B	Sodium channel subunit beta-1	1.63336e-11	60775.7	44771.8	38519.7	17721.1	16698.1	38204.6	61421.3	75918.1	13056.6	31991.4	106729	11026.7	38567.3	50835.6	100358	18625.8	102412	84293	49693.1	50566.6	14386.7	37323.2	31177.1	89642.5	36387.4	71135.6	56972.2	123188	37411.8	26916.7	58853	25047.2	70609.2	3246.2	57299.8
A0A1W2PR09;A0A1W2PRL5;A0A1W2PRM0;F5GYH1;Q8NC96	NECAP1	Adaptin ear-binding coat-associated protein 1;Adaptin ear-binding coat-associated protein 1;Adaptin ear-binding coat-associated protein 1;Adaptin ear-binding coat-associated protein 1 (Fragment);Adaptin ear-binding coat-associated protein 1	4.22881e-17	221927	150931	163537	47522.2	65613.7	62401.2	147803	196033	78220.8	64313.7	175864	86313.6	82786.6	157528	226345	200930	230753	179092	179475	111301	63442.9	113831	141582	376186	157912	149961	244114	179490	163717	117926	133532	107197	121018	46998.5	93976.8
A0A1W2PR28;A0A6Q8PFR7;Q5JU85	IQSEC2	IQ motif and SEC7 domain-containing protein 2	8.68869e-21	35450.5	65294.7	76313.4	10108.8	41864.9	17282	21837.6	42022.7	19442.2	21635.9	133483	11598.1	22928.6	62366.6	59498.3	150790	108962	31269.2	14050.2	14856.6	16042.9	16214	40766.1	60819.9	38084.1	51857.3	27281.9	88271.2	33678.3	23071.7	24822.5	39744.4	52660.6	14726.2	28114.2
A0A1W2PRD1;Q9NY46	SCN3A	Sodium channel protein;Sodium channel protein type 3 subunit alpha	5.1171e-11	NaN	3867.85	3898.25	NaN	NaN	2402.05	2506.76	1678.83	1415.85	NaN	5735.22	NaN	4102.13	3414.03	4964.67	NaN	4171.24	3771.42	2775.22	NaN	1053.18	964.818	2002.18	8089.06	1190.85	2950.34	2246.43	3807.11	1005.52	1567.78	6726.62	1789.44	3532.4	NaN	NaN
A0A1W2PRW4;P53816	PLAAT3	Phospholipase A and acyltransferase 3	2.41788e-12	19782.7	15853.6	45997.2	13794.9	53753.6	12415.1	18878.3	44187.4	43658.2	12316.5	75137.9	25035.9	25811	20027.2	81679.6	135975	283799	30428.6	66269.1	37002	15009	30527.7	27764.6	51517.9	37344	64027.5	63071.5	22516.8	21745.2	20825.7	37175.8	19052.6	26794	44629.1	7263.13
A0A1X7SBR8;Q8WXS5	CACNG8	Voltage-dependent calcium channel gamma-8 subunit	1.43524e-15	4329.69	NaN	NaN	3119.22	6141.13	553.965	3167.49	7275.12	6933.06	NaN	NaN	6164.04	759.215	5271.51	5206.22	13388.2	17081.6	1859.26	11392.1	2197.52	168.587	2901.54	1745.83	7544.94	9325.2	1128.61	13090.4	5709.52	12733.2	5374.39	1416.2	NaN	1816.48	1786.73	NaN
A0A1X7SBZ2;A0A5H1ZRQ2;Q92841	DDX17	RNA helicase;RNA helicase;Probable ATP-dependent RNA helicase DDX17	4.50874e-19	49850.1	39080.1	49776.8	3988.33	53514	19934.2	25026	32498.7	28870.2	11555.5	87986.9	25876.8	21770.9	70380.1	44574.3	109937	139379	47700.2	52322.7	33946.1	10009.6	27102.2	42102.3	71983.6	60316.7	65975.2	47033.2	87585.8	45237.3	33343.3	21474.4	50681.7	29197.9	13883.6	36551.8
A0A286YES1;A0A4W9A917;P01860	IGHG3	Immunoglobulin heavy constant gamma 3 (Fragment);Immunoglobulin heavy constant gamma 3 (Fragment);Immunoglobulin heavy constant gamma 3	4.55066e-27	19562	15395.1	1348.29	2900.77	6354.64	2358.13	22413.3	90680.7	21722.3	23608.7	31561	10334.8	4644.53	13448.8	14907	22144.6	46847.7	20401.6	8228.52	12717.5	4826.28	2249.38	21833.4	16470	2284.88	22084.1	11509.5	10871.8	3729.46	9111.43	8341.69	15618.9	11049.1	7778.45	20120.6
A0A286YET3;Q6ZNW5	;GDPGP1	GDP-D-glucose phosphorylase 1	2.93692e-09	2640.63	NaN	8281.71	273.812	1598.42	5411.87	8777.36	9802.08	93379.9	NaN	7109.25	28458.4	4881.22	9611.17	7485.86	115259	52577.2	8985.89	20197.6	8629.92	NaN	3737.17	6438.61	5923.29	133445	6325.17	28051.5	NaN	44507	3097.78	NaN	NaN	NaN	10543.2	5783.99
A0A286YEY1;P01876	IGHA1	Immunoglobulin heavy constant alpha 1 (Fragment);Immunoglobulin heavy constant alpha 1	2.12754e-28	500633	126800	8933425	24428.6	85470.6	254933	81485.5	737845	493399	67697.2	611591	236586	100894	63227.6	96111.5	206484	228783	500825	119519	170353	114101	28359.1	282051	431623	153534	497222	98363.5	112416	35524.3	52489.9	2212.51	189224	453351	98335.9	347035
A0A286YEY4;P01859	IGHG2	Immunoglobulin heavy constant gamma 2 (Fragment);Immunoglobulin heavy constant gamma 2	2.82474e-19	241975	379963	63408.5	127098	90661.1	56309.5	282508	1408277	241358	228708	496098	212413	127287	125497	228918	556804	782266	303596	150583	198804	69197.2	43933.4	302613	265163	88483.9	329487	179553	97409.1	97685.9	51196.5	159499	264570	339720	64189.1	149540
A0A286YEZ9;A0A2C9F2R7;O94915	FRYL	Protein furry homolog-like (Fragment);Protein furry homolog-like (Fragment);Protein furry homolog-like	7.60574e-19	68637.8	41761.2	36940	4871.55	10989.2	22197.8	26795.2	61163.4	7222.74	11138.9	67767.7	4132.95	26245.8	57841.8	117378	77069.2	107953	68814.1	31518	60933	14977	31359.2	19311.5	82622.8	47276.8	43068.9	27240.9	132306	33836.6	13439.8	22697.3	22473	2993.08	11486.1	22224.8
A0A286YF22;O43175	PHGDH	D-3-phosphoglycerate dehydrogenase	2.45827e-22	981557	770222	682862	177031	633691	361644	598662	904087	168721	334610	845695	357810	563904	790828	940546	1.13361e+06	2.04035e+06	568940	727845	783803	167595	453983	640757	1094400	657646	1.02451e+06	688963	1.37312e+06	599115	433271	549734	657093	1.00244e+06	417436	433582
A0A286YF37;Q9UK22	FBXO2	F-box only protein 2 (Fragment);F-box only protein 2	9.59387e-25	218920	144230	222585	62894	89596.9	102728	162288	307015	80225.8	79140.3	300885	146381	86575.9	425617	446578	412407	504103	236795	276186	287866	57388.9	166543	205962	527942	403206	268717	318383	424125	360221	135320	155624	161382	213990	121098	180071
A0A286YFA9;A0A2R8Y5V8;A0A2R8YCY2;Q5TBA9	FRY	Protein furry homolog	1.89171e-09	20700	5987.41	6427.53	910.485	3977.28	1379.56	10897.6	21608.4	3302.44	2335.86	13881.7	1241.94	2445.87	12833.4	13501.7	9066.18	28454.5	7101.24	7174.63	6132.75	4810.11	3831.41	6222.72	16228.9	8185.33	6137.36	9308.87	14791.8	5908.2	5109.71	6040.85	6838.03	NaN	1402.84	2728.91
A0A286YFF7;A0A2C9F2P4;P50897	PPT1	Palmitoyl-protein thioesterase 1	1.37846e-39	155058	100262	174350	47115.3	107707	95058.4	138652	224076	95806.5	58277.8	182864	48568.2	124297	100692	230250	919915	1.52217e+06	149294	131685	166141	42270.4	51744.9	65463.6	322361	255416	192642	68330.7	309825	154338	56369.5	65680.5	68207.6	200695	73032.5	107724
A0A286YFF8;F8VZV1;Q7Z3U7	MON2	Protein MON2 homolog	8.88888e-28	48548	1389.26	3.54499	8579.26	9845.37	4038.34	6724.43	14016.6	62500.4	1187.28	6110.46	48523.8	6517.06	13244.7	NaN	193682	99513.2	13579.3	8855.93	5342.42	NaN	1551.46	4899.79	22460.6	67062.6	9544.17	20214.7	32036.3	32249.2	3840.6	13673.3	NaN	9956.34	49045.8	2543.17
A0A286YFJ8;P01861	IGHG4	Immunoglobulin heavy constant gamma 4 (Fragment);Immunoglobulin heavy constant gamma 4	3.25895e-10	26583.6	74176.5	32791.9	7848.75	34648.1	20154.9	31826.8	220731	22042.3	13383.4	11641.1	22181.2	4453.31	16422.2	31467	135963	96023.8	102018	9444.7	192570	18301.2	4800.56	231290	43551.8	14348.2	41260.6	55950.7	27170.3	1252.14	1290.54	34684.8	149902	61395.9	4771.2	17678.8
A0A2R8Y2A8;A0A5F9UJV3;Q13367	AP3B2	AP-3 complex subunit beta;AP-3 complex subunit beta;AP-3 complex subunit beta-2	8.38405e-23	188362	162243	80566.7	32993.8	63430.1	53411.2	151172	145576	59159.2	53031.9	170506	82706	80635	202232	218984	111474	177689	119594	188339	92662.7	38214	99704.9	115512	205864	126635	150565	192059	189810	145365	100985	152745	113686	105947	41007.5	83694.1
A0A2R8Y2F6;P42336	PIK3CA	Phosphatidylinositol-4,5-bisphosphate 3-kinase;Phosphatidylinositol 4,5-bisphosphate 3-kinase catalytic subunit alpha isoform	5.55624e-08	2438.99	1019.06	242.933	167.539	1681.88	NaN	4046.44	2161.25	1531.66	36.0991	1271.6	1085.8	815.615	4605.92	1485.38	727.946	6697.1	856.763	921.675	1215.38	NaN	825.487	3578.59	5719.49	1366.58	2868.09	2068.58	879.219	1506.71	1135.39	497.036	916.788	NaN	714.028	NaN
A0A2R8Y362;A0A2R8YD49;A0A2R8YEX0;Q9H1P3	OSBPL2	Oxysterol-binding protein (Fragment);Oxysterol-binding protein;Oxysterol-binding protein;Oxysterol-binding protein-related protein 2	6.26109e-25	32211.5	23552.7	15668.7	5853.32	16195.7	11222.5	20577.4	22858.8	11533	12487.9	25637.5	10540.4	11732.7	28452.6	26060.1	29691.7	49955	12034.7	27154.8	16088.5	7328.16	14322.2	23193.1	36956.5	26665.8	35130.1	24650.2	58912.9	20610.9	16065.5	27145.8	17989.6	44204	8455.4	19282.7
A0A2R8Y3N3;A0A2R8Y5P7;A0A2R8Y6I1;P49590	HARS2	Histidine--tRNA ligase;Histidine--tRNA ligase;Histidine--tRNA ligase;Histidine--tRNA ligase, mitochondrial	2.86313e-07	73901.4	13880	31673.4	6291.86	17936.2	14463.9	57768.7	43384.8	20169.2	14105.7	48987.7	17250	23686.3	43847.9	32907.5	30579.6	83952.6	24127.2	14659.7	20649	8637.8	21617	22109.9	39434.7	9754.99	23722.7	14440.5	66176.8	28504.6	8853	5847.22	7754.41	NaN	16757.1	15569.2
A0A2R8Y3S0;A0A2R8Y511;A0A2R8YCL0;A0A2R8YD19;A0A2R8YFH3;Q96JX3	SERAC1	Protein SERAC1	4.18964e-14	8408.48	4409.14	2433.5	1276.91	3417.13	839.674	6507.66	9790.59	3126.4	1831.29	10258.2	2576.88	3187.6	6980.04	8327.01	3956.93	21218	6006.63	3188.16	4279.61	NaN	3116.79	4503.01	12572.9	4601.91	6701.91	4872.74	5974.28	5225.16	2788.36	5396.11	6387.37	NaN	NaN	2903.59
A0A2R8Y455;A0A2R8Y600;A0A2R8Y620;A0A2R8Y7U2;Q86VX2	;;;;COMMD7	COMM domain-containing protein;COMM domain-containing protein;COMM domain-containing protein;COMM domain-containing protein;COMM domain-containing protein 7	1.13451e-08	17379.5	11416	32911.1	6348.27	9714.46	7279.67	23523.2	17397.6	4762.61	NaN	25847.6	13154.4	6677.24	23440.8	31271.4	37216.4	25668.8	11205.9	28427.8	16012.5	9607.35	14761	18054.1	24362.4	11492.7	11131	18485.1	NaN	18522.3	13467.5	4859	12497.9	NaN	6184.76	NaN
A0A2R8Y4C2;A0A2R8Y596;A0A2R8Y5C9;A0A2R8Y5E4;A0A2R8Y6M6;A0A2R8Y8C4;A0A2R8YFK2;A0A2R8YFS8;P56945	BCAR1	Breast cancer anti-estrogen resistance protein 1	2.66164e-08	25968.2	20940	9492.77	3787.68	8077.92	9824.24	6195.95	17056.2	7439.84	7197.88	31822.2	5553.5	11588.2	16404.7	11222.4	26115.5	31210.7	11163.7	9646.62	8136.27	NaN	6148.05	7121.24	38266.2	11156.2	18240.4	9169.48	24372.5	7105.07	5822.36	11507.5	8783.73	22406.8	5925.68	14215.1
A0A2R8Y4D1	SLC1A2	Amino acid transporter (Fragment)	5.89029e-14	764.582	NaN	158.99	126.619	NaN	NaN	211.707	255.235	387.444	NaN	NaN	577.641	NaN	498.258	637.534	619.943	5226.9	120.789	1232.38	1379.52	NaN	337.163	690.118	633.938	1270.28	1623.75	1653.5	1658.97	1271.03	195.095	576.491	438.579	NaN	NaN	1128.69
A0A2R8Y4D7;Q96PE2	ARHGEF17	Rho guanine nucleotide exchange factor 17	2.46031e-14	623.597	6814.45	3180.39	NaN	6459.7	NaN	NaN	2006.25	1046.86	353.587	6318.83	1599.11	123.311	10756.1	5834.83	8144.09	3956.39	3145.61	4399.42	751.115	3693.54	6087.67	4618.85	6422.07	6445.61	6492.16	5931.69	8197.69	1187	5541.74	2354.93	6796.72	2182.92	NaN	2392.47
A0A2R8Y4H2;Q9UH03	SEPTIN3	Neuronal-specific septin-3	4.27288e-21	195746	94238.9	90021	48545.9	46172	52170.8	167395	166410	84664.5	52144.1	169760	78594.1	84177.7	141236	205403	158320	169033	143573	250703	129454	32171.7	89535.5	116207	213460	202222	173614	186204	194473	196847	104755	110337	81981.6	125420	61808	81352.3
A0A2R8Y4I8;A0A2R8YCL5;A0A2R8YFW8;A0A2U3TZR0;Q9UBP0	SPAST	Spastin;Spastin (Fragment);Spastin (Fragment);Spastin;Spastin	2.38504e-15	16693.9	10415.3	2687.89	2154.15	6721.58	3048.17	8169.45	10052.7	6314.97	2521.67	12440.9	3032.42	3669.86	11771.9	14214.2	22845.8	21775.4	10092.6	10584.1	6925.85	2114.73	5634.18	6691.53	21517.3	8760.28	13219.7	10743.1	10577.3	8791.16	6669.23	8963.51	9442.66	7815.53	2353.83	2523.9
A0A2R8Y4T1;A0A494C067;A0A804HI61;E9PF55;E9PGF5;Q9HBL0	TNS1	Tensin-1;Tensin-1 (Fragment);Tensin-1;Tensin-1;Tensin-1;Tensin-1	2.07695e-23	75041.9	55294.8	36024.1	5841.67	22328.8	23886.3	39953.6	64323.1	27239.1	20138.1	77275.2	20204.2	31803.6	69136	68711	70507.6	149887	62673.7	47600	57362.2	10984.9	35893.9	31551.1	87428	44424.4	91065.7	58109.5	171094	38429.5	28377.4	44533.1	58609.9	82741.5	21702.3	49398.3
A0A2R8Y4W1;A0A2R8Y860;A0A2R8YD46;A0A2U3TZS7;P43004	SLC1A2	Amino acid transporter;Amino acid transporter;Amino acid transporter;Amino acid transporter;Excitatory amino acid transporter 2	5.08438e-20	1.04925e+06	644093	478123	111269	396621	284697	780974	742012	207088	237173	555855	273827	255052	1120426	1.27253e+06	1.36977e+06	2.07756e+06	359289	704686	765237	452333	521833	896244	1.2006e+06	1.34705e+06	1.19286e+06	1.16663e+06	1.81946e+06	920024	498664	748243	930863	680428	366968	398655
A0A2R8Y4W2;A0A2R8YE63;Q12929	EPS8	Epidermal growth factor receptor kinase substrate 8	3.07317e-25	10807.1	5475.52	10094.6	1011.95	2869.91	2912.32	7206.19	7739.74	2108.27	2018.78	10400.9	2319.32	2514.95	17974.2	12299.9	6143.79	11256	5913.22	6885.88	5591.88	2687.69	6269.84	6236.1	13167.2	8763.6	16070.4	9495.15	33686.2	8676.26	7046.71	2357.98	13312.3	5709.06	2623.28	3888.46
A0A2R8Y4W8;A0A2R8Y4X4;A0A2R8Y7B1;A0A2R8YG73;A0A2R8YGU1;A0A2U3TZV9;Q3V6T2	CCDC88A	Girdin;Girdin;Girdin;Girdin;Girdin (Fragment);Girdin;Girdin	3.73067e-17	47710.1	16891.6	9641.63	2631.73	7363.69	12949.4	30532.6	24620.9	7199.72	8921.21	22650.6	5096.77	20032.3	12878.3	4954.92	10476.6	30979.2	2609.43	10581.9	6691.69	3350.4	7238.77	6568.27	11630.7	2859.12	10044	9519.17	12815.8	9135.23	4292.85	2588.79	5240.65	7320.94	2341.81	5835.96
A0A2R8Y4Y7;A0A2R8Y726;A0A2R8YFW4;Q9UQ90	SPG7	Paraplegin	4.04271e-21	28447.7	15518.8	13793.4	4907.03	11425.6	8612.53	13816.9	24932.7	9403.76	8785.99	28040.8	7310.2	10451.4	24671	41305.9	29314.6	64155	21874.6	20946.6	21584	7176.85	10353	19178.1	39775.5	19530	28350.5	19057.6	93937.5	18717.9	12339.7	23299.4	21456.7	38626.2	6979.92	17693.2
A0A2R8Y543;A0A2R8Y5A3;A0A2R8Y804;A0A2R8YCH5;B4DGU4;P35222	CTNNB1	Catenin beta-1;Catenin beta-1;Catenin beta-1;Catenin beta-1 (Fragment);Catenin beta-1;Catenin beta-1	1.49098e-26	208141	144970	142610	54214.5	80628.9	81766.2	188520	225719	87522.7	76977.9	203645	92206.7	113247	144438	218991	182184	297477	123161	165847	143763	51923.7	62795.8	110127	237217	166829	180464	129584	197519	166655	86031.2	143873	111554	165432	65247.5	110082
A0A2R8Y566	RELCH	RAB11-binding protein RELCH	4.39107e-25	52185.9	35441.7	18599.1	5918.38	17936.7	13482.7	33681.9	30990.2	19442.4	12030.4	35309.2	13686.4	15972.2	36381.9	40779.7	30130.6	62797.5	17071.5	29297.9	12378.2	8677.36	14576.7	23036	41195.5	30134.7	28949.9	36591.1	56602.1	25484.3	17147.3	29225.3	22149.8	34079.4	8927.99	22563
A0A2R8Y5A6;A0A2R8Y7E6;A0A2R8Y7P6;A0A2R8YDM9;A0A5F9ZHH4;A0A5F9ZHW5;A0A5F9ZHX3;A0A5F9ZI57;F8VQP2;F8WB06;H0YH87;Q99700;V9GY86	ATXN2	Ataxin-2	4.77891e-13	29429.1	25960.1	12591.2	2518.2	13733.7	5038.65	8476.7	12051.1	5505.04	6194.75	24761.3	8994.14	7870.27	35535.2	24652.6	29870.2	46753.8	10808.1	17485.3	10542.6	9712.71	14698.8	17060.2	33524.4	17165.5	28710.2	18352.4	60862.1	8057.52	12666.1	10156.5	26886.9	19259.1	4949.86	13969.5
A0A2R8Y5F1;A0A2R8Y7C8;A0A2R8Y7X5;A0A2R8YDR3;A0A2R8YDZ2;A0A2R8YGD6;A0A2R8YGU4;H3BMQ0;P49815;X5D2U8	TSC2	Tuberin;Tuberin;Tuberin;Tuberin (Fragment);Tuberin;Tuberin;Tuberin;Tuberin;Tuberin;Tuberin (Fragment)	3.76711e-33	279765	209396	101068	26961.9	70716.3	94551.6	253417	191177	73839.4	85144.9	266719	74970.4	92736.4	198852	274724	106019	308298	160756	176205	128866	61256.3	106429	121157	299109	133031	232402	194624	371167	123359	128909	186654	159530	234191	39847.3	139104
A0A2R8Y5H3;A0A2R8Y5S9;A0A2R8Y7C5;A0A2R8Y7Q9;A0A2R8YE18;A0A2R8YE59;A0A2R8YEK8;A0A2U3TZL3;Q9Y5P4	CERT1	Ceramide transfer protein (Fragment);Ceramide transfer protein;Ceramide transfer protein;Ceramide transfer protein;Ceramide transfer protein;Ceramide transfer protein (Fragment);Ceramide transfer protein;Ceramide transfer protein (Fragment);Ceramide transfer protein	1.39863e-36	7312.84	8921.25	4558.47	947.371	2706.71	3606.83	6790.11	8467.37	3750.86	3256.45	7847.34	3232.19	2721.34	13287.2	12139.4	3943.98	12514.8	4062.71	6481.26	5333.83	5766.57	3904.19	4498.14	10896	9788.23	9304.01	7692.36	16651.7	9031.34	4203.69	4338.2	9354.25	6028.94	2827.22	5343.74
A0A2R8Y5K2;A0A2R8Y5U5;A0A5F9ZHW7;Q96LT7	C9orf72	Guanine nucleotide exchange factor C9orf72	1.20643e-13	4516.94	NaN	2820.32	1721.83	1316.52	NaN	2292.51	3358.1	5948.65	NaN	NaN	6242.66	NaN	2728.77	3055.35	390.642	NaN	747.01	11368.5	1656.59	NaN	518.632	5003.83	8058.59	5675.85	2754.1	8554.79	NaN	10624.7	4423.99	2621.39	804.508	NaN	1882.95	NaN
A0A2R8Y5N2;A0A2R8Y5S3;A0A2R8YFV7;Q92574	TSC1	Hamartin	2.4895e-21	18467.3	11664	2317.66	883.316	3995.11	3657.26	12797	9933	4799.92	5340.38	13551.4	4445.61	3974.34	13910.2	16067	9085.55	25721.5	14120.9	15688.8	10786.9	3711.03	8641.23	8942.62	26330.4	13793.8	19296.9	18061.9	41252.5	11336.2	8601.9	12521.3	10103.4	19126.5	3327.61	12003.1
A0A2R8Y5Q8;Q15813	TBCE	Tubulin-specific chaperone E	2.90652e-20	24340.8	17860.1	13210.8	2929.87	7030.54	9543.46	14172.8	16876.9	8285.93	4780.03	24606.3	8465.21	9522.38	19533.1	29662.6	20178.6	51507.8	17221.4	15453.8	15485.6	11221	11191.9	17627.7	42035.5	15980.3	25537.7	18382.2	33114.9	16676.3	9875.83	19870.3	18597.1	18353.7	4612.82	13332.9
A0A2R8Y5S6;A0A2R8Y622;A0A2R8Y700;A0A2R8Y7A1;A0A2R8Y7K8;A0A2R8YED7;A0A2R8YGJ7;A0A2U3TZH5;Q8WXI2	CNKSR2	Connector enhancer of kinase suppressor of ras 2	5.3101e-13	67889.6	7323.77	11864.1	1707.58	NaN	13065.5	58633	42221.8	24797	18105.2	80915.3	12179.8	36739	37188.3	82774.4	86253.5	NaN	41778.4	34851.6	24354	46090.5	21017.5	21306.4	18405.9	21019.7	30629.8	42622.1	30459.2	19859.4	18829.4	30816.4	15232.7	22894.2	4312.2	1136.41
A0A2R8Y5S7;P35241	RDX	Radixin	9.94318e-28	320110	178414	373424	135268	179035	152618	242197	512940	189360	137703	463999	137719	259137	183023	349420	537058	675964	227516	252359	253545	52868.5	113130	171180	381200	264046	385784	207273	347828	203128	157076	168755	136983	203951	121356	153215
A0A2R8Y602	CLPB	Caseinolytic peptidase B protein homolog (Fragment)	9.54294e-24	6885.69	2299.45	6190.35	3674.97	21642.2	1266.82	8475.39	11453.8	10065.9	509.598	8403.18	11228.6	6035.6	31703.1	10469.5	36877.8	80341.3	6960.33	13473.2	9337.68	NaN	5018.34	13254.2	30053.1	14745.7	11951.9	10825.4	3315.3	18853.4	5394.12	3383.13	8085.26	NaN	3562.07	NaN
A0A2R8Y623	RPS7	40S ribosomal protein S7 (Fragment)	6.41654e-14	2031.17	825.294	2602.75	2533.66	1316.55	531.233	2691.87	4983.71	1598.06	2151.24	3135.09	1306.65	2114.49	14336.6	4158.57	7958.46	22600.9	3246.06	3662.27	7354.47	1707.23	893.406	8030.17	6137.41	6168.85	4343.31	5524.3	8343.07	4659.01	3002.6	2765.08	2553.4	1815.78	1482.71	626.566
A0A2R8Y653;Q9BZX2;Q9HA47	UCK2;UCK2;UCK1	Uridine/cytidine kinase;Uridine-cytidine kinase 2;Uridine-cytidine kinase 1	1.15854e-12	15187.1	16320.3	8287.56	1596.2	7322.29	5176.26	15165.6	11326.4	538.355	7659.14	13846	3769.37	9677.52	14028.8	19521.6	9488.51	NaN	9405.79	9682.34	7885.97	2391.06	8181.03	8975.9	10988.7	613.819	19738.8	10267.4	68411.2	5777.55	9170.2	7952.93	20936	14629.4	5184.9	9887.75
A0A2R8Y6F3;Q9P2P5	HECW2	HECT-type E3 ubiquitin transferase;E3 ubiquitin-protein ligase HECW2	1.0853e-15	39832.5	20025.1	17533.1	5093.57	10791.1	10426.1	28393.4	32208.9	10283.3	8310.07	42675.2	8706.45	9797.66	31143.7	42689	11372.1	34588.2	25085.4	26972.1	12363.5	7664.83	13134.8	15127.4	41222.2	17906.7	30616.7	32095.9	37802.4	23292.1	11332.1	20421.4	15643.5	17215.9	3944.31	15762.1
A0A2R8Y6W5;A0A2R8Y7W8;Q16626	MEA1	Male-enhanced antigen 1	2.87433e-07	4166.38	NaN	7298.28	378.332	249.212	2967.83	NaN	4222.97	NaN	NaN	NaN	354.055	NaN	15360.9	15045.8	19283.9	35437.5	6512.37	12378.3	5563.8	NaN	2074.57	6403.27	19067.1	12286.8	6716.08	4841.45	6250.38	6723.6	NaN	1659.02	3493.37	5923.81	3949.28	3883.52
A0A2R8Y6Y7;A0A2R8YDQ9;Q9P2R7	SUCLA2	Succinate--CoA ligase [ADP-forming] subunit beta, mitochondrial;Succinate--CoA ligase [ADP-forming] subunit beta, mitochondrial;Succinate--CoA ligase [ADP-forming] subunit beta, mitochondrial	4.52817e-36	1.26395e+06	781433	571620	188542	469681	336026	1.05689e+06	999892	382404	385107	1.19197e+06	450239	493265	829811	1.45033e+06	953690	1.45929e+06	907008	969982	856241	454825	736574	416388	1.23804e+06	960613	864266	1.09781e+06	1.24075e+06	1.18895e+06	581416	696024	731143	520716	398449	397506
A0A2R8Y6Z0;A0A8I5KWW4;A0A8I5QJU8;O15034	RIMBP2	RIMS-binding protein 2	9.36277e-09	28306.2	19909.7	7519.31	4525.99	4412.12	9342.5	18587.2	14577.5	6142.14	11398.6	20398	4696.24	8987.16	9549.4	14945.5	7487.65	9152.59	10767.9	12669.9	5446.6	5858.58	6078.8	9756.77	23618.1	7385.26	15533.2	9258.52	22062.9	13541.4	9199.27	14695.1	9046.52	2317.92	8157.11	10197.5
A0A2R8Y718;L7UQJ2;Q9H1Y0	ATG5	Autophagy protein 5	2.82123e-22	14703.9	6355.58	7197.85	3272.51	6132.88	3740.26	18921.9	13781.8	6278.1	6077.5	15174.4	5295.54	6667.59	5045.56	17035	5906.04	17581.1	11340	11066.1	6261.54	NaN	5277.37	6851.23	20994.9	6971.69	13942	6374.47	9866.04	4295.16	4589.27	9465.92	5305.8	2575.19	2197.42	6238.01
A0A2R8Y748;P24530	EDNRB	Endothelin receptor type B	3.24611e-29	64740	64694.5	20733.7	13709.7	24984.8	17346.9	77446.2	30654.2	1597.65	26513.5	37572.8	10697.1	12972.3	66400.3	91568.9	34323.4	44866.7	28286.6	13830.3	39543.6	24020.2	55407.3	56869	51504.9	58390.8	63745.5	61150.7	133823	58856.8	15363.1	49271.1	52608.1	46114.5	11615	21030.7
A0A2R8Y793	ACTB	Actin, cytoplasmic 1 (Fragment)	1.52738e-12	30652.5	37997.8	36404.2	7324.69	NaN	3214.84	30347.3	17585.9	687.38	16707	8496.55	19882.6	15876.5	NaN	NaN	16147	NaN	NaN	NaN	NaN	NaN	NaN	NaN	NaN	NaN	NaN	NaN	NaN	NaN	NaN	NaN	NaN	NaN	NaN	76955.3
A0A2R8Y7N0;A0A3B3IU06	EPB41	Protein 4.1	1.25145e-14	40340.2	20386.1	15074.2	2781.77	8558.64	8523.96	28293.8	30938.6	4700.8	5256.88	38282.2	5537.3	14734.2	9987	29116	15062.9	18422.5	39034.1	22449.3	22022	9557.81	17857.7	11363.3	31273.2	18065.2	40590.5	44021.5	91335.1	19054.9	10864.3	27872.6	28051.6	42796	6211.84	33177.8
A0A2R8Y7R9;Q13136	PPFIA1	Liprin-alpha-1 (Fragment);Liprin-alpha-1	4.75921e-18	17505.9	14027.3	5428.06	1929.64	2705.62	5957.07	13165.1	13366.1	6675.63	4720.63	14808.7	2719.65	4695.9	9518.65	9719.98	5259.65	16423.3	8395.34	10772.4	7548.49	NaN	2889.21	7074.56	9786.08	8801.07	10426.9	12478.9	17606.6	8208.29	6127.38	8685.69	11678.8	4585.46	3712.2	4376.16
A0A2R8Y7X9;P69891	;HBG1	GLOBIN domain-containing protein;Hemoglobin subunit gamma-1	1.24371e-08	448884	218144	179898	75091.2	133588	49035.6	65136.7	127947	88915.6	22665.1	304227	39643	58809.3	127276	114211	142534	352354	91454.5	144285	74741	43760	82102.7	42344.7	165905	353243	110296	171009	709009	241126	7663.49	55998.2	24072.3	152643	39365.8	17701
A0A2R8Y7Y3;A0A2R8YD30;A0A2U3TZH6;P11171	EPB41	Protein 4.1	2.35617e-20	46064.4	18596.5	11694.3	3212.22	5933.68	5334.05	10406.8	20580.1	8351.26	5729.59	32757.2	8865.43	7765.42	23887.7	15424	11533.2	50296	16517.5	10441	12012.3	8873.55	9792.28	13568.3	35940.8	23580.2	24114.6	10609.3	32516.1	18600.8	6372.25	6309.09	10023.6	14367.7	4341.54	9130.31
A0A2R8Y811;P62263	RPS14	40S ribosomal protein S14 (Fragment);40S ribosomal protein S14	3.69712e-39	251989	222356	221418	52928.3	122979	89333.4	160661	211837	52750	72894.5	216339	68195.3	117193	252171	279487	256366	499529	98981.4	115905	123350	106594	109708	102227	211709	152358	216064	127419	464729	146998	94881.5	110459	227449	208198	65320	131672
A0A2R8Y849;A0A2R8YD14;E7ETK0;P62847	RPS24	40S ribosomal protein S24	1.60886e-16	48160.4	40360.2	32961.7	8681.82	17850.9	16007.4	41786.2	47089.7	9008.92	12942.3	26094.5	24728.8	21750.6	32313.5	28226.3	38059.9	85866.2	10665.3	17106.5	8404.52	4202.58	6939.89	22282.9	36987	29356	23434.6	13235.7	29310.6	9133.67	4595.26	10343.7	15742.8	10916.6	1376.27	8040.16
A0A2R8Y891;P08237	PFKM	ATP-dependent 6-phosphofructokinase;ATP-dependent 6-phosphofructokinase, muscle type	6.82409e-35	1.71207e+06	920393	861211	373409	660355	570051	1.33624e+06	1.57801e+06	338733	520198	1639477	723644	817683	777921	1.47372e+06	1.14424e+06	2.19365e+06	762604	812524	795627	147151	369469	455048	1.38309e+06	796786	1.21131e+06	848009	1.27596e+06	694481	444360	1.06034e+06	778045	739874	228055	585607
A0A2R8YCJ8;Q5T2H3;Q5THU2;Q9NVV5	AIG1	Androgen-induced gene 1 protein;Androgen-induced gene 1 protein (Fragment);Androgen-induced gene 1 protein;Androgen-induced gene 1 protein	8.90417e-25	35878.3	22534.4	22593.4	8971.29	8895.95	10936.9	20166.3	27961.2	9623.62	8030.57	32452.4	25808.2	13304.4	51974.1	62289.7	32695	38270.4	33100.5	79276.7	42148.5	8063.56	29277.9	31581.9	51710.9	44382.4	48966.2	65492.4	37006.1	64423.9	23754.1	23831.9	32466.4	29282.7	15599.5	9543.22
A0A2R8YD50;A0A804HK65;E7EPL9;P51659	HSD17B4	Peroxisomal multifunctional enzyme type 2	3.01567e-40	190003	97829.1	132536	46394.9	91623.7	52506.5	135777	225444	90605.9	43351.7	147955	87913.4	85434.2	178872	234715	208634	542459	130080	196242	176028	68429.3	98419.4	122394	262717	155627	212102	164133	247026	175195	102720	115647	116459	135653	72992.8	37132.4
A0A2R8YD58;A0A2R8YF43;E7EU96;P68400	CSNK2A1	Casein kinase II subunit alpha	1.133e-31	132760	100335	72895.4	30346.1	50824.7	56891.2	84131.2	99988.4	67772.2	34690.8	88611	57487.6	54057	154855	150114	122169	194496	90084.2	113684	82930.6	13023.5	60212.9	80920.8	162020	90130.9	116086	117622	111048	103646	56413.3	83904.8	81882.9	75551.8	30528.9	48434.1
A0A2R8YD85;Q96BY6	DOCK10	Dedicator of cytokinesis protein 10	1.87514e-17	12668.3	11242.2	4920.55	2256.49	6003.64	6550.47	9010.67	8291.47	5548.09	6000.47	20385.2	5124.76	7460.7	5933.19	10235.7	5879.46	38671.8	4000.22	6359.14	7471.84	1212.18	3579.79	5478.11	18338.4	6337.07	8643.59	6596.39	14850.1	7015.82	5244	7813.06	6198.77	10669.6	4303.81	4809.39
A0A2R8YDD5;P30531	SLC6A1	Transporter;Sodium- and chloride-dependent GABA transporter 1	1.48558e-21	239013	171181	69950.9	21689.4	28187.3	106584	183960	126537	36416	65187.1	132696	51469.3	88226.9	105543	198361	44130.3	91320.2	125292	146624	112759	66874.6	67697.1	73243.6	173627	77920.8	176321	131838	247417	114209	50713.2	133310	121228	126055	26831	132830
A0A2R8YDQ0;Q9H267	;VPS33B	Uncharacterized protein;Vacuolar protein sorting-associated protein 33B	2.07656e-25	39788.1	21856.3	7977.82	3776.83	7188.23	9791.88	22278.2	24213.3	7253.82	6904.18	27341.1	8017.64	12157.3	23768.2	35207.3	19421.5	35625.7	24513.8	21772.5	12516.3	7960.98	16533.4	14423.1	28786.2	16255.7	27377.7	18339.8	37480.7	21153	14385.3	21886.5	15236.8	20063.7	6203.65	13132.5
A0A2R8YDT1;P15104	GLUL	Glutamine synthetase	7.08065e-33	814114	543864	685749	230704	523325	318392	393828	550511	125743	342330	917667	294207	483247	951229	1.02056e+06	2.02795e+06	2114135	577037	527532	635783	156489	239586	418968	1.49084e+06	657216	840649	640456	2.96008e+06	711480	313530	635863	564468	1.57459e+06	273287	759005
A0A2R8YE10;Q9NRW7	VPS45	Vacuolar protein sorting-associated protein 45	3.8795e-21	95017.8	55873.8	44943.9	15003.3	31669.3	32093.8	60806.4	65495.3	32791.7	19984.6	73539.3	35092.3	31749.9	77765.7	85643.1	68722.3	126116	49220.3	72469.7	41650.5	25735.6	40396.3	53958.6	96848.3	66007.8	69878.4	81287.6	91679	70084.2	37898.1	47346.2	46896.4	37450.5	20242.6	35236.6
A0A2R8YF87;Q96AX1	VPS33A	Vacuolar protein sorting-associated protein 33A	2.70569e-29	25600.3	18503.3	14473.9	5331.66	15627.6	8890.73	23079.1	28143	16183.2	6055.94	21926.4	17329.6	10277.1	26186.8	23449.4	33337.1	74124.2	17643.4	31196.8	14606.4	9428.33	12029.5	16955.7	29150.5	25187.5	16965.2	26118.4	16837.3	23719.9	13363.6	10642.9	11014.2	9165.89	7681.4	8464.21
A0A2R8YFB8;G3V196;P59190	RAB15	Ras-related protein Rab-15	7.65329e-19	21450.6	9349.74	3613.32	2484.78	2742.68	2885.02	5349	6063.57	2720.89	2339.99	5982.53	1075.47	1734.79	11155.2	11619.9	2643.67	7260.88	3588.36	5774.81	2130.15	1303.06	3423.74	18546.1	8549.82	1448.08	2152.7	5941.52	16242.6	2963.85	3372.5	9463.58	5178.31	17929.6	1095.16	3269.7
A0A2R8YFN3;A1Z1Q3	MACROD2	ADP-ribose glycohydrolase MACROD2	1.82093e-16	82592.6	59208.9	16369.5	28123.5	26996.7	14133.9	73667.1	91898.6	35631	14658.6	83584.9	33701.9	36528.1	55944.2	95329.5	43806.6	50923	70964.4	141237	46522.4	21437.1	50884.8	42558.1	150353	94141.6	92580.6	106120	62750.4	102114	51263.1	63841.9	35682.8	65599.6	15032.3	14442.7
A0A2R8YFN5	CASK	Peripheral plasma membrane protein CASK	5.6927e-25	100218	65035	51202.5	15958.2	25810.1	34560.8	77908.8	81287.2	42046.3	33628.3	80942.6	32675.1	44069.4	74291.9	124440	72778	118256	76957.6	100052	70582.5	22196.7	40907.6	64821.7	132459	95683.9	101945	94577.5	118796	103741	50182.2	79097.6	50040.8	70130.4	24706.5	37469.8
A0A2R8YG42	ARHGEF7	Rho guanine nucleotide exchange factor 7	1.43527e-18	86619.3	46363.6	41642.6	18532.5	23153.8	41140.2	68434.3	76503	25160.1	13277.9	111255	26859.8	28584.1	91905.4	118328	73813.1	196314	84577.1	95639.1	68247	12388	39543.2	55035.9	177463	60981.1	105051	78661.6	241769	58407.9	39621.9	65753.9	59128.2	114869	15645.8	74318.6
A0A2R8YGB3;Q9UNA1	ARHGAP26	Rho GTPase-activating protein 26	2.29405e-24	17096.1	13230.9	9817.18	1627.52	5313.9	5815.87	9253.37	12176.5	5618.78	4008.74	20163.9	4748.13	6425.11	10435.3	14251.6	10592.1	23228.8	8809.88	10422	7143.42	2888.25	2891.75	8392.75	20752.4	8938.47	16285.6	10185.3	32430	7967.97	8637.35	9717.67	9593.56	20489.6	4084.09	7554.36
A0A2R8YGD1;A0A804HJ17;O14773	TPP1	Tripeptidyl-peptidase 1	1.27657e-25	428647	211851	316333	131726	211499	165928	317231	511043	300891	154028	590800	207389	366210	181054	517566	1.26703e+06	1.23827e+06	361148	388377	403876	852.957	168943	92223.8	507060	273561	258642	253446	960532	338334	145087	159969	194605	508054	145332	163850
A0A2R8YGD3;A0A8I5KZ40;Q9Y4G8	RAPGEF2	Rap guanine nucleotide exchange factor 2	3.47833e-33	36891.3	17198.1	11473.1	4413.12	10905.4	16425.8	19613.3	22790	12075	10538.9	31402.1	10165.1	14154.6	16983.5	24559.2	13575.1	41793.2	15009	10480	11851.8	6329.88	7023.02	13194.5	37081.2	13587.6	25848.6	16031.2	33019.8	12781.7	12108.3	17233.7	16595.7	21363.7	3763.63	13140
A0A2R8YGH5;H7C1E4;P61966	AP1S1	AP complex subunit sigma;AP-1 complex subunit sigma-1A (Fragment);AP-1 complex subunit sigma-1A	2.48362e-32	20087.8	27498.7	21201.6	3987.59	5390.71	7251.65	22687	15551.2	4629.26	5754.82	20486.3	6866.49	9145.47	33058.9	34181.6	6638.7	20694.9	21413.6	28698.8	11782.9	3231.22	13729.8	17943.8	25398.4	13352.6	18466.5	31661.5	4212.26	18152.9	13240.2	13246.9	15782.2	826.692	4087.33	5918.88
A0A2U3TZE7;O43405	COCH	Cochlin	5.09594e-22	150285	72683.4	29265.8	42297.6	1144.71	45833.9	59325.2	74444.4	75176.6	29682.4	55458.2	37203.1	57633.4	13715.5	30694.8	16846	2838.89	64853.3	73213.6	19643.6	7186.23	15261.3	21346.6	68330.8	34831.5	39435.7	41879.9	53329	67340.2	60039.7	49059.9	11332.2	40649.6	3493.17	42346.3
A0A2U3TZH3;Q05639	EEF1A2	Elongation factor 1-alpha;Elongation factor 1-alpha 2	4.23616e-29	142981	157369	110792	16583.6	114685	56640.2	67863.3	113866	26649.2	61933.4	194945	93966.2	91403.1	133186	146822	145640	362893	24585.6	33016.2	25722.7	59700.3	13773.5	58190.7	176273	49406.7	105039	41926.4	340653	29124.2	23338.8	84223.8	79178	90358.1	22519.9	151319
A0A2U3TZI3	ATP2B2	Calcium-transporting ATPase	2.28267e-30	458775	295175	194119	65798.1	108979	174148	426045	363910	117415	147492	574662	106599	211823	289620	570678	173342	352120	317123	278322	243862	121314	250676	245604	428378	252520	417137	441869	539043	229741	161702	361057	293551	290400	61085.2	261576
A0A2U3TZL5;E9PNW4;P13987	CD59;;CD59	CD59 glycoprotein (Fragment);CD59 glycoprotein;CD59 glycoprotein	2.31146e-28	296700	151537	236286	116831	103408	42982.7	174632	355754	96100.1	84726.9	366265	88485.7	117744	272514	368086	460595	628694	240810	267140	293613	38286.5	206574	217455	379254	206232	383190	277290	158473	199867	141822	180001	110189	133905	101465	95021.2
A0A2U3TZU2;P06744	GPI	Glucose-6-phosphate isomerase	2.36417e-33	646294	434167	247988	153851	302240	185720	637230	483126	393926	145625	439562	461558	281681	210492	347935	1.04358e+06	833823	216778	416933	235112	90860.1	90111.4	183438	435050	616040	351657	460920	365330	468554	141639	349872	153682	190152	227797	190366
A0A2U3TZY2;Q9H078	CLPB	Caseinolytic peptidase B protein homolog	9.92985e-22	83642.5	52770.4	33684.7	6270.44	35158.9	23430.8	50485.5	56138.6	19976.8	22715.6	77398.1	22215.2	32546.8	66614.1	101811	84394	148539	62529.9	56446.9	49786.4	25532.7	34188.8	40428.8	83689.4	43500.9	64414.7	54012.3	103211	59116.6	27512.9	39827.6	47645.4	60580.6	14261	33847.1
A0A2Y9D025;P56556	NDUFA6	NADH dehydrogenase [ubiquinone] 1 alpha subcomplex subunit 6	3.81737e-27	124378	94590.7	95960.2	53016.9	80885.7	30794.8	146203	162828	45773.8	29764	90062.6	84519.2	68446.6	157168	140378	128643	284700	81907.6	121963	121379	36441.3	91066.9	93985.2	114871	109800	78382.4	183902	83429.8	158272	50787.9	88420.5	76606.7	65835.6	33977.4	23176.1
A0A384DVU0;Q8IY17	PNPLA6	Patatin-like phospholipase domain-containing protein 6	7.68724e-25	53481.4	42699.3	26091.6	5815.68	25107.8	14026.9	30833.8	38464.7	15637.8	11265.1	37175.1	17677.9	20002.9	53432.8	43911.5	39460.9	119080	29447.7	32748.4	22947	7755.42	22544.2	39070.6	70213.4	48720.8	52780.4	32921.1	84325.8	40353.7	25275.8	22496.1	29190.1	47871	17045.4	15067.6
A0A3B3IRE4;Q6NSW5;Q8TCE6	DENND10;DENND10P1;DENND10	DENN domain-containing protein 10;Putative DENN domain-containing protein 10 B;DENN domain-containing protein 10	1.42702e-18	22301.5	24164.4	10856	5877.49	9901.07	6337.15	17582.1	16610.6	11354.3	4734.45	12064.5	10391.8	3477.63	30611.7	29311.1	48421.1	69017	16137.5	27023.6	23797.5	12402	10876.6	19006.6	40132.1	16915.7	23651.9	32136.8	30560.7	19380.5	10376.2	15275.5	14817.6	14491.3	608.34	7570.5
A0A3B3IRI2;B4E1E0;P17812	CTPS1	CTP synthase;CTP synthase;CTP synthase 1	3.01567e-40	56315.3	33613.6	32812	9310.24	11630.6	20573.8	43714.4	51175.3	24959.8	18186.9	65700.5	17437.6	24987.4	44647.2	65972.3	24565.3	73047.6	44555.6	46078.4	29975.2	16528.2	24819.1	29866.2	85596.3	39789	51794.6	43827	74821.3	37961	26022	42623.1	30997.3	50239.6	13802.6	36610.9
A0A3B3IRK6;Q13724	MOGS	Mannosyl-oligosaccharide glucosidase (Fragment);Mannosyl-oligosaccharide glucosidase	5.98461e-32	56150.9	38945	25885.9	10149.4	29774.9	15244.9	47830	39023.7	19886.1	16643.1	34409.7	18471.3	23206.9	46200.7	66537.2	58041.9	139557	43042.6	36453.8	29324.9	15558.4	25155.4	20948.3	57189.8	42128	57505.1	47114.4	70062.5	37256.2	21531.9	32304.9	37272.4	38597	16401.1	21076.4
A0A3B3IRL2;O75629	CREG1	Cellular repressor of E1A-stimulated genes 1, isoform CRA_a;Protein CREG1	1.30267e-13	NaN	NaN	NaN	NaN	NaN	1758.28	683.607	6876.2	5395.51	228.525	1105.62	NaN	NaN	4495.62	6095.64	23168	52789.4	3216.44	5800.01	5918.2	NaN	NaN	2842.4	13554.8	6952.28	4942.84	5562.03	10432	3736.46	1240.34	600.636	75.3047	NaN	4401.79	NaN
A0A3B3IRL5;C9J381;P20839	IMPDH1	Inosine-5'-monophosphate dehydrogenase (Fragment);Inosine-5'-monophosphate dehydrogenase;Inosine-5'-monophosphate dehydrogenase 1	7.74314e-08	45079	6714.44	18116.1	6479.51	10218.7	13080.8	35411.2	26926.9	14343.8	10770.7	16763	12515.9	10827.6	20577.5	25665.4	NaN	13840.1	19374.7	16050.1	12225.5	1184.05	8513.99	14682.7	35344.4	18287.3	13911.1	18126.9	34610.6	20862.3	9738.19	24457.4	16505.2	10307.5	3715.14	11215.8
A0A3B3IRM5;P46439	GSTM5	Glutathione S-transferase (Fragment);Glutathione S-transferase Mu 5	6.84427e-05	NaN	NaN	NaN	NaN	NaN	NaN	NaN	NaN	NaN	NaN	NaN	44.7662	NaN	NaN	NaN	3641.84	1078.27	NaN	145.395	NaN	NaN	NaN	NaN	2096.87	NaN	350.884	NaN	NaN	NaN	NaN	NaN	NaN	NaN	1380.92	NaN
A0A3B3IRQ9;A0A7P0Z4F9;P55265	ADAR	Double-stranded RNA-specific adenosine deaminase (Fragment);Double-stranded RNA-specific adenosine deaminase;Double-stranded RNA-specific adenosine deaminase	1.1882e-24	13105.3	13461	9863.69	640.145	9790.69	4535.13	8160.18	9446.43	3919.59	1740.56	14797.8	6065.21	5287.73	23587.3	19851.6	36717.8	29861.5	4838.55	10950.5	5825.42	8393.53	9809.5	9668.32	21655.1	12968.6	18074.5	9842.84	41730.3	8263.86	7932.37	4350.46	11777.1	16658.8	3013.55	10119.4
A0A3B3IRR1;A0A3F2YNY7;A0A8I5KXV4;F5H345;P08397	HMBS	Hydroxymethylbilane synthase;Hydroxymethylbilane synthase;Hydroxymethylbilane synthase;Hydroxymethylbilane synthase;Porphobilinogen deaminase	1.34642e-13	7298.83	10006.9	5613.28	474.28	3986.9	2213.3	2470.48	8441.51	4756.27	1408.96	14280.2	3813.47	4090.31	3052.55	5699.22	9529.28	26627.6	4165.79	2944.58	4559.46	NaN	1889.62	2724.22	8936.73	9349.48	7705.96	3033.35	3662.96	3321.33	1882.72	3073.25	2242.93	1687.61	722.381	1389.94
A0A3B3IRT8;C9IZQ1;C9J3L8;C9J5W0;E9PAL7;P43307	SSR1	Translocon-associated protein subunit alpha	2.03971e-21	42971.7	39054.4	73980.5	42438.1	62987.7	8730.91	25066	105162	55749.5	8327.43	54815	55958.8	33831.9	87312	45231.3	95230.1	220235	19838.6	68519.8	33988.6	7783.03	25725	47124.4	79226.7	112272	42872.5	84967	43205.3	94464	32476.7	10805.5	37520.9	20995	36950.8	12555
A0A3B3IRX1;Q7KZN9	;COX15	Uncharacterized protein;Cytochrome c oxidase assembly protein COX15 homolog	4.10634e-08	37031	17402.6	19199.5	3952.04	6141.65	10532.6	21128	18347.7	4947.9	4441.21	31604.7	4568.01	13322.2	21989.7	30947.1	6971.62	60224.3	11464.1	14218.7	17536.2	6887.34	17947.1	11593.3	19152.1	14071.1	14833.7	22438.7	58866.6	17280.6	11593.2	7103.81	21950.3	27088.4	3946.1	8223.75
A0A3B3IRY8;P54762	EPHB1	Receptor protein-tyrosine kinase;Ephrin type-B receptor 1	1.09518e-21	356551	167873	115612	49385	55096.1	129416	304238	231709	104212	103172	363053	55834.7	177751	151381	357409	75789.9	193762	308107	247802	174910	67709	147375	135781	399066	137458	395036	318284	423421	174666	130050	258965	159744	301567	50815.3	168645
A0A3B3IRY9;O15079	SNPH	Syntaphilin	2.67281e-30	59555.3	48578.9	25744.6	6822.38	26653.4	23984.2	42343.8	43569.1	29207.2	20122.7	76467.1	18561.9	25638.3	50678	48723.8	62620	130007	51377.5	40089.9	32174	19017.6	23164.9	36057.2	90484.8	57954.6	68391.4	43002.2	98899	36056.4	31561.3	45209.4	36103.6	48176.3	26166.3	34649.6
A0A3B3IRZ4	IQSEC1	IQ motif and SEC7 domain-containing protein 1	1.22636e-26	147126	106009	53367	13355.3	61569.2	45149.1	97617.7	102741	40957.3	43321.8	151042	40985.6	55999	92811.5	151618	118285	235241	94268.2	95435.1	76515.4	29386	66149.3	56242.2	167706	82917.9	109491	94124.6	193987	87862.7	57955.7	94119	70585.8	109198	32494.4	79123.1
A0A3B3IS06;A0A6I8PRA0;E7ETY2;H0Y8Y7;Q13428	TCOF1	Treacle protein (Fragment);Treacle protein (Fragment);Treacle protein;Treacle protein;Treacle protein	2.58142e-07	1367.77	NaN	7874.73	NaN	4548.55	NaN	NaN	NaN	2889.26	NaN	4807.95	323.567	2819.95	7264.61	2965.35	25014.1	NaN	NaN	7277.88	NaN	NaN	4179.73	2273.76	6223.96	9283.35	5318.25	7926.98	NaN	1525.37	3005.05	799.353	NaN	NaN	NaN	NaN
A0A3B3IS17;A0A3B3ISQ5;B7Z647;B9EGL1;P78352	DLG4	Disks large homolog 4;Disks large homolog 4;Discs, large homolog 4 (Drosophila), isoform CRA_b;DLG4 protein;Disks large homolog 4	1.6543e-39	51658.2	34048.3	26562.8	9359.62	22192.6	17633.1	33435	38788.6	18715.3	13329.5	49159.3	14767.9	21455.3	35926.7	49723.4	48852.4	85372.8	32953.4	43304.3	25627.1	7649.07	17944.4	23306.2	57460.7	31834.1	38932.8	41230.8	42798	33542.8	23165.9	36919	22994.8	30632.6	14101.1	22663.1
A0A3B3IS24;C9JIR6;O75688	;PPM1B;PPM1B	Protein-serine/threonine phosphatase;Protein-serine/threonine phosphatase (Fragment);Protein phosphatase 1B	5.04329e-28	40113.1	21381.6	55391	22530.5	28506.1	14366.2	36978.4	82464.6	31820.6	17279.7	61084.9	22587.2	33661.8	53430.3	48495.7	68423.1	116152	26575.2	54269	38054.8	9573.39	19879.1	37201.9	85589.6	53924.5	41713	63447.7	38352.6	36275.4	24368.7	31435.2	17465.9	24661	16834.4	10741.4
A0A3B3IS55;F8W8M4;O14639	ABLIM1	Actin-binding LIM protein 1	2.77317e-33	78290.6	51067.7	41347.1	9380.13	32979.3	28381.7	36899.3	53670.7	52078.3	27059.3	90048.3	21999.2	38137.2	67061.7	63169.4	90030.5	150598	58673.5	95378	87798.3	18828	30854.1	53326	115790	58055.7	109074	44843.8	104947	55441.4	45050.4	48636.8	60083.5	85426	30423	42062.7
A0A3B3IS78;O95342;Q53S60	ABCB11	Bile salt export pump (Fragment);Bile salt export pump;Bile salt export pump (Fragment)	8.14618e-07	2.45619	NaN	NaN	NaN	NaN	2.25206	0.523672	NaN	NaN	NaN	NaN	NaN	NaN	NaN	NaN	NaN	NaN	NaN	NaN	NaN	NaN	NaN	NaN	0.613403	6.11758	0.109419	NaN	1.06397	NaN	NaN	NaN	NaN	NaN	NaN	0.531661
A0A3B3IS84;P53621	COPA	Coatomer subunit alpha	5.57078e-24	134193	110396	79033.8	19035.5	76118.4	39387.5	94568.6	102656	35843.3	33381.8	144777	47104.7	54763	202618	169590	158014	311042	81198	114966	80985.3	43053.7	72467.3	95243.5	201925	100847	144552	102529	282971	100751	69820.7	74139.4	125509	122493	29968.6	68063.8
A0A3B3IS90;A0A7P0T8Y4;Q2TAA5	ALG11	GDP-Man:Man(3)GlcNAc(2)-PP-Dol alpha-1,2-mannosyltransferase;GDP-Man:Man(3)GlcNAc(2)-PP-Dol alpha-1,2-mannosyltransferase;GDP-Man:Man(3)GlcNAc(2)-PP-Dol alpha-1,2-mannosyltransferase	3.65177e-23	33349.7	10223.6	1626.77	NaN	7814.23	10426	23576.6	16875.5	1865.21	2132.57	14621.1	2827.94	6643.52	18196.6	21296.4	4351.18	30941.1	7207.13	5773.35	8891.93	NaN	4034.42	3523.79	20386.3	1735.74	8919.4	2441.48	23941.1	2540.63	640.13	6797.45	3547.07	1820.22	2816.86	647.056
A0A3B3ISA7;O75689	ADAP1	Arf-GAP with dual PH domain-containing protein 1	9.16662e-24	35232.6	21382	27127.5	7809.85	21334.1	10208.1	30424.4	57752.4	15231.5	13328.6	62494.4	20235.7	19606.6	30462.9	40278.5	35179	70430.7	30295.5	39015.8	24965.4	8863.52	20333.7	21873.7	45312.3	40335.3	37337	49610.1	33351.8	37235	13828.2	23128.4	13257.6	14637	12818.1	15497.7
A0A3B3ISE5;A0A3B3ISE9;A0A3B3IT79;B7Z1T1;H7BYE5;H7C384;O00258	GET1;GET1-SH3BGR;GET1;GET1;GET1;GET1;GET1	Guided entry of tail-anchored proteins factor 1;Guided entry of tail-anchored proteins factor 1;Guided entry of tail-anchored proteins factor 1 (Fragment);Guided entry of tail-anchored proteins factor 1;Guided entry of tail-anchored proteins factor 1 (Fragment);Guided entry of tail-anchored proteins factor 1;Guided entry of tail-anchored proteins factor 1	9.38772e-13	64625.1	48643.4	32185.4	16520.7	22003.7	10254.2	57002.4	32681.3	21545.9	11786.1	25908.4	36703.1	13108.7	46356	57740.6	81193.3	104024	34660	77802.9	44894.1	10151.9	18621.6	19375.8	44471	39684.5	33298.5	53326.1	79114.6	44726.7	3377.72	19007.6	25954.2	29306.2	13165.9	11678.4
A0A3B3ISG5;A0A7I2V2P6;A0A7I2V2S1;A0A7I2V373;A0A7I2V3E3;A0A7I2V4A4;A0A7I2V4Q3;A0A7I2V610;A0A7I2V612;A0A7I2YQS6;A0A7I2YQV5;P14735	IDE	Insulin-degrading enzyme	1.37014e-05	NaN	NaN	2253.18	NaN	311.997	NaN	5185.96	8256.97	1594.88	NaN	12654.5	653.727	NaN	9878.75	22597	15121.4	26485.2	7007.52	5748.05	10654.6	3674.61	2717.78	5257.54	17329.2	11480.3	11767.2	10012.6	21491.9	5269.99	NaN	NaN	NaN	NaN	NaN	NaN
A0A3B3ISL5;Q96Q04	LMTK3	Serine/threonine-protein kinase LMTK3	1.14484e-27	25426.4	24027.7	9545.24	1078.43	7876.04	6286.67	12792.4	13052.4	3056.81	4978.17	24146.4	4723.79	6865.85	27110	21819.8	13928.6	35663.4	6717.75	11379	7439.47	4774.82	12087.4	15359.3	25516.4	21224.7	20436.4	15293.9	46102.8	14861.5	8996.27	8631.81	22130	23867.4	4806.47	8374.49
A0A3B3ISQ4;Q9H6S3	EPS8L2	Epidermal growth factor receptor kinase substrate 8-like protein 2	1.18079e-08	17929.8	836.978	14202.8	1824.76	3312.21	7040.63	18636.7	7369.69	6923.73	6792.93	12140.9	5069.7	9216.2	10210.1	19003.7	1374.38	29866.2	11054.6	9009.21	2868.52	NaN	5994.67	8056.98	12645.1	10212.3	7230.81	11042	5126.68	14449.3	7210.17	30135.3	2847.92	21628.2	2238.05	1448.87
A0A3B3ISS3;D6RB26;D6RCF5;F6SDC8;Q96CQ1;Q9BSK2	SLC25A36;SLC25A36;SLC25A36;SLC25A36;SLC25A36;SLC25A33	Solute carrier family 25 member 36;Solute carrier family 25 member 36;Solute carrier family 25 member 36;Solute carrier family 25 member 36;Solute carrier family 25 member 36;Solute carrier family 25 member 33	1.05984e-26	30124.7	29668.5	22196.6	13048	21403.4	9977.63	38726.3	41265.6	13063.7	8616.03	27846.1	23704.6	18735.7	48470.6	39804.6	31088.5	89041.2	20693.4	56480.3	33135.9	2258.71	19849.6	31032	46425.5	31763.9	27628.9	66252.1	68347.7	57155.1	20904.3	19544.3	29394.6	31305.9	14310.5	8237
A0A3B3ISS6;Q14956	GPNMB	Transmembrane glycoprotein NMB	1.04689e-14	143306	NaN	6667.18	21591.6	37758.2	64800.1	129945	101361	201318	19668.7	55433.5	101145	134269	1789.97	32520.5	226829	288324	133594	47948.7	48700.3	NaN	16627.7	3608.88	141670	189093	97077.3	11105.8	45312.8	78379.7	13345.1	NaN	4186.75	32841.1	59080.7	34550.2
A0A3B3IST8;E9PDL4;Q05084	ICA1	Islet cell autoantigen 1	7.28304e-23	29020.9	11425.3	5396.37	1923.18	5682.18	8343.02	12619.4	16371	3390.29	6675.24	23285.2	3242.83	7923.1	18303	26700.1	4797.62	24853	16448.5	13124	3182.18	782.094	6117.27	6346.34	22573.7	6192.55	18469.4	11500.2	28495.5	9608.16	8017	11635.2	10441.4	15137.6	1377.98	6072.31
A0A3B3ISV3;P02462	COL4A1	Collagen alpha-1(IV) chain (Fragment);Collagen alpha-1(IV) chain	2.53966e-27	365595	158379	148093	25943.6	77837.2	102711	166103	390789	50544.2	98296.9	236913	37720.9	92352.3	255727	345933	163165	539936	181221	104961	151181	92257.2	136712	134815	204386	176460	307417	118362	437145	114613	124767	109973	125330	227448	62047.9	111149
A0A3B3ISV5;Q8N9N7	;LRRC57	Uncharacterized protein;Leucine-rich repeat-containing protein 57	1.1457e-15	21912.6	15994	23004	16774.2	22742.4	12442.4	29427.2	37344.9	39146	11883.4	28885.1	26647.1	23880.3	23172.3	19015	36235.4	43946	17647.8	33466.7	10655	2369.32	10513.7	20711.8	33902.1	41986.9	20548.9	50487.9	13635.5	37517.9	12456.2	10218.5	7411.16	64844.9	15031.6	11697.5
A0A3B3ISV9;F6QUN3;F6UGJ8;H0Y4B0;O43414	ERI3	ERI1 exoribonuclease 3;ERI1 exoribonuclease 3 (Fragment);ERI1 exoribonuclease 3 (Fragment);ERI1 exoribonuclease 3 (Fragment);ERI1 exoribonuclease 3	1.87355e-11	73722.1	62129.3	38428.6	25874.5	36816.2	25602.9	74038.4	43244.2	71296.3	19451.1	42150.2	57057.3	31029.4	93862.5	133847	427794	227609	70272.8	154049	83292.6	25592.9	42300.3	80947.5	102292	183193	94879.6	137088	61599.5	155296	26159.3	84889.4	64287	90569.1	44724.5	13293.3
A0A3B3ISW7;Q86VN1	VPS36	Vacuolar protein-sorting-associated protein 36	3.01567e-40	2550.48	1609.27	5602.75	2303.09	5153.52	749.652	3867.38	9512.25	5812.27	876.873	9220.92	3071.3	3242.48	8560.55	7376.33	4484.88	22551.4	3906.58	3749	3843.15	906.33	1103.49	3588.91	6856.45	2190.09	5021.96	3617.28	2025.53	3394.41	971.883	1183.45	1610.88	466.201	3585.65	2449.39
A0A3B3ISX3;A0A3B3IUB1;Q13144	EIF2B5	Translation initiation factor eIF-2B subunit epsilon;eIF-2B GDP-GTP exchange factor subunit epsilon;Translation initiation factor eIF-2B subunit epsilon	7.21952e-08	30057.8	42489.1	28247.3	1406.59	18719.2	23734.9	25417.5	15510.4	16727.3	6639.35	62574.4	7522.31	19128.1	19114.1	19251.8	20130	80547.3	12554.7	13481	12567.8	6721.08	10823.8	9318.88	53154.3	11355.4	19555.5	6758.94	32133.4	5594.73	8695.64	12385.9	19684.5	35308.7	2869.17	7087.92
A0A3B3IT01;Q6PI48	DARS2	Aspartate--tRNA ligase, mitochondrial;Aspartate--tRNA ligase, mitochondrial	4.81589e-20	57584.8	23980.7	27137.4	10176.4	17302.8	14911.2	31722	47054	13005.9	20627.7	55806	16345.4	20945.6	36389.4	54019.8	35620.1	74307.4	26834.7	30904	28065.6	12160.2	22334.9	35645.2	72828.6	29689.9	51098.6	33363.8	69087.5	41648.6	27748	38325.7	31990.8	40741.1	14821.3	21359.9
A0A3B3IT31;Q9NUN5	LMBRD1	Lysosomal cobalamin transport escort protein LMBD1	3.77604e-29	13582.7	7926.25	7083.59	7307.84	5291.35	7361.96	7973.42	38301.6	6132.05	6664.66	22656.6	1236.21	5401.78	12315.3	11865.8	9410.45	45096.3	11355.6	4709.08	5818.81	30069.3	3668.8	7758.5	11813.3	13928.1	12349.3	5868.12	NaN	471.312	2419.75	7849.03	4953.45	14016.7	3058.12	5409.88
A0A3B3IT47;Q9Y2I8	WDR37	WD repeat-containing protein 37	3.14342e-29	149067	93270.1	46781.8	22766.3	24385	56074.4	111611	111693	58083.7	41073.7	131835	46962	56348.8	117028	155518	71288.8	163868	104144	96227.4	69821.1	47163.2	49540.3	87186.9	212151	113786	113409	117549	155642	100134	47615.3	96925.1	63482.6	82660.6	31569.4	65192.4
A0A3B3IT67;A0A3B3IU67;Q6NT16	SLC18B1	MFS-type transporter SLC18B1	1.37959e-08	31713	5958.34	10466.1	1775.41	2983.55	16488.9	16096.5	14787.5	3422.56	5993.28	23410.5	4601.39	13963.1	12110.9	28062.7	NaN	12360.7	11429.3	39005.4	32701.4	4067.54	14598.6	10117.6	31023	9938.63	10785.2	22599.2	27749.2	18122.5	9146.18	6664.36	7206.77	NaN	7134.61	10837.4
A0A3B3ITE5	KIF1A	Kinesin-like protein KIF1A	3.52818e-31	277555	192133	120967	35609.4	64019	84598.9	206369	204744	69033.7	85556.8	252917	68669	81640.8	237695	348364	87398.1	246389	136031	214653	162693	70305.1	132008	157620	299749	167262	256505	189447	438977	183272	119189	152852	197831	274306	47492	153646
A0A3B3ITG3;Q5VWQ8	DAB2IP	Disabled homolog 2-interacting protein	5.44366e-15	41363.1	29715	20904.6	4951.67	10806.5	19724.3	27861.9	33629.2	14323	15152	51721.2	9429.04	9615.1	50776.4	59513.1	47184.5	31208.7	38497.7	27134.7	23040.4	12760	21663.2	36480	61652.9	43353.5	53699	50453.2	39816.7	43284.5	26866	31869.7	43909.5	45174	8001.68	15242.3
A0A3B3ITH3;Q9P2X3	IMPACT	Protein IMPACT	7.58003e-13	4846.97	4177.07	11601.7	4713.81	3061.33	2254.07	6244.05	12289.8	4726.96	3792.99	13371.5	3841.25	3648.26	9731.88	2362.54	11590	7338.46	NaN	12855.8	2758.23	NaN	1168.72	2324.7	10561.7	8338.16	3130.92	4978.51	3845.35	8566.31	1250.06	1559.75	1072.31	2995.48	2046.94	2872.68
A0A3B3ITP4;Q495G5;Q8IVH4	MMAA	Methylmalonic aciduria type A protein, mitochondrial;MMAA protein;Methylmalonic aciduria type A protein, mitochondrial	2.17286e-14	14515.8	7306.87	1453.03	1854.14	2413.69	4318.62	10600.2	6675.93	7525.14	3524.01	12403.1	3165.27	4520.28	9771.62	11299.7	9891.73	15251.9	7464.71	8506.67	7714.48	3187.15	6475.09	10396.9	15200.1	6995.44	9287.92	9170.11	7552.65	12520.9	5894.14	8523.35	6980.24	4724.67	3587.51	5009.73
A0A3B3ITT1	RAB12	Ras-related protein Rab-12	3.78158e-24	64552.9	39541.4	31987.2	13563.9	9950.12	24073.2	46869.7	51026.2	20952.8	22349.4	61972.8	18727.2	28789.2	39181	65867.5	24661.2	58650.1	50576.2	62932.5	35219.7	21482.4	31259.9	30228.6	74203	32837.2	48171.7	45042.5	55320.3	52327.5	39535.8	44130.5	31292	37077.4	9457.02	33989.4
A0A3B3ITT5;P47914	RPL29	60S ribosomal protein L29	4.91282e-22	19049	36415.2	14534.2	1278.77	12507.4	4558.4	11371.6	13024.6	6791.98	3580.34	16428.2	9611.75	6148.47	30079.2	44149.5	42352.4	29139.9	13219.5	17786.5	8285.69	12070.7	14830.9	18827.9	25602.3	33619.2	28566.9	17231.6	67768.8	10858.3	11061.8	9036.1	24523.9	18192.5	10696.8	10026
A0A3B3ITU8;A0A3B3IU04;A0A3F2YNW8;Q14643	ITPR1	Inositol 1,4,5-trisphosphate receptor;Inositol 1,4,5-trisphosphate receptor;Inositol 1,4,5-trisphosphate receptor;Inositol 1,4,5-trisphosphate receptor type 1	3.01567e-40	33914.6	14958.8	13632.5	5066.09	3875.31	12244.9	31118.1	32917.4	14667.6	7845.4	28779.1	8567.26	16493.8	20678.5	47953	10655.7	23036.1	32543.4	31168.7	20774	7764.53	18896.3	18153.7	37167	24864.8	37831.7	42789.1	38184.9	20563.2	12744.2	30456.5	19121.5	18306.2	2444.43	12674
A0A3B3ITW3;P28288	ABCD3	ATP-binding cassette sub-family D member 3	5.19867e-32	13944.4	9932.02	4320.77	791.355	4120.26	4739.04	10146.1	10911.7	5610.51	4135.05	13395.1	5330.13	5049.94	18964.6	15784.4	9487.43	29448	4608.95	13799.8	9830.95	5690.47	8082.07	12359.5	18746.8	12585.1	15874.8	15372.6	10616.1	11310	6321.81	4891.71	9607.49	6999.99	3144.8	1474.63
A0A3B3ITZ9;Q9Y2W1	THRAP3	Thyroid hormone receptor-associated protein 3	2.39068e-08	22543.6	4372.54	8882.76	NaN	9196.12	910.28	5544.41	3505.7	3050.75	2168.48	16019.7	1661.41	4365.58	10392.8	7593.52	26624.1	18891	4305.32	5310.38	6594.92	1847.38	4831.53	9239.84	8156.16	9166.76	11022	4346.56	42545.2	1881.88	2980.06	10157.2	2668.86	7789.06	1795.64	8485.46
A0A3B3IU33;Q9Y303	AMDHD2	N-acetylglucosamine-6-phosphate deacetylase	2.51459e-16	45801.2	33227.9	23162.3	7497.72	14783.9	17734.6	33965	39267.2	10173.7	16623.2	49762	8371.15	22246.4	24379.1	37227.4	30501.5	42567.8	19143.5	13655.2	16427.5	11025.8	4876.37	18148.1	44332.2	15664.4	29031.8	23659.6	39348.5	18188.6	11775.4	19451.3	15697.6	12741.6	7765.19	13945.1
A0A3B3IU55;H0YJ05;Q8WXE9	STON2	Stonin-2	1.10142e-10	NaN	NaN	1238.83	1634.11	NaN	2363.11	1792.7	3309.95	8488	681.804	NaN	5224.46	1673.15	2721.16	4855.68	7969.65	NaN	1598.12	6197.67	2053.55	NaN	NaN	2683.24	7413.56	4626.32	996.789	4023.8	NaN	6498.28	2181.39	6195.91	8744.7	NaN	2083.2	NaN
A0A3B3IU69;F8W717;O00423	EML1	Echinoderm microtubule-associated protein-like 1	3.26808e-17	25966.6	17702.5	11696.2	2810.16	5605.77	6651.52	26649.4	19697.1	7155.34	7055.71	25653.2	6220.66	10181.5	15131.5	24961.4	7449.58	29750.4	20607.4	15768.4	12917.7	6779.34	13240.4	11533.7	23507.5	13908.7	22275.8	29811.9	19984	18631.6	7236.79	14710.2	13749.3	13818.8	2187.13	6403.12
A0A3B3IUA2	SNU13	Ribonucloprotein	4.45223e-17	40308	34409.8	73655	58428.6	42762.1	10189	20924.5	53620.3	92018.3	13294.6	31766.5	66570.3	25022.8	49697.1	30037.7	150904	114287	5490.38	83532.1	23757.3	2135.68	23301.3	37602.3	34898.6	121435	38869.8	85645.9	1731.92	56127.6	10270.8	2524.01	9064.05	2310.53	26489.8	17568.2
A0A3B3IUA7;Q14258	TRIM25	E3 ubiquitin/ISG15 ligase TRIM25	2.24312e-18	52700.3	13977.7	13320.5	2487.49	6593.64	6517.56	11505	24455.4	13233.5	9233.81	20990.4	4125.33	10676.1	17910.5	20163.2	7360.81	23862.4	10941.3	16335.3	13203.5	5004.7	11337	8747.61	30941.2	13149.9	17780.7	11429.7	35364.4	13335.8	8594.65	4125.28	6180.3	6972	5624.86	8867.72
A0A3B3IUB5;Q8TCT9	HM13	Minor histocompatibility antigen H13	2.69292e-13	68320.8	40009.8	33733.7	14192.9	21691.6	16870.8	40325.9	85902.6	17455.6	22323.6	69075.9	24877.5	25825.3	70723.9	68985.3	35374.7	53887.7	28797.3	23863.2	27024.4	12680.1	17014.4	41894.7	57934.9	27042.9	49588.5	43471.6	55602.6	47418.1	18358.9	25294.9	25287.3	37810.9	14099.2	22873.9
A0A3B3IUC4;A0A6Q8PFA9;P06280	GLA	Alpha-galactosidase;Alpha-galactosidase;Alpha-galactosidase A	9.14442e-14	26085	24722.6	30412.8	8847.96	2680.13	11650.4	18725.9	30882.3	6555.01	10458.5	24237.2	10893	19674.6	50611.6	45203.5	19047.1	40802.6	19077.3	11826.5	37375	2752.64	11906.4	15585.2	58477.8	27652.1	17950.9	12619.4	41700.3	12079.9	16120.2	7800.52	25500.2	20130.6	3103.33	8847.94
A0A3B3IUC7;P09467	FBP1	Fructose-bisphosphatase;Fructose-1,6-bisphosphatase 1	5.65495e-15	16193.2	13519.9	19974.8	9328.44	5316.33	11032.4	8879.99	32373.1	18232.8	9655.82	36786.9	4729.93	9922.1	7017.19	20385.1	17618.2	39546.5	8543.48	12703.5	6624.7	NaN	2304.3	5192.74	29309.9	16404.3	21908.8	6822.33	31644.2	6918.13	5312.18	12463.5	9908.03	18506.7	6242.58	9436.83
A0A3B3IUD2;Q9BUK6	MSTO1	Protein misato homolog 1	2.40832e-07	26271.6	23668.2	11731.7	4286.87	6588.36	8214.78	17580.4	18327	3759.74	7405.09	33927.1	6182.04	10523.2	17491	26961.9	126764	33116.1	8432.06	14159.2	12036.7	7410.58	10883.9	13260.4	19486	12396.4	18941.2	14724.6	41913.9	16437.9	10168	8491.1	12949.4	30400.2	8341.67	13068.4
A0A3B3IUD4;P21453	S1PR1	Sphingosine 1-phosphate receptor 1 (Fragment);Sphingosine 1-phosphate receptor 1	1.13565e-26	38656.5	34440.3	14684.2	9057.16	25313.6	25329.5	54065.8	28942.5	37616.3	7001.86	10285.4	33773.9	15487.3	67058.2	60407.2	98644.5	120962	23815.9	58688.4	61516	25698.1	33588.1	82604.2	108798	146741	74041.7	94742.5	180042	84164.8	18318.5	62500.6	62332.7	69418.9	32689.6	15452.8
A0A3F2YNX0;A0A3F2YNZ0;A0A8I5KPG1;F1T0I1;O15027	SEC16A	Protein transport protein sec16 (Fragment);Protein transport protein sec16 (Fragment);Protein transport protein sec16;Protein transport protein sec16;Protein transport protein Sec16A	1.97345e-23	2571.8	23546.5	13188.2	706.421	11340.3	3701.44	4613.23	7865.09	6886.06	1044.52	14706.1	5098.45	3751.42	25722.8	14572.8	23787.8	8918.56	9185.33	7350	3705.02	4752.62	7192.69	10788.2	16477.6	12219.7	15513.5	14223.4	30703.7	3216.99	9130.48	9620.83	16908.9	6693.14	2379.16	8805.54
A0A3F2YP58	PDE10A	Phosphodiesterase	5.7126e-23	1137425	803247	361014	148798	13991.6	521228	1.27102e+06	983280	266973	236658	1.17371e+06	194865	402675	943975	1.31283e+06	184382	236795	589082	463961	440395	226293	449762	636701	843971	1.21646e+06	1.10446e+06	1.43878e+06	1.8786e+06	454178	183681	1.01595e+06	995362	763738	1343.35	667012
A0A494BZV2	MPRIP	Myosin phosphatase Rho-interacting protein	3.9374e-18	16422.2	8558.3	3523.67	1920.8	10561.7	6028.2	11067.7	10091.4	3589	2773.81	7601.55	2717.94	3853.73	11336.4	13248.4	13868.2	28463.5	3560.89	7006.56	4065.84	2970.71	3426.59	6092.81	16028.3	9139.31	11616.9	4867.49	6115.6	6530.08	4938.15	4921.96	8608.53	6350.73	1999.06	3941.94
A0A494BZW4	ELAVL4	ELAV-like protein 4 (Fragment)	1.65666e-06	NaN	NaN	NaN	NaN	NaN	NaN	NaN	3563.44	NaN	NaN	NaN	363.805	NaN	NaN	6427.93	9753.25	NaN	1640.33	1274.88	2407.99	NaN	NaN	NaN	NaN	7235.43	NaN	1762.84	NaN	617.682	1769.82	NaN	NaN	NaN	1892.09	2459.55
A0A494C021;H0Y4T6;H0Y610;H0Y8P6;J3KMW3;Q9Y237	PIN4	Peptidylprolyl isomerase;Peptidylprolyl isomerase;Peptidylprolyl isomerase;Peptidylprolyl isomerase;Peptidylprolyl isomerase;Peptidyl-prolyl cis-trans isomerase NIMA-interacting 4	1.45063e-27	5568.38	NaN	22598.1	834.692	4899.39	1831.01	1852.16	7467.31	4532.69	1028.14	8493.27	1126.89	2677.77	7565.6	16270.1	10928.1	13124.2	6111.85	13209.5	3670.9	1752.7	3952.29	3572.24	11669.1	5094.99	14553.2	15412.4	2093.49	15681.8	6070.17	4384.27	5057.56	6092.23	3620.22	5980
A0A494C028;B4DFG0;H0Y993;P35659	DEK	Protein DEK;Protein DEK;DEK oncogene (DNA binding), isoform CRA_b;Protein DEK	1.09853e-13	21208.6	23185.7	6095.43	1943.74	15589	5858.44	9923.59	19090.6	17877.2	4438.69	14833	8757	13234	25589.2	17385.3	43948.1	64749.3	27855.4	14542.9	16179	NaN	7920.09	13539.4	22139.6	19260.2	23114	15124.6	NaN	17983.1	12216.3	11911.7	12889.5	NaN	9827.41	9589.55
A0A494C035;A6NEL0;F2Z2W6;F2Z2Y5;H7BXJ5;P05114	HMGN1	High-mobility group nucleosome binding domain 1, isoform CRA_d;Non-histone chromosomal protein HMG-14;Non-histone chromosomal protein HMG-14;Non-histone chromosomal protein HMG-14;Non-histone chromosomal protein HMG-14;Non-histone chromosomal protein HMG-14	9.27475e-14	731.346	851.554	475.026	NaN	45.7833	1103.27	59.1965	174.635	178.995	323.368	3287.38	NaN	429.746	817.688	2404.11	278.427	1436.38	1675.76	203.388	953.889	139.927	267.735	826.069	2723.2	917.214	4889.56	17.8908	6647.66	NaN	426.399	847.788	1697.51	1351.1	287.205	631.394
A0A494C039;Q9Y4L1	HYOU1	Hypoxia up-regulated protein 1	7.7393e-35	103808	79018.5	85914.5	22478.7	68427.3	28525.5	75777.4	103443	47321	34306.9	109619	48316	46639.5	163306	125801	190261	284338	56128.5	114486	61950.5	40893.9	51122.1	87295.2	151335	129238	98253.9	104247	97468.8	117332	50758	44078.5	73508.7	48849.1	39767.2	45798.6
A0A494C045;A0A494C0X2;A0A494C148;A0A494C167;A0A7I2V4W4;A0A7I2V646;Q9UHD2	TBK1	Serine/threonine-protein kinase TBK1	2.73949e-28	39418.2	24714.4	14219.1	3526.77	8207.84	13919.8	23358.6	24033.7	7945.93	10433.8	41877.5	7580.81	11562.3	26879.8	41815.1	19375.9	37738	28604.4	27505.1	22379.4	10493.8	17315.6	18940.8	42758	14292.4	32935.7	34767.4	36788.8	25831.4	18903.2	25771.9	21617.7	28039.3	8492.52	18837
A0A494C055;A0A494C087;A0A494C0U4;A0A494C1B4;P23471	PTPRZ1	Protein-tyrosine-phosphatase;Protein-tyrosine-phosphatase;Protein-tyrosine-phosphatase;Protein-tyrosine-phosphatase;Receptor-type tyrosine-protein phosphatase zeta	3.82122e-30	1.26468e+06	904596	886159	617064	340758	451161	1029880	1.04742e+06	323371	314598	1318051	378535	681624	1031352	1354747	1.10527e+06	1.3498e+06	858632	741363	636821	334278	470739	596429	1600776	776771	972080	883248	1.27965e+06	841068	484910	818246	632174	726328	313822	474068
A0A494C066;B7Z4W5;Q16773	KYAT1	Kynurenine--oxoglutarate transaminase 1;Cysteine conjugate-beta lyase cytoplasmic (Glutamine transaminase K, kyneurenine aminotransferase), isoform CRA_b;Kynurenine--oxoglutarate transaminase 1	1.7419e-28	33192.4	22118.8	23845.2	5099.28	23146.2	14127.5	24603.7	38335.9	11448.4	8358.11	35910.4	10156.8	17531.4	14285.2	38678.9	68829.6	189059	25455.9	27074.2	25752	1488.32	7254.78	25984.4	67747.2	15866.4	33906.2	17810.4	73556.8	22030	14336.5	24371.7	12334.7	26522.5	7910.27	13043.3
A0A494C068;A0A494C1K7;E9PGP6;Q9UGJ0	PRKAG2	5'-AMP-activated protein kinase subunit gamma-2	5.23656e-22	21570.7	19052.9	5506.55	6525.7	6510.08	1321.05	12319.9	13359.7	8673.05	2651.91	NaN	7153	3127.05	4101.38	5547.95	7388.77	24250.9	5966.68	10355.4	4935.02	NaN	992.056	5722.9	9224.53	5027.1	5517.7	15494.5	5873.09	9567.56	2983.22	587.501	2001.04	NaN	849.924	NaN
A0A494C0A9;J3KS23;Q13951	CBFB	Core-binding factor subunit beta	3.23401e-05	816.036	NaN	936.15	256.46	387.654	NaN	NaN	3027.87	1796.72	NaN	3785.49	NaN	3260.21	NaN	NaN	NaN	NaN	NaN	151.73	NaN	NaN	NaN	NaN	NaN	NaN	NaN	NaN	NaN	NaN	NaN	2616.82	NaN	NaN	116.887	1308.02
A0A494C0B5;A0A494C164;A0A494C1L3;B4DHE0;B4DLC8;P52630	STAT2	Signal transducer and activator of transcription 2;Signal transducer and activator of transcription;Signal transducer and activator of transcription 2;Signal transducer and activator of transcription 2;Signal transducer and activator of transcription 2;Signal transducer and activator of transcription 2	1.33409e-06	3881.68	3135.94	10497.6	353.907	2764.04	6088.4	7726.49	8161.79	1319.15	1336.96	16412.1	713.914	1800.47	10343.1	13298.8	NaN	16213.2	2412.03	17894.9	2142.71	NaN	2427.5	4441.85	12251.4	2523.87	11771.1	3065.74	40684	7064.5	3322.26	10554.2	6023.26	9305.07	1161.21	8421.49
A0A494C0D4;A0A494C146;P50336	PPOX	Protoporphyrinogen oxidase (Fragment);Protoporphyrinogen oxidase (Fragment);Protoporphyrinogen oxidase	2.0803e-27	64442	47125.2	18364.1	8372.24	18901.3	14865	48289.2	43921	11321.5	18199.8	34331.4	21508.8	24136.5	49956.6	58195.6	24635.3	122957	32540.1	47995.5	35728.7	19616.5	29840.7	35034.6	57846.4	29304.7	45531	43122.1	64015.1	51891.9	29182.3	32606.4	32274.5	33086	15942.4	14531.8
A0A494C0F5;Q9Y279	VSIG4	V-set and immunoglobulin domain-containing protein 4	5.85288e-18	6428.87	NaN	20715.1	99.7145	NaN	NaN	2264.92	10807.5	16699.7	NaN	NaN	1518.77	3637.73	NaN	2062.12	NaN	5338.69	3319.04	9122.73	1151.39	NaN	NaN	NaN	9857.53	4963.72	6724.31	NaN	NaN	NaN	2844.3	NaN	NaN	NaN	NaN	490.141
A0A494C0G5	AGRN	Agrin	5.44083e-14	25580.2	5162.24	18026.7	5254.24	6755.79	11172.2	10449.9	23088.7	4662.03	4042.94	18775.7	2898.8	9888.38	15262.9	15017.9	10367	29592.4	10453.2	5600.7	8051.2	NaN	7528.47	4171.54	29940.3	11077.9	27793.3	2597.35	26995.7	3345.49	4294.42	8985.59	1824.54	6733.56	1289.31	9613.24
A0A494C0J7;Q08188	;TGM3	TGc domain-containing protein;Protein-glutamine gamma-glutamyltransferase E	5.01499e-12	6020.98	12680.8	5828.26	8072.73	545.239	10933.9	29392.8	17540	5482.76	5942.67	16835.8	3225.43	5189.56	3994.46	12390.5	6963.67	NaN	3070.48	8075.29	9950.76	NaN	2940.9	3373.04	3299.79	NaN	1403.85	5400.11	1709.09	3158.68	2675.06	5446.65	6582.33	3065.9	NaN	4439.85
A0A494C0R8;I3L2B0;K7EIG1;O75153	CLUH	Clustered mitochondria protein homolog;Clustered mitochondria protein homolog;Clustered mitochondria protein homolog (Fragment);Clustered mitochondria protein homolog	3.72886e-25	32481.4	38038.8	22301.5	2959.03	19299.7	7689.61	20537.7	21429.2	8345.75	8852.64	37211.2	13481.4	12208.6	54222.4	44438.6	48425.6	55894.3	13773	26697	14869.4	16789.8	17365.4	22624.3	56065.3	39307.8	39537.7	35658.5	64414.1	19476.4	17110.1	19989	35844.8	32304.5	9071.96	16330.7
A0A494C0X7;D3DSM0;P05107	ITGB2	Integrin beta;Integrin beta;Integrin beta-2	3.21669e-17	20254.8	14447.8	19874	3256.26	9335.13	7936.62	13665.7	27313.3	9585.42	5363.13	29319.8	6903.5	6600.31	14890.2	26664	12830.6	22152.7	17517.8	8280.37	9935.62	5025.55	4239.84	11838	19553.3	12936.5	23209	10424.8	19527	9097.93	8801.96	5972.97	11841	14700.9	3806.46	5873.09
A0A494C0Z5;Q9H082	RAB33B	Ras-related protein Rab-33B	5.50035e-07	16360.2	6022.35	2332.04	1161.38	3582.92	500.895	15409.7	3828.14	10396.3	667.337	427.791	4755.03	1401.19	12540	NaN	9815.77	22383.4	8401.44	31548.9	13096.9	NaN	NaN	NaN	NaN	9903.72	9861.38	27073.6	NaN	28828.6	14675.3	9726.45	6863.18	7652.91	14624.6	1007.98
A0A494C109;C9IYV2;Q96NX5	CAMK1G	Calcium/calmodulin-dependent protein kinase type 1G;Calcium/calmodulin-dependent protein kinase type 1G (Fragment);Calcium/calmodulin-dependent protein kinase type 1G	4.8825e-07	NaN	NaN	NaN	NaN	NaN	NaN	NaN	NaN	1604.61	NaN	591.149	NaN	NaN	NaN	NaN	NaN	NaN	NaN	NaN	NaN	NaN	NaN	NaN	NaN	1604.34	NaN	NaN	NaN	NaN	NaN	NaN	NaN	NaN	NaN	NaN
A0A494C143;Q14689	DIP2A	Disco-interacting protein 2 homolog A	6.7625e-09	24889	20835.3	7594.84	2458.14	2914.68	6128.67	22800.3	9203.97	4049.83	2384.96	17411.5	3493.47	6507.15	8834.29	17198	118111	25528.7	5676.37	4414.63	4094.34	8296.27	8362.06	9665.75	13047.7	10082.1	17592	23216.7	13633.5	13648.6	4273.05	7321.15	4432.7	10398.4	3633.2	3846.43
A0A494C165;K7ES25;P12955	PEPD	Xaa-Pro dipeptidase (Fragment);Xaa-Pro dipeptidase (Fragment);Xaa-Pro dipeptidase	1.34543e-26	71688.3	64680.3	104406	31571.7	62482.7	41280.1	72289.9	106686	21325.9	45935.4	157306	35408	62300.1	89844.9	133460	208766	406549	90677.2	87173.5	76665.7	16372.3	21944.9	80142.3	206663	93767	138265	85696.3	156065	62353.8	55589.6	86763.2	92184	113041	27499	60366.9
A0A494C1B8;P29144	TPP2	Tripeptidyl-peptidase 2	6.2713e-31	101637	60935.7	35991.8	17476.3	37511.4	39302.9	75355.8	78722.3	37486.9	27789.9	92323.8	30993.6	34691.3	128017	99208.8	76916.4	200570	41892.4	96955.3	72085.4	11933	46141.8	65026.6	106282	99161.5	90800.3	94776.8	116405	85567.4	33071.9	51549.2	64306.4	56995.4	34643.7	33358.5
A0A494C1K3;A0A8I5KVB5	GTF2I	General transcription factor II-I	9.25586e-20	20814.3	21054.8	13325.6	17616.3	18840.3	14225.6	27714.1	19637.3	17890.9	8562.29	40332.7	16094.1	17295.5	37359.2	27132.8	41649.4	79465.7	35553.7	52862.6	20162.8	12519.4	11820.7	30839.7	43360.4	31151	28390.6	64332.2	25725.7	45533.8	24783.1	20196.1	22868.9	25994.3	18386	1282.79
A0A494C1L1;Q14739	LBR	Delta(14)-sterol reductase LBR	5.10718e-18	18443.1	9338.12	5489.53	1706.09	5357.02	4171.5	6234.81	9593.36	5281.28	1749.55	14798.5	3476.01	5120.96	8624.28	8911.21	7569.67	32723.6	11483	5992.05	12917.2	2716.79	4595.59	6662.84	22984.3	6552.13	21495.9	9760.65	19147.2	5652.61	4391.58	12295.2	9560.88	15720.9	1524.95	3243.66
A0A494C1N0;P26885	FKBP2	Peptidylprolyl isomerase;Peptidyl-prolyl cis-trans isomerase FKBP2	2.35382e-24	366428	172275	573866	110878	146045	185221	239668	430962	121748	156360	507059	77225.7	241371	243988	333271	493009	478532	168484	189845	193626	92062.9	62101.4	187474	380355	257931	294895	206949	700842	191061	111416	112347	172576	314438	89142.7	318003
A0A499FI31;Q15020	SART3	Squamous cell carcinoma antigen recognized by T-cells 3	3.01501e-26	12176.4	6759.2	7234.17	82.3457	8239.52	1615.51	3784.58	3902.19	2939.87	504.169	8854.81	3331.4	1408.63	7742.41	6673.7	16430.3	22055	4832.76	5618.48	3023.55	22304.8	1985.35	3257.01	8457.21	4569.56	6201.16	5248.23	25312.7	4251.32	3426.99	3535.24	5387.43	6372.29	1393.76	4131.38
A0A499FI48;P13667	PDIA4	Protein disulfide-isomerase;Protein disulfide-isomerase A4	3.95143e-24	135265	84418.5	85694.2	22095.7	65961.3	41498	100102	109613	48468.4	37153.4	127783	50639.4	51016	170516	139339	166312	232602	71062.2	107287	89246.9	58113.2	64448.9	82194.1	135136	156563	105196	97540.9	235313	130937	51359.6	58049.2	89855.5	78969.7	47444.5	52363
A0A499FIZ0;A0A7I2YQL3;A0A7P0SXD0;Q9H7D7	WDR26	WD repeat-containing protein 26;WD repeat-containing protein 26 (Fragment);WD repeat-containing protein 26 (Fragment);WD repeat-containing protein 26	3.50638e-22	37028.5	19779.5	15671	4304	10114.2	7665.08	19329.9	25198.1	6960.41	9395.37	37600.5	9276.67	11910	21865	33501	29464.6	29228.1	14810.5	13113.2	9132.15	7395.32	11627.3	11768.4	24056.1	13768.8	21381	18658.6	16577.9	13160.9	9701.58	11510.6	9381.77	12792.6	1258.25	9765.69
A0A499FJ85;A0A8I5QCZ1;Q6IEE8	SLFN12L	Schlafen family member 12-like	1.1759e-07	372288	337741	99438.4	76240.3	102306	64844	355430	141924	60778.3	35680.4	83103.3	80320.2	72592.6	305268	545932	566581	403353	240262	207728	266660	90223.7	95951	186053	480727	482522	321260	464394	485235	254496	112900	244912	286015	298287	158734	54581.4
A0A499FJE1;Q9H3K6	BOLA2B	BolA-like protein 2	1.60364e-32	122111	61428.6	100719	25772.5	32251.2	52352.3	70817.1	138203	28520.5	37012.9	197609	33567.8	69217.6	103720	168645	103382	184662	102524	119121	103952	29482.2	55484.7	62061.1	203234	59797.4	148211	93316.1	193175	75634.3	57312.1	94841.2	72132.6	143146	20792	77525.9
A0A499FJN5;P22830	FECH	Ferrochelatase;Ferrochelatase, mitochondrial	1.93591e-22	80086.9	46746	38183.3	13141.9	51047.6	15147.2	60104.2	68752.9	35633.8	16884	58450.4	33717.5	32158.2	73587.1	94384.4	115704	204681	41337.2	89135.6	58838	18380.3	48570.1	61381	100793	86592.1	66355.4	88617.2	73583.5	96196.8	32506.5	34410.6	44828.7	47447	21656	15657.7
A0A4W8ZXM2	IGHV3-72	Immunoglobulin heavy variable 3-72	6.49787e-30	56380.4	56858.5	7406.07	11786.2	7107.54	21794.2	14047.4	149274	16850.1	12355.4	86887.5	13111.5	18786.6	18809.9	19550.9	36278.1	130613	81906.7	33846.5	25712.7	7502.29	6240.56	51790.6	79095	17668.6	31048.2	14617.7	25556.1	5226.89	14455	16958.2	39888.9	62890.3	8032.28	54430.1
A0A590UIU4;A0A590UJ61;A0A590UJC8;A0A590UJG1;A0A590UJH1;A0A590UJS0;A0A590UJT1;A0A590UK98;Q5VZ66	JAKMIP3	Janus kinase and microtubule-interacting protein 3	4.41115e-12	26429.4	44893.7	18227.4	5254.25	4458.31	7385.33	28276.1	25479.7	18563.5	13191	43035.1	8556.46	14208.8	32199.9	26958.8	9915.09	31778.4	20946.8	17914.7	9461.53	977.944	13005.4	14323.8	30114.2	19165	14552.3	35789.2	105423	15689	19904.9	5366.89	10075.4	103120	5022.25	9014.31
A0A590UJ40;Q9UM54	MYO6	Unconventional myosin-VI	3.01567e-40	129521	75989	83455.2	17394.9	71340.9	46635.7	114042	107148	70274	41232.4	159869	61171.4	79568.8	115960	163138	171026	410304	114764	172981	130717	30784.7	71970.7	93142.2	204120	113862	177255	164034	119213	125607	69828.6	94334.1	72728.1	75611.1	45529.4	43634.4
A0A590UJ43;D6REM4;P48729;U3KPX3	CSNK1A1	Casein kinase I isoform alpha	2.28602e-19	39164.4	33102.5	7514.98	4852.89	14548.1	7491.53	61799.5	26554.8	7913.9	5535.47	15900.7	12317.4	7987.93	16444.5	30165.9	42588.8	47876.2	11988	22815.6	3638.41	NaN	2591.49	8833.91	29485.8	13784.8	29008	8560.68	7182.92	6656.98	8602.77	13933.6	6442.98	NaN	2911.88	2561.67
A0A590UJ45;A6NHU9;E7EUA2;H0Y7S5;H7BZV1;Q9UPX8	SHANK2	SH3 and multiple ankyrin repeat domains protein 2;Cortactin-binding protein 1;SH3 and multiple ankyrin repeat domains protein 2;SH3 and multiple ankyrin repeat domains protein 2;SH3 and multiple ankyrin repeat domains protein 2 (Fragment);SH3 and multiple ankyrin repeat domains protein 2	4.85184e-07	32685.1	42722.8	2820.38	2951.14	5041.5	6972.76	15469.6	9100.3	NaN	6018.97	49531.9	3574.99	3792.71	16913.3	12691.2	14098.1	44513.9	8107.72	5750.87	5819.38	NaN	2776.47	6777.35	20342	9035.94	11727.2	8362.03	26545.5	4466.13	5597.44	9512.06	8263.82	13677.5	NaN	5517.81
A0A590UJ50;A0A590UJR3;Q13616	CUL1	Cullin-1	1.5794e-23	33772.6	24009.5	16076.7	6169.79	11665.4	9864.27	28544.8	29176.8	14286.8	10240	40227.3	11202.3	14069	30573.4	25238.1	18607.2	69187.1	20140.1	31825	16397.5	7607.25	17210.7	23632.9	45479.6	21666.2	32488.9	52290.8	25777.6	37220.4	16953.6	19499.2	13769.8	8557.94	5682.1	2812.8
A0A590UJ62;E7ETH1;Q14003	KCNC3	Potassium voltage-gated channel subfamily C member 3	4.08438e-07	12581.7	NaN	4796.94	944.473	9502.99	7651.55	14549.9	13132	2099.02	3482.78	35115.3	NaN	6004.56	NaN	26821.5	46693	112091	5333.95	5781.64	9494.73	2811.1	5362.09	NaN	17928.5	8214.59	17526.8	8531.52	64777.1	2042.07	5818.89	15182.7	15112.8	16216.2	9560.67	10657.9
A0A590UJ76;A0A590UJZ9;Q9UGM3	DMBT1	Deleted in malignant brain tumors 1 protein	4.00514e-10	NaN	NaN	NaN	264.608	NaN	6489.87	469.321	972.283	NaN	NaN	10051.1	117.912	319.636	333.05	1470.61	15622.6	6542.93	3672.27	2131.8	24312.4	NaN	4610.78	NaN	NaN	4928.51	1620.61	982.276	7874.61	NaN	719.219	NaN	3014.05	5111.41	NaN	816.818
A0A590UJA9;C9JCW7;C9JE12;Q9BVT8	TMUB1	Transmembrane and ubiquitin-like domain-containing protein 1;Transmembrane and ubiquitin-like domain-containing protein 1 (Fragment);Transmembrane and ubiquitin-like domain-containing protein 1 (Fragment);Transmembrane and ubiquitin-like domain-containing protein 1	2.87943e-17	2817.93	1226.91	NaN	NaN	NaN	641.038	541.64	NaN	NaN	17.9623	1161.07	NaN	830.255	2970.29	3229.09	515.391	2777.45	920.172	896.945	334.913	NaN	0.760349	438.901	3909.7	194.143	4951.79	239.647	19933.8	NaN	89.4849	291.669	2621.81	4124.31	NaN	1300.52
A0A590UJC7;A0A590UK51;O60733	PLA2G6	Phospholipase A(2);Phospholipase A(2);85/88 kDa calcium-independent phospholipase A2	3.98853e-18	58052.5	32516.8	18961.7	6600.5	9582.07	15890.6	32265.3	28838.3	8499.36	14246.9	46825.6	7812.5	19726.8	23921.8	56530.5	15021.3	68189.5	32604.4	35668.9	25636.7	12026.9	20845.7	17921.4	33669.5	16066.9	23119.4	31345.9	64584.4	25603.5	14839.6	25604.1	11829.1	30046.3	8610.17	19386.4
A0A590UJI2	CALM2	Calmodulin-2 (Fragment)	1.7878e-06	NaN	NaN	NaN	7712.28	NaN	NaN	NaN	2507.25	NaN	NaN	NaN	NaN	NaN	NaN	NaN	NaN	NaN	NaN	NaN	NaN	NaN	NaN	NaN	NaN	NaN	NaN	NaN	NaN	NaN	NaN	NaN	NaN	NaN	NaN	NaN
A0A590UJK3;A0A590UJS6;H7BZK0;H7C3M8;Q14BN4	SLMAP	Sarcolemmal membrane-associated protein;Sarcolemmal membrane-associated protein (Fragment);Sarcolemmal membrane-associated protein (Fragment);Sarcolemmal membrane-associated protein (Fragment);Sarcolemmal membrane-associated protein	3.05935e-36	45364.6	22972.5	21976.6	6409.74	7791.84	17985.6	38225.8	41707.2	12839.6	11327.6	49594.6	10811.8	19388.2	29926.1	47183.5	20106.1	46539.7	33943.5	35512.9	16812.1	8515.15	19045.5	19458.6	34782.5	20302.8	35593.5	42752.2	49068.4	27048.2	18162.4	27148.4	21400	29483.8	2698.36	18191.6
A0A590UJL0;A0A590UJT4;A0A590UJY9;P08842	STS	Steryl-sulfatase	4.35703e-07	109686	77301.5	73558.1	46570.2	34755	41542.4	83477	104134	39040.2	23119.9	92521.9	30297.9	47521.4	96821.7	79533.7	84397.6	188978	59957.3	40191.1	45511	29950.1	39160.8	38375.1	44821.3	54184.5	62471.7	58650.5	100873	46302.3	29514.1	36013.4	53617.8	27695.8	26337.6	18633.4
A0A590UJL1;A0A590UK62;Q9UQ26	RIMS2	Regulating synaptic membrane exocytosis protein 2	7.50759e-24	24304.6	11839.1	6016.27	1212.82	2679.55	5944.34	9412.61	9105.37	3587.92	4569.66	11657.6	2072.14	4200.45	5433.52	8871.75	2561.59	5398.26	6450.62	5466.9	2529.09	2097.91	3608.84	4209.62	13955.9	4257.92	8733.04	8426.46	21270.1	5951.13	5944.6	7706.81	6162.17	11128.5	689.218	8540.51
A0A590UJR9;Q9NZG7	NINJ2	Ninjurin 2, isoform CRA_a;Ninjurin-2	1.6986e-20	81631.1	34595.4	22707.8	14532.1	48102.6	17037.1	45061.2	78842.2	21004.3	21259.6	97285.4	18364.9	36997.7	47107.4	113567	100396	209353	39334.6	76612.6	68583.4	12919.4	47259.5	39918.4	64055.9	41062.9	77632.9	85595.5	71338.4	32148.9	35635	39714.9	39510.6	30993.4	46064.8	25351.5
A0A590UK43;Q9UQD0	SCN8A	Sodium channel protein;Sodium channel protein type 8 subunit alpha	1.16478e-17	42014.4	17164.2	24180.9	8434.01	14716	27219.4	49206.3	44182.9	17738.1	12682.6	57262.5	13508.5	21884.3	30647.4	70993.4	37824.6	74320.2	49551	34377.2	29801.3	NaN	21270.1	22565	53264.7	34832.9	45894.1	50165.2	43920.8	29169.7	16706.2	41603.8	22998.9	27375.8	7812.6	24036.4
A0A590UK44;Q96J02	ITCH	E3 ubiquitin-protein ligase;E3 ubiquitin-protein ligase Itchy homolog	2.17352e-17	17196.9	10329.9	5099.26	1085.75	2771.62	6185.87	14027.8	10123	3549.81	4349.89	14386.5	2765.26	5925.33	6841.46	16121.8	6098.7	22589.8	5215.8	6494.72	5467.68	1667.22	4264.02	5046.41	16180.3	5067.06	11308	8175.43	12327.8	3712.57	2545.23	9908.32	5690.49	8894.24	1432.21	6501.93
A0A590UKB7	RYR2	Ryanodine receptor 2 (Fragment)	6.23897e-07	40896.4	12802	13395.7	3173.76	3342.75	14489.5	19793.5	17577.3	984.884	8746.47	14825.3	8581.83	17291.4	9572.82	7722.63	NaN	12892.9	2707.46	1576.12	14318.5	NaN	NaN	114.177	2880.59	11411.2	3394.99	NaN	11152.9	NaN	479.666	12300	NaN	20614.7	NaN	4076
A0A5F9UK94;H0Y360;Q01433	AMPD2	AMP deaminase;AMP deaminase;AMP deaminase 2	1.7031e-27	336369	197552	145539	66297	44905.7	134341	275387	258733	126740	108353	276170	92428.7	145344	134740	297764	92327.8	129155	281847	287924	160965	64186.4	115003	103254	357456	190705	223783	227348	292540	187923	144219	201562	99860.1	199644	35629.7	192287
A0A5F9UN28;Q13303	KCNAB2	Voltage-gated potassium channel subunit beta-2	5.57127e-24	103788	49601.2	53062.4	35892.3	136789	26401	119599	120198	203715	16780.7	77833	87266.2	49227.1	74474.3	97614.1	443846	705230	64468.8	105228	69406.9	24042.1	26963.2	47925.9	153385	102006	84498.4	165824	83993	142213	32583.3	55774.2	28961	42690	61659.7	31205.4
A0A5F9ZA98;B4DGL8;O75027	ABCB7	Iron-sulfur clusters transporter ABCB7, mitochondrial;Iron-sulfur clusters transporter ABCB7, mitochondrial (Fragment);Iron-sulfur clusters transporter ABCB7, mitochondrial	2.8999e-14	51167.1	36838.5	21848.3	4683.59	13413.5	19674	28468.6	30475.6	10352.7	12497.7	47342.4	7759.53	15724	31864.3	37456.1	16701.6	61522.7	23982.2	30458.6	22770.9	154.039	16927.7	21715.1	53645.4	17282	41429.2	23357.3	60492.7	24802.8	18205.5	25375.2	31414.7	36732.6	4270.28	17714
A0A5F9ZGS5	ANK2	Ankyrin-2	8.66452e-32	31856.8	16961	11654.4	1895.37	5415.06	12678.3	19175.4	19757.7	2040.6	10930.5	19236.5	5324.15	18563.5	16493.8	12639.2	32139.2	92596.9	10826.4	13736.8	11607.6	685.612	2036.7	18158.5	37038.4	8133.71	15778.9	2709.74	40798.3	12743.6	7251.8	6104.68	8071.02	18314.5	586.398	6547.48
A0A5F9ZGX3;A0A5F9ZHS1	ANK2	Ankyrin-2	3.01567e-40	469534	291931	199790	80241.6	78359.4	170583	391161	407959	155634	175483	483369	134581	220445	278059	427011	136569	233873	331366	310047	224826	81488.4	180910	182767	506672	277266	378092	371167	490874	277171	180618	349482	190173	300618	78464.3	246911
A0A5F9ZH07;A0A5F9ZHN8;A0A5F9ZHW0;A0A5F9ZI39;P23458	JAK1	Tyrosine-protein kinase (Fragment);Tyrosine-protein kinase;Tyrosine-protein kinase JAK1 (Fragment);Tyrosine-protein kinase;Tyrosine-protein kinase JAK1	8.21257e-14	17204.2	4281.69	7129.04	1847.36	8876.37	5355.79	9682.28	13098.2	6105.98	5924.77	14039.3	2393.43	7794.7	6088.23	12996.4	14317.7	35139.9	6414.46	11673.3	9501.96	3295.31	5411.49	9747	18030.3	7989.85	21055.6	8176.88	22723.1	9401.61	5763.83	6941.63	9985.48	15318.6	5319.22	6615.08
A0A5F9ZH50	CAMK2A	Calcium/calmodulin-dependent protein kinase	7.63798e-06	NaN	NaN	NaN	168.191	2098.23	NaN	NaN	510.881	NaN	NaN	1244.05	127.551	220.324	NaN	339.574	3824.38	4136.13	NaN	NaN	NaN	NaN	NaN	NaN	NaN	NaN	NaN	NaN	NaN	NaN	NaN	NaN	NaN	NaN	NaN	NaN
A0A5F9ZH94;A0A5F9ZHT7;H3BNH4;H3BRH0;H3BSJ6;H3BV52;Q9Y653	ADGRG1	Adhesion G-protein coupled receptor G1 (Fragment);Adhesion G-protein coupled receptor G1 (Fragment);Adhesion G-protein-coupled receptor G1 (Fragment);Adhesion G-protein-coupled receptor G1 (Fragment);Adhesion G-protein-coupled receptor G1 (Fragment);Adhesion G-protein-coupled receptor G1 (Fragment);Adhesion G-protein coupled receptor G1	3.73432e-07	NaN	10346.1	8331.99	NaN	3301.66	3560.73	8884.02	6097.76	7580.6	2671.45	12561.3	5626.32	6488.31	9068.57	7805.18	13168.4	15376	4025.75	5625.7	5688.72	NaN	4936.62	NaN	16322.7	13003.6	9160.18	10927.8	8038.34	6480.99	4241.79	5465.76	4924.01	NaN	4507.1	3899.24
A0A5F9ZHJ0	ACAT1	Acetyl-CoA acetyltransferase, mitochondrial	4.38227e-29	18350	1128.24	7092.08	2312.89	2328.08	5714.46	17171.1	13648.7	10196.3	5822.99	26618.3	2379.13	7943.74	5639.07	15939.8	6822.08	15319.4	10121.6	6483.35	6126.97	NaN	11056.2	13909.2	19967.6	12743.2	13281.7	13467.7	10550.6	13677	9819.13	586.475	4234.3	12153.2	5095.48	5107.04
A0A5F9ZHL6;E9PQ79;Q9BYT9	ANO3	Anoctamin;Anoctamin;Anoctamin-3	3.95384e-17	32721.8	15950.8	14034.6	9080.75	261.524	16925.7	26928.6	33594.9	15670.9	13117	42335	6011.45	18293	10793	71563	NaN	NaN	46741	19066.8	20653.1	5772.13	15619	16877.2	38465	20244.2	31869.8	35812.6	33549.8	15313.9	9934.46	50805.9	14061.9	35533.3	NaN	18743.9
A0A5F9ZHM9;Q9UQM7	CAMK2A	Calcium/calmodulin-dependent protein kinase;Calcium/calmodulin-dependent protein kinase type II subunit alpha	1.32796e-28	1.97198e+06	1.1157e+06	522819	235968	288927	647467	1.45388e+06	1.29368e+06	460561	423373	1.58477e+06	452687	562209	689829	2.33357e+06	394645	758207	1.1385e+06	1.06148e+06	734216	387724	553220	470292	1.29578e+06	829560	1.15212e+06	1.16152e+06	1.78394e+06	805921	680687	1.54719e+06	536314	967096	110724	768941
A0A5F9ZHN7;Q9NTJ5	SACM1L	Phosphatidylinositol-3-phosphatase SAC1	5.85747e-29	64987.6	38273	28417.5	7688.78	16779.4	22501.6	52862.2	58176.5	14999.9	15757.3	57824.1	17738.8	24376.4	59185.8	69099.2	32474.4	66087.4	38246	39728.2	36198	18193.9	26935.8	29449.4	61045.8	32353.3	50210.8	40540.1	128192	30067.6	21660.8	30830.6	32185.2	47422	6857.82	25709.9
A0A5F9ZHN9;P51648	ALDH3A2	Aldehyde dehydrogenase;Aldehyde dehydrogenase family 3 member A2	2.94118e-28	107058	45589.2	86032.4	27567.9	34460.9	28369.3	113572	151733	64655.2	25469.2	76318	66807.2	32166.5	114804	131052	95269.6	131650	92773.9	143963	77477.2	18547.1	52819.1	67443	121125	141989	124626	129218	135001	122495	51694.4	61845.3	78960	43592.9	20347.5	32705.8
A0A5F9ZHR7;P11117	ACP2	Lysosomal acid phosphatase	3.60078e-27	31038.6	19740.9	36863.9	13407.7	9097.72	12898.9	21234.4	52504.9	12719.9	9819.91	41084.7	17966.9	16252.1	52053.2	55315.9	59038.2	98620.5	22193.6	32899.6	35579.7	21401.5	14183.4	16536	69511.8	41696.5	35971.8	25537.3	38139.3	20978.5	14300.2	17110	22691	15513.9	6070.37	16060.5
A0A5F9ZHW1;F6SFB5	AP1S2	AP complex subunit sigma	2.49053e-09	69971.4	56015.3	27726.5	5769.42	32173.2	19946.4	42538.6	36950.7	10328.3	18221.4	51449.8	13657.5	26203	34049.2	57908.3	64558.9	61821	28703.2	34050.2	24988.6	NaN	17268.3	17997.3	56919	20130.8	40409.8	29251	98952.3	27182.7	21510.9	45754.3	39302.1	65764.9	18463.8	36101.2
A0A5F9ZHY7;Q8WY22	BRI3BP	BRI3-binding protein	1.55748e-25	13308.5	9482.71	14825.5	2425.86	17880.1	5674.57	9435.87	17682.8	10825.3	3424.07	13972.2	7249.06	6068.18	18726.8	14435.1	49911.6	36160.5	4444.03	18652.4	6524.43	3941.12	6200.13	5873.23	11885	31012.4	9458.64	9473.06	10952.9	18175	4603.47	2509.65	2128.94	7601.38	14622.1	3882.58
A0A5F9ZI21;Q92974;V9GYM8	ARHGEF2	Rho guanine nucleotide exchange factor 2	8.06434e-27	27036.3	15096.9	8178.16	4963.92	6861.2	13581.5	23147.1	23333.2	9756.71	6871.79	30101.2	8104.55	10372.4	21139.7	28751.2	13496.3	35517.4	18475.5	17418.7	10714.2	3181.6	10144.6	17883	27122.5	17080.9	28039.2	32632.3	31713.9	16126.1	8414	24479.9	16485.2	17753.2	3155.58	12563.7
A0A5H1ZRP4;Q8WX92	NELFB	Negative elongation factor B	2.25503e-15	NaN	NaN	NaN	377.176	1042.85	NaN	NaN	488.874	2186.05	NaN	NaN	1476.71	NaN	NaN	NaN	3545.18	827.209	NaN	NaN	NaN	NaN	NaN	NaN	NaN	1470.81	NaN	742.934	NaN	588.933	NaN	NaN	NaN	NaN	299.047	NaN
A0A5K1VW60;Q99766	DMAC2L	ATP synthase subunit s, mitochondrial;ATP synthase subunit s, mitochondrial	4.85112e-10	73946.5	56689.8	43940.7	20140.4	42110.5	31812.3	30697.5	56307.4	36874.1	9919.88	107366	31879	32241.8	45120.1	80694.9	96224.8	133060	37245.5	57345.6	36752	15098.5	27611.7	35560.7	53103.6	71452	38367	64064.4	78386.8	87178.2	26158.9	23043.5	23136.4	30617.5	39260.6	24658.3
A0A5K1VW66;P35240	NF2	Merlin (Fragment);Merlin	5.73863e-07	13506.2	8225.93	5942.18	1807.29	4298.43	5350.99	8876.37	11771	4662.4	5040.74	11448.5	2837.5	6874.69	10418	13204.5	NaN	NaN	3793.91	4415.99	8488.48	NaN	4429.28	6735.73	8497.49	7605.12	11204.3	9547.46	14728.9	7902.06	7112.58	6250.09	11785.2	12054.8	2656.86	8443.72
A0A5K1VW74;Q9Y243	AKT3	Non-specific serine/threonine protein kinase;RAC-gamma serine/threonine-protein kinase	1.96685e-07	57277.7	41082.7	27371.5	15386.4	25447.7	12779.3	30498.4	46030.1	12955.3	7455.75	31231.1	17169.9	16312.6	45991	67908.8	69460.7	91330.5	45555.6	68237.2	34312.2	27608.6	22332.6	23718.9	53492.3	35402.8	39343.5	62335.2	20389.5	56546.9	20590.2	26008.6	21946.6	9594.28	16624.6	12016.8
A0A5K1VW97;H0YMF1;P16112;Q6PID9	ACAN	Aggrecan core protein;Aggrecan core protein;Aggrecan core protein;Aggrecan	3.08424e-16	14602.8	9524.64	15393.5	7105.41	18299	13480.3	12342.7	30207.6	5200.2	6237.52	72144.1	2276.84	30176.2	9927.46	23255	61474.3	143699	24455.8	9985.75	21363.5	2453.13	10290.1	4473.45	19606.5	4330.86	16808.2	18487	33684.6	3842.53	7464.25	15148.7	6212.02	12850.7	7360.54	17280.1
A0A5S8K7D1;A2BFX2	HLA-DRB1	HLA class II histocompatibility antigen, DRB1 beta chain (Fragment);HLA class II histocompatibility antigen DR beta chain	2.24216e-33	NaN	9583.79	16658.8	587.497	3955.43	NaN	NaN	NaN	240.997	NaN	57438.6	NaN	33768.6	4377.73	NaN	13404	NaN	2241.76	NaN	NaN	2.65165	4401.97	NaN	7518.22	30002.7	NaN	NaN	NaN	6092.62	NaN	NaN	11424.6	NaN	1685.62	NaN
A0A669KAV0;A0A804HJB9;A0A804HJJ0;A0A804HJM5;A0A804HKD9;A0A804HKL1;A0A804HKP7;A0A804HKP9;A0A804HL07;A0A804HL34;A0A804HL57;A0A804HL60;A0A8C8KJP3;Q96HD1	CRELD1	Protein disulfide-isomerase;Protein disulfide-isomerase;Protein disulfide-isomerase;Protein disulfide-isomerase;Protein disulfide-isomerase;Protein disulfide isomerase CRELD1;Protein disulfide-isomerase;Protein disulfide-isomerase;Protein disulfide-isomerase;Protein disulfide isomerase CRELD1;Protein disulfide isomerase CRELD1;Protein disulfide-isomerase;Protein disulfide-isomerase;Protein disulf…	3.387e-30	9398.4	4993.2	2771.15	NaN	7103.82	4493.06	5772.07	8615.55	5700.33	3832.85	16740.6	3489.89	2015.26	24995.2	32981	27464.8	73847.9	16025.7	22853.8	9602.13	9071.39	9740.83	14847.6	30214.8	18191.2	18842.4	26781.1	35985.7	24770.4	7584.3	7355.02	12787.1	17434	5556.18	3944.64
A0A669KAX3;O76024	WFS1	Wolframin	4.29586e-23	102824	51657.7	33457	12761.8	19044.1	32005	55463.3	80674.3	42213.7	24853.2	73869.8	39745.5	44386.6	47727.3	88446	37084.8	86192.1	102554	127437	56078.4	18271.6	45366.8	37412.9	186331	59092.5	99995.6	62263.9	116022	54712.8	87028.8	57875.2	34213.5	77715.4	9926.38	40930.5
A0A669KAX4;A0A7P0T8P8;A0A7P0T954;A0A7P0T9L3;K4DI93;Q13620	CUL4B	Cullin-4B;Cullin-4B (Fragment);Cullin-4B;Cullin-4B;Cullin 4B, isoform CRA_e;Cullin-4B	2.75824e-23	25196.3	12717	11104.8	7448.38	8180.18	10493.3	22459.8	17433.2	14622	5388.36	18346.7	16257.4	11496.7	20658.9	16761.6	20558.5	32891.8	18366.5	31273.7	11394.7	5769.89	7588.49	13864.8	30335	27406	16589.1	27117.2	12228.6	24598.2	15207.4	12017.9	5766.31	10907.4	6196.92	4360.4
A0A669KAX9;C9IY40;Q5T653	;MRPL2;MRPL2	Ribosomal_L2_C domain-containing protein (Fragment);39S ribosomal protein L2, mitochondrial;39S ribosomal protein L2, mitochondrial	5.13775e-09	60151.3	32949.7	26748.1	6157.32	19037.5	10571.1	29835.7	23829.2	3471.08	15074.9	33766.8	9066.44	20170.4	31592.9	47172.7	28304.3	81807.4	14717.4	17962.8	20011.1	11035	12843.6	18180.3	50893.4	14643.5	26555.8	15632.2	38848	18027.5	12784.2	14651.2	27501.5	29496.4	3891.56	8701.97
A0A669KAY5;A0A669KB27;A0A669KBH7;C9JTE9;Q9UHQ4	DUS4L-BCAP29;DUS4L-BCAP29;DUS4L-BCAP29;BCAP29;BCAP29	DUS4L-BCAP29 readthrough;DUS4L-BCAP29 readthrough;DUS4L-BCAP29 readthrough;B-cell receptor-associated protein (Fragment);B-cell receptor-associated protein 29	2.19439e-21	3596.8	2518.25	4627.91	510.773	3516.56	1465.15	2374.51	5976.34	2113.75	2280.03	8630.98	1514.85	3138.28	6721.07	16292.5	6720.54	10708.6	6145.92	6476.06	5166.45	2625.53	6455.85	4308.31	12031.1	10340.8	8156.42	7148.49	10822.2	8257.27	4811.5	4879.16	4786.85	7263.12	2477.89	1066.07
A0A669KB10;A0A669KBG8;A0A7I2V2L5;A0A7I2V452;A0A7I2YQ65;A0A7I2YQM2;A0A7P0RGV0;Q92538	GBF1	Golgi-specific brefeldin A-resistance guanine nucleotide exchange factor 1	2.86874e-15	39910.7	25553.4	17933.4	4997.05	3014.5	16339.1	15655.6	18683	1884.58	6328.8	24516.2	6868.56	8843.08	51177.9	55149.9	35101.6	50554.7	9974.92	19177.6	13802.3	7658.63	10774.5	11011.8	66770	26847.2	29142.5	15744.2	68953	10894.3	12705.7	18093.1	29818.9	32104.9	6979	13658.1
A0A669KB41;A0A669KBH5;E7EPV7;P37840	SNCA	Alpha-synuclein	1.02322e-31	922109	875593	819798	447870	293784	149409	433673	792298	832902	156885	586448	503989	349926	777595	948882	1.34781e+06	955220	910212	1.81645e+06	343532	328632	595042	788497	1.57615e+06	1.8286e+06	1.06848e+06	2.37572e+06	554627	1.7658e+06	784254	661759	483228	398610	351116	202872
A0A669KB53;A0A669KB56;A0A669KB68;A0A669KBA4;P42224	STAT1	Signal transducer and activator of transcription;Signal transducer and activator of transcription;Signal transducer and activator of transcription;Signal transducer and activator of transcription;Signal transducer and activator of transcription 1-alpha/beta	1.02789e-26	48868.9	28766.8	32788.8	4356.8	14034.4	15830.1	33960.3	47263.7	19424.5	16417.6	46341.4	14512	17432.6	31020.2	42067.4	24511.3	69288.6	20094.7	28652.4	24745.3	9192.76	19800.5	20431.8	66848.9	21793.5	51880.9	28192.8	34728.3	29745.5	13671.3	20387.8	25380.9	25626.9	13332.4	18496.2
A0A669KB77	MAP2	Microtubule-associated protein	3.67058e-34	1.34985e+06	3515878	2.56082e+06	212513	1.39331e+06	502539	734131	1.34591e+06	587401	506153	3325859	1.27778e+06	697013	4.12951e+06	2786480	2.67495e+06	1.19309e+06	1.60382e+06	1.79825e+06	667746	1.19339e+06	1.81365e+06	2102931	4.28008e+06	2.84223e+06	3.24322e+06	2.67834e+06	4449093	1.21046e+06	1.51257e+06	1.86278e+06	2998505	2.20545e+06	637636	1.8539e+06
A0A669KBD6	VNN3P	Vanin 3, pseudogene	1.21223e-07	10490.5	40774.2	3321.24	NaN	NaN	NaN	5893.87	2627.81	4388.29	NaN	1186.93	438.101	1056.48	NaN	3315.13	7360.73	2321.36	NaN	27101.9	15454.3	364.483	15647.7	NaN	3385.68	10421.7	14891.8	8624.18	522.368	14111.7	15638.2	9005.97	22298.3	NaN	2037.36	885.73
A0A669KBF2;P31327	CPS1	Carbamoyl-phosphate synthase [ammonia], mitochondrial (Fragment);Carbamoyl-phosphate synthase [ammonia], mitochondrial	6.8258e-29	NaN	NaN	1549.17	1842.07	3696.22	NaN	4708.87	2847.18	3727.9	NaN	NaN	3107.94	1616.11	1464.32	NaN	3841.04	NaN	3078.35	2895.38	4366.14	NaN	894.719	2807.01	7790.83	3824.87	4548.62	3560.82	NaN	3561.59	1756.51	NaN	NaN	NaN	1608.77	3203.15
A0A669KBL1;Q93009	USP7	Ubiquitin carboxyl-terminal hydrolase 7	2.60569e-14	83811.9	58278.6	49740.8	20550.3	47901.2	24342.4	66791.4	86934.9	33906.1	25739.4	87732.1	37159.5	41651.2	81122.5	83777.3	65553.8	154286	45974.5	58051.2	49827.4	18122.7	37842.4	54241.7	119663	64408.7	71769.5	74683.5	78745.8	66186.2	45383.9	51234	46400.2	43915.7	18741.1	22805.7
A0A6I8PIK4;A0A6I8PS32;A0A6I8PU73;A0A6I8PUD4;Q99615	DNAJC7	DnaJ homolog subfamily C member 7;DnaJ homolog subfamily C member 7 (Fragment);DnaJ homolog subfamily C member 7;DnaJ homolog subfamily C member 7;DnaJ homolog subfamily C member 7	1.22379e-14	68134	59537.4	37120.2	4633.62	23673.5	18872.5	35263.6	45907.2	28898	17270.6	65651.8	9266.56	23526.1	60188.5	68346.7	75890.2	108784	25793.8	44830.3	25027.9	6470.33	25037	29834.2	71169.9	56204.1	48390.4	45424	136168	35003.2	26858.5	35931.8	34857.6	61195.5	13544.5	30920
A0A6I8PIT3;A0A6I8PIV1;Q9P2J5	LARS1	Leucine--tRNA ligase;Leucine--tRNA ligase;Leucine--tRNA ligase, cytoplasmic	8.30788e-37	95049.7	93225.5	66365.9	10884.8	65385.1	24682.2	59667.1	72219.5	33234.7	22649.5	81018.5	58319.5	34369.9	202607	138763	135094	188806	40519.4	75843.9	35357.8	42599.4	73087	86948.7	132140	150428	130885	100243	200707	97208.5	69874.6	36712.5	111203	83251.5	25728.8	44702.9
A0A6I8PIV6;A0A6I8PLG0;A0A6I8PRJ0;A0A6I8PRM6;A0A6I8PRQ0;A0A6I8PTT2;A0A6I8PUE4;A0A8I5KUX3;B1ALU1;B1ALU3;O95490	ADGRL2	Adhesion G protein-coupled receptor L2	3.53263e-23	16112.8	8715.3	5455.58	2971.75	1757.97	5172.28	11084.8	11441	8607.76	3193.31	12536.4	5739.71	3332.06	4555.58	11616.7	NaN	28473.9	3625.46	6018.57	4725.08	956.445	1592.19	1634.08	7645.56	11763.8	5774.24	990.569	12994.4	12648.8	2006.5	9984.07	3034.22	5338.96	NaN	3168.56
A0A6I8PTT9;Q06210	GFPT1	Glutamine--fructose-6-phosphate transaminase (isomerizing);Glutamine--fructose-6-phosphate aminotransferase [isomerizing] 1	1.35716e-26	36801.3	37519.2	22244.2	4791.09	18036.9	11840.8	25037.3	26831.1	7917.54	11504.2	32852.9	12869.8	15265.1	51786	44419.6	24227.2	38326.7	15339.1	21738.7	8383.76	14187.6	19669.5	24605.9	48529.2	28356	37711.1	24168.5	69496.1	31769	14880.1	19335.6	43344	36208	8595.78	20621.7
A0A6I8PTZ8;Q5TA58;Q9UL18	AGO1	Protein argonaute-1	6.64845e-15	33951.2	21036.2	9848.23	3243.68	9487.38	16761	21412.6	18015.2	9173.29	9774.85	32725.6	6127.2	11352.3	37008.5	36805.7	20781.1	111492	24792.9	16854.7	18669.8	NaN	10163.3	10277.4	29344.9	11020	21244.9	18158.2	40614.7	12671.7	18679.9	19497.7	11315.5	37407.7	3758.87	17719.5
A0A6Q8KRG2;A0A8J9BZL8;Q08379	GOLGA2	Golgin subfamily A member 2	8.23011e-23	28095.2	1554.58	NaN	NaN	1333.83	NaN	1112.15	11103.6	5184.89	1913.7	9465.8	3233.67	NaN	28398.9	16455.3	11567.2	27329.8	3344.45	7275.46	3257.55	4561.94	3680.04	7159.57	11715	4178.92	6822.6	2904.71	15717.9	24.4275	1931.69	2670.26	11503.1	11302.5	705.411	3218.97
A0A6Q8PEV5;A0A6Q8PF12;A0A6Q8PFB1;A0A6Q8PFB5;A0A6Q8PH03;A0A7I2PK71;A0A7I2SYM4;Q9BYV8	CEP41	Centrosomal protein of 41 kDa	2.83762e-24	24790.2	29012.5	21279.1	3345.45	12703.1	16208.8	14257.4	27039	15255.7	9704.31	41017.3	10328	14630	40364	36003.5	26225.4	51396.3	18160.5	30258.7	12946.4	17555	17694.5	24537.5	62829.9	25441.8	38157.6	25946.1	55433.4	19229.9	18576.8	26540.6	31812.6	37084.3	3776.35	23380.8
A0A6Q8PEX6;A0A6Q8PFB7;A0A6Q8PFN8;A0A6Q8PG86;A0A6Q8PH48;A0A6Q8PHC9;A0A6Q8PHF4;A0A6Q8PHI5;O95163	ELP1	Elongator complex protein 1	3.92223e-17	42297.4	37302	31906.5	4125.38	16191	19126	28727.3	41015	13443.2	14915.2	70334.5	15606.5	25514.2	44572.4	76140.2	28347.6	124168	47776.8	47848.9	42306.9	9226.41	24076.9	28570.3	90111.5	28532.6	56024.1	41373.5	90826	39291.9	31719.1	38080	33908.2	64128.4	15859.8	25215.9
A0A6Q8PEY7;A0A6Q8PF18;A0A6Q8PF63;A0A6Q8PFB0;A0A6Q8PH06;Q9C040	TRIM2;;TRIM2;TRIM2;;TRIM2	Tripartite motif-containing protein 2;Uncharacterized protein;Tripartite motif-containing protein 2;Tripartite motif-containing protein 2;Uncharacterized protein;Tripartite motif-containing protein 2	1.32623e-30	305688	187767	185072	55638	138087	128901	221106	288606	121602	105345	469943	106423	176758	230048	347823	189602	547913	200943	205246	175959	72788.6	119566	159698	431328	142032	311556	228938	383817	169197	150039	248007	175768	250380	65681.9	140605
A0A6Q8PEZ7;A0A6Q8PFF7;A0A6Q8PG14;A0A6Q8PG30;A0A6Q8PHQ1;A0A8I5KRC0;Q96S66	CLCC1	Chloride channel CLIC-like protein 1	1.68739e-26	10084.3	14685.3	13421.4	1877.19	3887.19	4037.63	8308.51	8286.72	8418.57	5200.28	12936.1	4620.14	7233.49	25182.8	10672.5	8963.09	32821.5	11783.7	35990.4	13788.2	6398.56	10584.2	12627.2	25984.7	27782.6	27386.7	21399.3	11283.7	11646.8	10016.5	8116.66	12816.1	5484.4	8962.15	4454.77
A0A6Q8PF05;B4DHE8;Q96DH6	MSI2	RNA-binding protein Musashi homolog 2 (Fragment);RNA-binding protein Musashi homolog 2;RNA-binding protein Musashi homolog 2	1.91864e-31	14781.5	18459.6	28244.1	6185.76	8182.66	6461.99	10224.6	24420.8	8326.39	6058.98	24063.4	10167.3	11122.7	56924.2	40830.2	19728.7	27946.5	15728.1	36417.6	16990.4	16154.3	25773.5	31354.6	46409.5	28677.2	43928.2	28785.1	29301.8	21317.8	19339.2	10251.8	27062.2	14950.3	913.358	8433.48
A0A6Q8PF47;A0A6Q8PHA5;E7ETE2;P12081	HARS1	Histidine--tRNA ligase, cytoplasmic;Histidine--tRNA ligase, cytoplasmic;Histidine--tRNA ligase, cytoplasmic;Histidine--tRNA ligase, cytoplasmic	2.24049e-30	129891	101407	115628	40373.6	107804	47414.7	118378	171990	121767	42730	164797	116115	74082.8	224405	142640	298626	447344	86327.3	165124	91153.2	70006.7	74814.2	145632	221440	225230	151919	171261	91318.2	204807	88493.6	66896	105415	45763.3	131460	52850.9
A0A6Q8PF75;A0A6Q8PG39;A4D126	CRPPA	D-ribitol-5-phosphate cytidylyltransferase	2.11433e-21	20795.4	16580	15779.5	8235.25	7184.6	11384.1	24798.4	22516.4	4746.05	10712.8	24438.7	6655.45	10331.2	12802.1	20061.1	9154.61	27517.4	17348.7	16505.7	11932.6	3897.34	7043.67	11246.4	29278.7	8876.94	19065	15660.8	15481.4	11900.9	11084.9	13678.1	9733.95	9352.79	1872.3	8657.36
A0A6Q8PFC0;A0A6Q8PFE6;A0A7I2RVZ4;Q9UKA9	PTBP2	Polypyrimidine tract-binding protein 2	1.39134e-16	19586	18347.3	16222.8	1798.05	12807	2709.81	6420.36	13295.2	13714.8	2978.8	18593.4	14362.1	10107	28990.3	19122.6	30651.9	44600	6179.29	15621.5	12160.8	9879.25	12324.1	20618.7	31099	25686.7	22726.9	15931.4	35996.9	13977.9	13905.4	7391.39	18822.6	12958.9	8615.46	7096.85
A0A6Q8PFC2;Q9UNW9	NOVA2	Neuro-oncological ventral antigen 2;RNA-binding protein Nova-2	4.71207e-16	21320.4	24615	20944.3	1842.41	14006.5	4987.97	8241.58	14915	6656.3	3218.31	20750.2	8247.89	8566.9	34029	35165.5	31788	27297.7	9513.61	14478.1	3749.32	9440.93	16667.3	15564.9	33854.9	22018.4	26045.8	11076.8	60161.1	12755.2	12605.5	7159.32	28275.2	19961.7	2827.38	11051.8
A0A6Q8PFE1;O95831	AIFM1	Apoptosis-inducing factor 1, mitochondrial;Apoptosis-inducing factor 1, mitochondrial	2.66611e-29	252207	171654	122805	44479.7	69610.6	93891.7	154109	192530	42799.3	75693.5	212868	61592.7	105880	170648	314384	176693	391728	152883	126575	140706	76278.4	97686.4	116727	292288	144094	207368	137075	421470	150314	87396.9	148021	152561	240536	42645.7	127362
A0A6Q8PFI7;A0A6Q8PGP5;Q96PU5	NEDD4L	E3 ubiquitin-protein ligase;E3 ubiquitin-protein ligase;E3 ubiquitin-protein ligase NEDD4-like	4.15728e-37	26383.4	18885.6	13273.1	2566.72	6405.74	5443.3	15314.7	16358.8	8189.8	4740.93	20550.8	9402.34	7741.22	32005.8	21163	3214.54	21126.3	9999.19	16590.5	12867.4	4565.86	11437.1	12874.7	25664.3	17185.2	23462.6	19958.2	18517.5	14155.3	10556.5	11898.8	17924.4	15287.3	3434.5	5212.57
A0A6Q8PFJ0;P02545	LMNA	Prelamin-A/C	1.65318e-34	531740	249937	442514	127841	257178	195930	361816	572091	234713	176891	680461	175387	371673	295886	413616	834032	1.33144e+06	350100	287424	360140	124517	234239	249375	457833	269052	543101	278191	563342	286738	178358	217042	235267	255902	180518	282855
A0A6Q8PFJ4;O95140	MFN2	Mitofusin-2	1.80256e-28	75683.4	53614.1	27999.4	9800.77	23139	22141.1	65305.4	62856.6	25326.6	24120	71424.4	23287.8	30002.8	57438.2	93246.2	47498	109264	52693.5	63870.2	43328.7	10692.3	37220.6	40428.6	82886.7	56565.8	58553.6	61832.4	117843	61915.9	28610.5	45172.8	43244.7	45063.6	14962	20812.5
A0A6Q8PFL5;A0A6Q8PG02;A0A6Q8PGB2;A0A6Q8PGF7;A0A6Q8PGT8;Q6UWE0	LRSAM1	E3 ubiquitin-protein ligase LRSAM1	2.40941e-31	24160.2	16118.5	10790.9	1611.6	6821.8	10004.9	16989.7	19047	8746.91	6469.85	30089.6	6657.44	9502.58	13181.9	15475.1	20505.6	44608.5	10543	13792.6	7430.32	2066.85	5074.58	10118.2	21446.7	14490.6	17069.2	11848.5	32093.8	19368	9121.72	11468.5	13175.1	9563.28	7068.59	3677.58
A0A6Q8PFU3;P43034	PAFAH1B1	Platelet-activating factor acetylhydrolase IB subunit alpha;Platelet-activating factor acetylhydrolase IB subunit beta	5.4163e-35	497732	256521	390365	74944.5	173754	154953	342537	487350	104729	166981	571937	163482	242960	322750	611596	454095	661139	334275	411767	315054	88319	178147	228261	515869	229588	397223	396243	491899	347282	189052	319990	242768	334420	103591	198232
A0A6Q8PFX2;P54577	YARS1	Tyrosine--tRNA ligase;Tyrosine--tRNA ligase, cytoplasmic	8.54247e-26	281959	247165	201153	66994.7	111425	137589	252641	282784	144386	120625	444881	144471	154840	313461	396411	363540	461525	226553	336866	186016	139152	194878	198128	360224	280722	305483	386397	307627	264919	140208	218550	219422	149885	130728	168002
A0A6Q8PFY6;A0A7I2U302;P08473	MME	Neprilysin	1.91138e-10	8563.56	1078.72	984.249	470.372	NaN	1084.1	1563.36	11584.6	3257.86	464.46	5556.6	2957.03	5425.68	4853.6	22158	NaN	15582.8	14360	7546.98	6472.71	1407.94	1298.5	2598.33	11476.6	6657.41	13432	9434.04	15660.4	5726.22	693.853	4732.9	1584.73	618.381	NaN	705.748
A0A6Q8PFY7;Q92734	TFG	Protein TFG	3.35062e-25	146519	127208	102395	65017.8	79145.7	51092.8	88692.8	152513	98878.4	41795.9	120394	56325.4	93959.7	141694	119637	199849	265270	90926.1	106795	103331	50680.7	78366.1	86186.1	168727	131530	125451	187967	150487	125186	58970.3	103138	89048.3	75785.1	35345.5	29594.5
A0A6Q8PG87;Q9C0D0	PHACTR1	Phosphatase and actin regulator;Phosphatase and actin regulator 1	4.89633e-36	403728	280627	98042.2	43091.4	15067.3	128556	307765	203435	67370.8	101866	222364	59742.9	95866.3	176032	383199	16358.1	39420.4	227815	186726	91239.8	73558	130637	154120	226081	135172	204684	248837	298897	141224	94289.2	282279	154301	189513	2777.44	193327
A0A6Q8PGA8;A0A6Q8PGI6;A0A6Q8PGZ8;P41250	GARS1	Glycine--tRNA ligase	9.67407e-36	255182	146346	103206	30450.5	61747	65011.1	159907	168490	53299.3	66081.4	212075	50998.6	98514	164770	257034	152252	325336	160423	107174	123844	47514.6	93544	100812	253863	132110	187358	104732	316620	95806.1	77689.4	138817	119384	214193	51100.5	69874.8
A0A6Q8PGI7	NPHP1	Nephrocystin-1 (Fragment)	3.55463e-14	15493.8	14611.8	343.118	NaN	426.706	922.039	6628.47	1483.87	1058.6	597.035	2821.23	1291.58	1643.98	29466.9	18152.9	5654.49	41201.7	15088.6	8825.83	11229.2	NaN	10658.7	23457.4	33977.1	3261.36	19177.4	13026.7	6456.99	10452.4	11768.8	11183.9	18520.7	19132.4	NaN	NaN
A0A6Q8PGJ3;Q12840	KIF5A	Kinesin heavy chain isoform 5A	1.9991e-20	19984.5	18580.4	9599.63	2708.83	8146.33	10640.7	10168.7	16810.2	6505.72	4888.57	21874.9	5286.56	7602.3	18285	17293.1	22590	41084.4	6609.85	7813.05	6611.05	1910.01	4316.94	10075.4	20768.9	11931.2	14913.9	9513.5	12810	6980.34	5539.54	6799.25	6665.32	14766.6	8013.28	11263.7
A0A6Q8PGL3;A0A6Q8PGS2;A0A6Q8PH79;Q8TB36	GDAP1	Ganglioside-induced differentiation-associated protein 1	1.12361e-27	349528	270864	132079	44508.9	70106.3	126330	206692	223811	103285	79093.5	266847	93796.5	115747	186315	434999	183352	276182	205341	200843	128518	120794	120284	128752	331624	237553	238801	187912	352322	213057	111926	188584	159497	264111	99990.4	172402
A0A6Q8PGN3;A0A6Q8PHA2;A0A6Q8PHG2;Q27J81	INF2	Inverted formin-2	1.34832e-30	21247.1	13207.8	12323.5	5893.61	18075.6	10369.3	22159.2	27732.1	16767.5	8448.36	39513.3	12311.6	15835.5	26452.4	33291	51944.1	94447.8	21969	29062.2	27431.6	6911.21	18655.4	24164.4	46561.4	33914.9	39348.6	43349.2	25614.1	23667.7	14735.5	19708.7	16506	15771.4	23009.7	11851.3
A0A6Q8PGS5;C9JEX3;Q13614	MTMR2	Phosphatidylinositol-3,5-bisphosphate 3-phosphatase;Phosphatidylinositol-3,5-bisphosphate 3-phosphatase (Fragment);Myotubularin-related protein 2	1.23204e-15	28554.7	19763	11816.4	6978.52	16026.4	10139.7	19677.3	25904.6	7774.08	13214	38657.8	8968.34	13783.2	24559.1	37731.4	28583.1	62491.5	28710.3	25948.9	29420.7	8730.13	13353.8	16208.2	52361.3	17610.4	36190.4	27081.7	26463.7	21794.2	16063.3	24482.3	14699.8	20884.9	5256.29	8575.84
A0A6Q8PH13;A0A6Q8PHP8;A0A8I5KQ02;A0A8I5KTA9;A0A8I5KTX3;A0A8I5KWY5;A0A8I5KY55;A0A8I5QJN8;Q86WG5	SBF2	Myotubularin-related protein 13;Myotubularin-related protein 13;Myotubularin-related protein 13;Myotubularin-related protein 13;Myotubularin-related protein 13 (Fragment);Myotubularin-related protein 13;Myotubularin-related protein 13;Myotubularin-related protein 13 (Fragment);Myotubularin-related protein 13	1.26866e-18	26215.6	2240.73	2085.62	263.093	1749.06	2987.8	14104.3	17534.4	21437.1	3260.23	36396.5	2677.03	8304.7	7907.08	6833.85	3706.61	30886.2	2349.06	1923.86	6769.89	NaN	626.578	3208.73	13354.1	4889.41	8907.06	NaN	11091.8	1025.56	NaN	3527.25	2347.3	4390.89	NaN	3181.37
A0A6Q8PH21;B3KXX3;Q9UHW9	SLC12A6	Solute carrier family 12 member 6	6.60042e-19	2259.68	2905.96	1233.91	1491.98	3275.92	2718.94	3826.17	3025.79	5334.03	2682.57	4318.08	2220.76	2897.41	2761	1971.67	5458.3	5458.26	2306.75	2809.83	1508.3	884.358	904.244	775.493	4165.81	6297.17	2132	3967.49	2121.56	4353.75	446.876	2123.93	403.96	1198.06	793.378	1368.86
A0A6Q8PH57	KIF2A	Kinesin-like protein	1.6543e-39	298674	176566	140947	55203	97740.6	110764	211474	237093	94441.9	115573	354386	109084	150254	195381	288459	150673	321988	183652	171420	156354	87907.7	115066	124216	288417	137409	230664	197178	257958	179456	127985	213239	157876	195823	65703.5	125820
A0A6Q8PH68;I3L1M7;Q9UGU0	TCF20	Transcription factor 20 (Fragment);Transcription factor 20 (Fragment);Transcription factor 20	2.23142e-10	15142.8	13642.2	15824.9	NaN	5227.19	NaN	9285.84	49798.9	3828.42	9403.18	74507.9	NaN	33582.8	4112.17	32988.6	7917.7	43267.7	22222.1	930.548	8718	164.542	4247.88	2240.66	10450.6	1105.06	6440.65	10694.3	40142.9	9127.57	6102.54	11896.6	4483.96	11336.4	NaN	31916.6
A0A6Q8PHC0;A0A6Q8PHJ9	AIFM1	Apoptosis-inducing factor 1, mitochondrial;Apoptosis-inducing factor 1, mitochondrial	2.561e-06	57494.4	22600.8	11449.9	NaN	2346.42	11859	NaN	18951	NaN	3080.27	NaN	NaN	NaN	27215.4	39127.8	NaN	65502.6	NaN	14059.8	14430.6	NaN	4425.49	NaN	29997.2	NaN	NaN	NaN	36727.7	NaN	NaN	NaN	NaN	22879.5	NaN	NaN
A0A6Q8PHC6;P50440	GATM	Glycine amidinotransferase;Glycine amidinotransferase, mitochondrial	7.36472e-27	45343.6	21387.3	22944.2	7579.2	35649.8	18822.4	21124	50515	34902.1	9452.95	49901.8	17639.9	23349.9	39486.1	60016.6	88020.8	208231	34038.7	29829.7	58038.6	8406.72	22037.4	26250	104606	50179.9	63811	23464.7	49638.2	38951.9	33293.8	26924.3	27211	51839.2	20015	14804.6
A0A6Q8PHP0;P49902	NT5C2	Cytosolic purine 5'-nucleotidase	7.77863e-18	59370.4	46878.7	76795.7	11178.1	23025.6	18775.9	48289	112210	63722.3	27135.7	102333	41396.9	42622.1	45831.3	49351.5	65831.5	110684	43223.6	74580.8	23410.8	6099.97	7412.71	36716.9	57634.5	53752.8	72113	42813.9	115343	50329.3	26550.1	31006.1	30521.2	41441.3	28615.3	30118.9
A0A7I2PLE3	MAPT	Microtubule-associated protein	1.71275e-23	40609.9	59282.6	65958.6	28265.9	26672.5	22007.6	28129.4	47141.2	50112.9	13071.3	165415	49003.7	45556.9	21399	21406.7	103723	19063.3	45701.9	38954.6	6397.94	NaN	23030.9	27546.1	55745.8	50784.4	43521.5	126513	24283	46866.1	9813.64	42194	20255.7	14536.5	34489.9	19544.9
A0A7I2PM36;A0A804HI19;A0A804HIR7;A0A804HJH2;Q76NI1	KNDC1	HCG19796, isoform CRA_b;Kinase non-catalytic C-lobe domain-containing protein 1 (Fragment);Kinase non-catalytic C-lobe domain-containing protein 1 (Fragment);Kinase non-catalytic C-lobe domain-containing protein 1 (Fragment);Kinase non-catalytic C-lobe domain-containing protein 1	3.83838e-14	13405	15794.5	5788.88	940.989	4196.58	3697.32	6784.86	6819.65	1767.39	2627.88	12765.5	1680.18	2826.83	21849.5	16889.7	10627	33542.5	7470.03	7296.05	5660.16	2382.46	7927.68	7045.06	14523.2	10501.8	10957.7	7208.27	39710	8319.04	5354.11	6472.79	12484.4	15658.6	1450.25	6450.14
A0A7I2RW32;P22607	FGFR3	Fibroblast growth factor receptor;Fibroblast growth factor receptor 3	1.32007e-12	21032.9	23854	27591.5	3087.57	7348.33	12732.1	28521.9	16784	2180.66	10910.1	57311.6	11028.7	17846.9	28293.2	37789.1	24946.7	30629.2	4576.03	8828.74	25689.2	7176.59	18573.5	21673.2	38971.6	18259.2	28624.9	27546.2	56435.7	15745.4	13518.6	18927.6	26992.1	16552.3	6979.46	26876.1
A0A7I2V268;A0A7I2V6D6;A0A7I2YQ93;E5RGA1;E5RHG4;H0YBH9;P00750	PLAT	Tissue-type plasminogen activator;T-plasminogen activator;T-plasminogen activator;Tissue-type plasminogen activator (Fragment);Tissue-type plasminogen activator (Fragment);Tissue-type plasminogen activator (Fragment);Tissue-type plasminogen activator	9.77781e-07	NaN	1740.25	NaN	NaN	NaN	1002.03	NaN	4009.91	NaN	NaN	4192.86	NaN	NaN	NaN	5635.2	NaN	NaN	NaN	NaN	NaN	387.751	NaN	NaN	NaN	NaN	NaN	NaN	NaN	NaN	NaN	4386.41	NaN	NaN	NaN	2506.5
A0A7I2V2D2;E9PGN7;H9KV48;P05155	SERPING1	Plasma protease C1 inhibitor	4.35876e-09	NaN	6330.36	15426.4	277.16	1695.31	NaN	14542.5	21059.5	10116.6	1436.58	9280.34	3967.62	NaN	20128.8	26018.8	41230.8	34306.9	20095.6	8760.93	11906.1	NaN	2925.31	24053.5	31726.9	16289.7	33001.3	7595.67	NaN	17378.6	3028.76	2780.63	3721.24	NaN	14405.4	2018.9
A0A7I2V2D8;A0A7I2V2K2;A0A7I2V2R9;A0A7I2V2W5;A0A7I2V3F9;A0A7I2V3I8;A0A7I2V3J3;A0A7I2V3Z1;A0A7I2V5A2;A0A7I2V5A3;A0A7I2V637;A0A7I2V6E0;O14964	HGS	Hepatocyte growth factor-regulated tyrosine kinase substrate	2.05622e-29	47376.2	30069.6	37326.9	10100.6	29228.9	11664.5	30968.9	49048.9	23416.9	12469.8	55153.6	20005	21702.6	79576	91387.9	108515	127710	53224.3	76685.9	56250.5	9790.48	39588.7	43060.8	95770.3	60323.2	77829.5	71630.3	58594.9	55666.9	33598.9	45389.9	50212.8	30612.5	25819.2	13129.9
A0A7I2V2E1;A0A7I2V2Z6;A0A7I2V303;A0A7I2V3B5;A0A7I2V3C1;A0A7I2V3W3;A0A7I2V4B3;A0A7I2V5N8;A0A7I2YQ97;A0AVL1;F8WC54;Q13443	ADAM9	Disintegrin and metalloproteinase domain-containing protein 9;Disintegrin and metalloproteinase domain-containing protein 9;Disintegrin and metalloproteinase domain-containing protein 9;Disintegrin and metalloproteinase domain-containing protein 9;Disintegrin and metalloproteinase domain-containing protein 9;Disintegrin and metalloproteinase domain-containing protein 9;Disintegrin and metalloprot…	9.66959e-08	NaN	NaN	586.522	NaN	NaN	NaN	439.503	668.238	282.852	327.201	1315.78	NaN	NaN	NaN	609.994	NaN	555.946	NaN	2765.03	548.831	NaN	819.596	NaN	1187.05	1235.09	682.351	1080.26	NaN	1446.3	NaN	NaN	198.624	NaN	NaN	NaN
A0A7I2V2F9;E7EUI6;H7C4K3;P05556	ITGB1	Integrin beta;Integrin beta;Integrin beta;Integrin beta-1	8.96945e-24	163665	85561.2	125414	31193.2	51129.3	46339.5	94110.5	150138	47602.9	48125.7	172964	39079.6	68412.4	127677	124324	132797	303735	83544.3	85547.8	118697	47058.2	83814.9	79756.9	129955	99725.5	158151	82151.9	154073	101510	66860.6	50414.7	69880.2	82892.1	60429	74742.3
A0A7I2V2I9;A0A7I2V2U9;A0A7I2V3B9;A0A7I2V3C6;A0A7I2V3P5;A0A7I2V409;A0A7I2V4K8;A0A7I2V4L1;A0A7I2V4T2;A0A7I2V549;A0A7I2V5G3;A0A7I2V602;A0A7I2V639;A0A7I2YQF4;A0A7I2YQF7;H0YJI9;H0YNV4;J3KNR0;P27448	MARK3	MAP/microtubule affinity-regulating kinase 3;Non-specific serine/threonine protein kinase;Non-specific serine/threonine protein kinase;MAP/microtubule affinity-regulating kinase 3;MAP/microtubule affinity-regulating kinase 3;Non-specific serine/threonine protein kinase;Non-specific serine/threonine protein kinase;MAP/microtubule affinity-regulating kinase 3;MAP/microtubule affinity-regulating kin…	1.32693e-17	2701.83	864.572	562.16	126.105	1668.79	98.8239	3973	1974.82	5862.6	67.8046	710.665	3912.72	237.544	3779.3	2922.76	10598.4	8814.08	903.334	5815.06	2313.71	NaN	810.152	2874.66	3594.54	10626.5	2064.09	7322.44	754.207	6048.08	206.927	1434.68	1059.02	190.55	3672.35	NaN
A0A7I2V2K5;A0A7I2V473;E9PAV3;F8VZJ2;H0YHX9;Q13765	NACA	Nascent polypeptide-associated complex subunit alpha;Nascent polypeptide-associated complex subunit alpha;Nascent polypeptide-associated complex subunit alpha, muscle-specific form;Nascent polypeptide-associated complex subunit alpha;Nascent polypeptide-associated complex subunit alpha;Nascent polypeptide-associated complex subunit alpha	1.048e-25	54275.8	55783.4	75655	8824.48	35238.2	19120.4	29626.7	46524.3	9036.45	13691.4	35018.2	19561	24617	112531	78369	98569.3	168664	38907.6	49749.8	49374.8	27670.1	34533.1	42160.7	84984.8	33307.1	75761.7	50211.5	114523	46282.1	43926	34868.4	73731.1	43310.4	4556.48	19237.8
A0A7I2V2M5;A0A7I2V430;A0A7I2V4F0;Q92499	DDX1	ATP-dependent RNA helicase DDX1	7.8412e-27	143928	142242	76570.1	24714.4	71123.1	62629.4	113924	119797	64713.4	47156.7	186903	80143.7	89120.8	160293	159022	157786	370382	66387	103661	65408	27119.1	58968.8	112150	243771	129945	163616	110556	235556	117659	67956.5	98791.3	95350.1	133326	51684	79613.2
A0A7I2V2N7;A0A7I2V412;A0A7I2V423;A0A7I2V6E9;A0A7I2YQD6;A0A7I2YQR8;Q9P0M6	MACROH2A2	Histone H2A;Core histone macro-H2A.2;Core histone macro-H2A.2;Histone H2A (Fragment);Histone H2A;Histone H2A (Fragment);Core histone macro-H2A.2	1.16569e-06	NaN	NaN	8293.84	12331.2	20156.3	NaN	3379.81	26101.1	19246.7	NaN	NaN	8931.67	NaN	12069.3	2172.25	54160.2	84686.7	NaN	22077.8	10975	NaN	4405.52	11735.3	12735.1	NaN	4011.8	18549.1	NaN	9932.75	9087.8	NaN	NaN	NaN	7349.25	NaN
A0A7I2V2Q8;A0A7I2V466;A0A7I2V6E3;A0A7I2YQT5;P53634	CTSC	Dipeptidyl peptidase 1;Dipeptidyl peptidase 1;Dipeptidyl-peptidase I;Dipeptidyl peptidase 1;Dipeptidyl peptidase 1	1.32944e-06	1495.2	NaN	1910.22	NaN	NaN	NaN	NaN	4477.16	NaN	NaN	NaN	NaN	NaN	1268.16	1470.98	2102.52	NaN	5078.05	866.209	3073.77	NaN	430.769	NaN	3295.37	NaN	7776.2	487.216	NaN	1252.54	665.486	NaN	NaN	NaN	NaN	NaN
A0A7I2V2R3;A0A7I2V5D8;P51991	HNRNPA3	Heterogeneous nuclear ribonucleoprotein A3	2.52496e-33	19364.8	14813.1	20707.5	2927.88	20425.4	10079.1	13406.9	24625.8	7306.96	7531.42	28062.5	8887.51	12512.5	41985.9	41261.7	48450.9	74256.9	19427.5	25202.5	22562.3	13042.3	16614.6	18230.9	38701.3	20981.4	40101.5	16837.5	52750.3	17210.2	18386.9	13981.3	21512.4	24295.3	6303.61	15737.1
A0A7I2V2S3;A0A7I2V461;O14980	XPO1	Exportin-1	1.01663e-22	54930.9	43954.3	30728	15251.7	29936.4	25237.2	47714.3	61244.8	27356	28129.4	58774.5	32862.6	24231	43027	62737.2	48156.9	95206.3	39569.1	32975.4	31745.3	14645.6	21000.1	23185.3	64290.7	40314.4	60768	45582.3	100393	33950.4	25317	43278.9	35350.6	52727.7	19066.5	28719.7
A0A7I2V2T3;H0Y4R1;P12268	IMPDH2	Inosine-5'-monophosphate dehydrogenase;Inosine-5'-monophosphate dehydrogenase;Inosine-5'-monophosphate dehydrogenase 2	5.16818e-27	88108.9	49689.4	34250.6	16065.9	26168.4	32829	77388.1	71487.1	40685.3	29773.1	68101.2	34032.3	38623.9	59982.6	71823.5	40478.5	127382	45665.2	58287.4	51111	12474.5	22827.6	46998.7	104154	63098.3	90469.2	56560.5	123510	64370.1	36795.1	53624.6	49198	56293.7	20560.9	38607.2
A0A7I2V2U2;A0A7I2V4T9;A0A7I2V588;A0A7I2V5Z3;A0A7I2V697;O43765	SGTA	Small glutamine-rich tetratricopeptide repeat-containing protein alpha	5.28969e-35	138539	100431	115552	31191.8	51977.8	43042.6	74595.4	119203	36209.6	51369	166982	42212.4	74969	85727.7	144698	83852	158000	67615.5	82861.1	73372.8	34083.9	21421	65592.2	119774	59948.8	116129	85205.3	190039	68218.3	59600.4	95033.3	87143	142276	30426.1	84814.5
A0A7I2V2Y9;A0A7I2V420;A0A7I2V5E1;A0A7I2V5U2;A0A7I2YQD7;A0A7I2YQE9;B7Z2R7	ACBD5	Acyl-CoA-binding domain-containing protein 5	4.38396e-21	11817	7084.35	2370.98	275.936	5179.37	2862.59	5265.34	8016.02	3807.97	1851.76	12333.4	2430.49	6791.39	8290.32	11762.5	9509.18	35630.7	8249.76	9488.29	8815.34	3511.57	4514.05	5147.1	14599	5445.81	15281.4	6630.4	23087.8	6632.58	4902.58	5865.49	6845.21	9576.63	3505.53	3677.83
A0A7I2V383	BCL2L2-PABPN1	BCL2L2-PABPN1 readthrough	1.36471e-09	39693	89088.9	36162.9	11173.1	24150.1	19524.1	30750.2	38517.3	12513.9	9817.62	52422.3	13185.2	25121.2	42468.3	39488	45943.8	90872.4	20532.6	18218.8	26202.8	NaN	13198.2	20512.1	57705.8	23875.2	36188.1	24374.8	74025.6	19870.5	20945.2	17865.1	31376.4	39976.9	5937.85	14769
A0A7I2V385	EIF4H	Eukaryotic translation initiation factor 4H	5.96149e-20	13780.8	11280.3	NaN	NaN	25658.2	4394.93	13519	5927.26	3869.15	2740.43	8333.39	5141.12	5434.31	23671.1	14506.8	52502.8	110039	2334.49	3413.7	5176.76	120.799	7184.49	8585.55	23265.7	11688.8	15922.1	3309.91	35899.1	3675.62	3518.56	NaN	12601.3	4767.96	1945.41	8757.85
A0A7I2V3I0;A0A7I2V5Z6;P60228	EIF3E	Eukaryotic translation initiation factor 3 subunit E	1.81183e-25	45179.4	36955.8	32392.6	6226.2	20310.8	13889.7	32784.9	31977.2	16716.6	12487.7	40040.8	17963.4	20800	54959.5	58198.9	27716.2	61011.2	23137.2	29651.5	22318.1	23242.3	27880.9	34230.2	38332.3	29515.4	36945.3	30535.5	33826.6	25861.2	22896	15539.4	36695.2	19151.1	16432.1	8950.3
A0A7I2V3R8;A0A7I2V3W0;F8W6I7;P09651	HNRNPA1	Heterogeneous nuclear ribonucleoprotein A1	3.32802e-27	45621.9	37816.6	53784.5	9034.62	54958.9	16960.1	35696.8	58982	30347.8	14373.2	61598.7	34765.5	31350.8	96196.6	90892.4	136547	162483	41335.5	69873.3	47680.1	29218.1	32250.5	51948.5	111024	82967.6	101873	49105.3	154979	53630.7	39194.8	31478.1	45127.2	61650.1	15949.6	21412.3
A0A7I2V3V0;A0A7I2V444;A0A7I2V4C8;A0A7I2V4R2;A0A7I2V5N9;A0A7I2YQR5;P40763	STAT3	Signal transducer and activator of transcription;Signal transducer and activator of transcription;Signal transducer and activator of transcription;Signal transducer and activator of transcription;Signal transducer and activator of transcription;Signal transducer and activator of transcription;Signal transducer and activator of transcription 3	5.31578e-26	165138	76780.4	65956.9	7631.25	57377.2	44024.4	93558	133009	43699.2	52598.9	169048	41948.5	62126	143059	120925	97107.3	314141	71656.8	93034.6	108654	43613.6	60950.2	76526.5	193438	113720	138555	71509.8	170705	71531.6	37584.2	65309.9	78015.3	105406	44661.3	53151.4
A0A7I2V3X4;A0A7I2V539;P30419	NMT1	Glycylpeptide N-tetradecanoyltransferase;Glycylpeptide N-tetradecanoyltransferase;Glycylpeptide N-tetradecanoyltransferase 1	1.83674e-28	23335.5	29524.8	36056.6	2586.69	39320.5	10094.2	11619.7	21486.2	21866.9	4000.88	64684.1	19246.1	15134.3	46391.8	33938.1	98990.3	28409	20666.2	26492.7	10193.2	37179	12239.1	11839.2	50167.7	34646.6	33570.9	30649.5	70946.8	19408	9099.51	17511.5	18204	18991.4	9238.25	30267.8
A0A7I2V403;A0A7I2YQU3;A0A7I2YQV0;G3V2D8;Q68DK2	ZFYVE26	Zinc finger FYVE domain-containing protein 26	7.62761e-11	NaN	NaN	762.478	937.261	879.422	NaN	NaN	4608.31	3255.97	NaN	NaN	1341.42	365.352	1297.73	2773.39	9877.81	4413.39	NaN	6174.75	2139.83	NaN	730.927	1266.41	3026.68	6405.7	NaN	4152.26	NaN	4380.73	544.402	NaN	NaN	NaN	1952.28	NaN
A0A7I2V416;A0A7I2V451;A0A7I2V486;A0A7I2YQJ3;A0A7P0TBP2;Q5M775	SPECC1	Cytospin-B	1.83045e-16	6144.03	3670.96	3612.86	603.696	3519.86	1673.16	2494.08	6141.46	4293.5	883.014	7811.2	2549.37	2887.08	4822.47	3027.73	5173.5	24364.5	978.853	5247.16	3229.57	1331.09	3980.37	3726.71	6474.11	4149.69	5173.18	4377.9	13.2808	1138.55	1267.61	610.754	1223.92	2798.31	1368.12	267.827
A0A7I2V428;C9JLB1;H7BY16;P19338	NCL	Nucleolin	3.22565e-32	277774	173761	321260	58476.9	251126	129190	148104	345694	138278	83748.4	440468	150370	219603	394494	347878	566524	913868	209083	281155	200172	74852.1	186486	210978	498560	231772	403728	241784	267489	231790	180175	122540	209920	154945	90735.9	142208
A0A7I2V484;A0A7I2V5M3;P07711	CTSL	Procathepsin L	4.92001e-28	123673	263031	144847	69994.6	137052	103234	91302.9	138445	89759.9	62687.6	237334	56026.2	175820	243043	236939	318188	490091	131344	44230	102859	90893.1	78053.8	93988.7	231481	158740	161956	55479.1	224419	106029	84311.8	103289	130609	193096	71347	48761.6
A0A7I2V492;O60282	KIF5C	Kinesin-like protein;Kinesin heavy chain isoform 5C	2.97683e-30	367234	234784	152403	73593.3	127151	117415	276691	317313	160719	111021	411616	135505	159309	260561	343091	283404	498552	196339	330591	170015	70792.2	149371	207337	392747	312440	235077	346274	231502	261228	168337	216906	144318	217537	118618	127052
A0A7I2V4A6;A0A7I2V4H7;A0A7I2V4I0;A0A7I2V692;H7BYJ3;O14578	CIT	Citron Rho-interacting kinase;Citron Rho-interacting kinase;Citron Rho-interacting kinase;Citron Rho-interacting kinase;Non-specific serine/threonine protein kinase (Fragment);Citron Rho-interacting kinase	9.1853e-29	46916.7	33992.1	18121	7888.38	8116.92	13729.4	33190	40772.5	13116.3	19561	42395.4	13728.2	17130.2	29234.4	28868.9	14145.9	26284.3	14871.1	37516.1	12116.8	6567.23	11149.1	16918.4	43167	23130.6	28000	31429.4	61825	33139.4	20429.3	24455.7	17486.9	42016.7	12364.8	20900
A0A7I2V4E4;Q15056	EIF4H	Eukaryotic translation initiation factor 4H	3.91092e-22	63856.3	43246.2	35983.9	9496.5	23357.4	25868.2	47974.8	49818.3	20724.3	23311.5	68756.3	21200.9	36109.1	47122.5	59533.2	48645	85391.1	27636.6	26674.6	23494.7	13545.2	20750.2	28682.6	56157.8	37273.2	52991.2	36763.3	58962.9	21451.7	20400.1	37757.8	32664.4	35621.5	9769.84	44904.9
A0A7I2V4I7;H0YNN4;Q9Y375	NDUFAF1	Complex I intermediate-associated protein 30, mitochondrial;Complex I intermediate-associated protein 30, mitochondrial (Fragment);Complex I intermediate-associated protein 30, mitochondrial	1.23866e-16	30309	20540.4	12863.9	6276.6	15296	572.886	24758	20744.3	6796.39	8582.45	10632.6	6344.79	8117.28	37055.7	34724	29742.6	52092.9	6311.42	28294.8	17283.3	4020.79	13997.7	8140.26	37846	26433.1	10722.3	4638.42	24506.6	16042.9	6455.14	7887.54	5582.01	10244.2	4701.74	4802.64
A0A7I2V4K5;P10619;X6R5C5;X6R8A1	CTSA	Carboxypeptidase;Lysosomal protective protein;Carboxypeptidase;Carboxypeptidase	1.21878e-10	10832.9	15233.4	32014	14611.9	6114.76	7640.48	11515.6	39939.2	14101	10240.2	24979	7545.84	19612.9	27034.9	24252.5	34419.3	45606.1	12401.1	11888.4	23743.8	11099.5	6033.88	11715	39279	20107.4	18931	10716.7	11721.7	11471.1	7943.66	8046.35	12201.2	13589.2	5788.05	10093.1
A0A7I2V4L6;O15498	YKT6	Synaptobrevin homolog YKT6	6.47134e-27	50741.5	32906.9	54672.6	23966.3	23941.1	15813.4	46354	74596.4	44906.9	19106.3	65149.4	37664.6	32621	78845.9	68047.8	58826.1	161206	47285.3	65504.7	45495.5	5319.19	34392.7	44895.5	99123.2	64240.2	72065.3	72964.7	45429.1	58500.6	35386.8	40142.8	40262.7	17246.7	23009.7	8206.76
A0A7I2V4L7;B1ANR0;Q13310	PABPC4	Polyadenylate-binding protein;Polyadenylate-binding protein;Polyadenylate-binding protein 4	2.84672e-21	37092.3	43391.5	40672.5	4311.91	24167.2	14945.9	19265.8	37658	16395.1	8259.24	57980.7	18083.8	16719	81666	54533.8	35047.1	89724.3	26801.6	33183.7	12055.7	8602.73	21791.1	26924.3	63500.9	29526.6	44799.8	34491.3	73638.4	27371	22949.6	20305.7	40374.4	34848	8841.33	23607.6
A0A7I2V4V1	PPIA	Peptidyl-prolyl cis-trans isomerase	1.65335e-14	2102.59	1732.83	4802.06	NaN	335.536	712.964	1774.27	1810.46	2897.01	1351.63	7846.44	NaN	2413.11	NaN	2258.72	5046.32	NaN	2881.38	1720.08	1795.29	NaN	498.028	2257.28	9670.46	3172.28	8450.07	2561.03	9635.1	2218.87	1070.38	1640.29	1051.96	2793.89	1399.67	NaN
A0A7I2V518;P49069	CAMLG	Guided entry of tail-anchored proteins factor;Guided entry of tail-anchored proteins factor CAMLG	6.38599e-24	9614.1	12832.5	7106.35	1745.53	3603.35	5716.7	6199.63	5258.87	2724.13	1505.53	11398.8	4044.68	2701.61	10941.1	10789.7	5315.97	9961.33	7311.85	7326.8	3982.72	1711.73	5709.28	6481.08	14461	12502.9	11927.5	8642.87	21847.5	5029.84	5701.71	6773.37	11397.7	10405.3	2881.58	4382.86
A0A7I2V586	ACO2	Aconitate hydratase, mitochondrial	1.0282e-20	1110.45	NaN	5401.67	11695.4	3269.27	2050.63	3100.4	8219.08	49163.2	792.356	21009.4	3774.52	4952.2	5050.61	3090.88	7642.93	20656	4086.73	2881.6	2413.25	NaN	2477.11	1912.96	10291.4	2018.64	3405.65	3797.89	1277.75	4237.71	1830.38	709.764	746.38	NaN	227.422	562.87
A0A7I2V597;Q07817;Q5QP56;Q5QP59;Q5TE64;Q9H1R6	BCL2L1	Bcl-2-like protein 1;Bcl-2-like protein 1;Bcl-2-like protein 1 (Fragment);Bcl-2-like protein 1 (Fragment);Bcl-2-like protein 1;Bcl-2-like protein 1 (Fragment)	1.40963e-11	9833.17	9003.95	9211.69	5376.77	6514.57	8048.39	4913.43	11619.6	8784.13	2885.93	12652.8	6137.05	8974.98	17012.4	14038.9	24123.7	50325	10490	9653.23	10156.4	NaN	5563.76	10401.2	26315.1	22303.6	13677.6	6901.81	23387.7	9713.04	9276.08	8757.67	9107.23	10030.2	4209.76	11287.2
A0A7I2V5C6;Q5JRX3	PITRM1	Presequence protease, mitochondrial;Presequence protease, mitochondrial	1.54143e-38	31274.1	35251	56837.3	12554	24161.3	10092	23667.5	66417.3	19248.3	9969.58	101766	20206	32360	102900	63442.8	195482	160659	27461	72764.3	40697.9	11964.7	19427.1	69534.2	52095.4	31154.6	113803	80983.3	57759.6	50828.7	28088.3	54047.7	54008.1	43657.6	20291.8	11982.4
A0A7I2V5G9;F5GYR0;Q6H8Q1	ABLIM2	Actin-binding LIM protein 2	1.07269e-25	19398.6	23156.4	13885.2	2354.41	17975	6871.73	11660.1	15761.2	7069.37	8370.91	43347.9	5477.86	8770.71	31348.2	28466.6	32312.9	53786.1	19103.4	21349.9	17441.6	8660.12	15616.3	18093.5	46715.9	15217.8	29081.8	17032.8	52648.6	18531.5	11649.8	19970.5	23462	40098.1	11264.6	14495.3
A0A7I2V5I2	SCFD1	Sec1 family domain-containing protein 1	2.95455e-18	1.35227e+06	1.1814e+06	630142	254563	444061	658353	915958	1.04651e+06	557806	423485	1.3586e+06	548495	697027	1.39322e+06	1387370	1.00293e+06	2.37541e+06	655773	1.07823e+06	516544	428773	432231	751498	1.44218e+06	964444	916414	1003552	1.8535e+06	947666	416910	563515	699484	640692	383530	700449
A0A7I2V5K0;A0A7P0PJI2;G3V4F7;P61011	SRP54	Signal recognition particle 54 kDa protein	1.59819e-09	33123.2	19362.8	19997.2	5259.02	18162.2	5082	23677.6	25430.9	25520.7	4589.18	14272.6	16392.8	5105.08	48896	38564.9	78221.5	40409	27320.5	39920	19248.3	19843.1	30507.4	29822.8	40272.6	35831	42077.9	31360.6	24289.5	37927.6	28152.7	15351	11285.4	23840.7	23747.4	4234.57
A0A7I2V5M7;A0A7I2V651;A0A7I2YQN9;A0A7I2YQU8;A0A7P0P2U7;Q13283	G3BP1	Ras GTPase-activating protein-binding protein 1	1.66478e-15	14150	6189.89	7561.49	942.918	6113.62	4156.03	8981.99	13155.1	9176.31	2871.6	24800.6	4301.76	9467.85	15748.7	16485.3	16146.6	30274.8	6293.07	8289.08	6139.77	NaN	4740.32	3937.79	18069.7	9494.34	12366.7	7599.26	26603.2	5860.88	3384.09	6816.91	6366.12	14941.9	814.736	9726.15
A0A7I2V5R1;G3V5V0;Q8TD19	NEK9	Serine/threonine-protein kinase Nek9	2.39593e-27	56755.2	15443.3	9662.33	1306.1	5810.14	17230.4	40055.8	26700.8	11683.2	14657.9	46123.6	10314.8	12278.9	9887.41	16628.1	9724.67	26328.2	11639.2	16515.6	11136.9	1420.93	3781.14	3715.99	15597.9	4366.58	15357.8	7621.62	16610.2	6155.3	4287.07	10147.3	7313.89	12286.4	967.33	9348.9
A0A7I2V5S2;A0A7I2YQC0;P06748	NPM1	Nucleophosmin	8.89565e-25	42413.6	30814.4	69919.9	13524.1	31271.9	14428.1	28060.1	76085.9	25932.8	18970.4	79912.7	29745.4	34243	60779.9	71463.5	110724	143041	35197.5	36601.9	41157.8	26412	32182.4	26303.5	75415	36296.8	56313.2	29846.2	82760.5	34309.6	27777.9	14891.4	29981.6	31792.2	18041.5	27896.7
A0A7I2V5T7;Q9H7Z7	PTGES2	Prostaglandin E synthase 2	1.26645e-18	32949.3	16698.9	23186	24761.9	28078.5	12315.2	23755.3	39212.8	30971.2	9440.89	24217.9	22297.6	16468.8	29307.8	20744	73379	94627.4	14260.1	33446.5	14323.2	3141.42	8156.5	22053.2	44273.2	59604.5	18074.2	39538.9	37342.2	43226.8	13135.9	8435.82	5049.24	9052.55	18302.2	8836.6
A0A7I2V5X1;K7EQG1;Q9NXS2	QPCTL	Glutaminyl-peptide cyclotransferase;Glutaminyl-peptide cyclotransferase;Glutaminyl-peptide cyclotransferase-like protein	4.7084e-10	29303.1	16921.4	7661.35	4738.5	7893.52	6424.56	10990.5	11055.4	7316.91	9016.19	12020.4	3205.22	8056.87	12187.6	15580.1	13292.7	26565.1	5880.33	4631.88	4485.68	NaN	3178.41	6671.69	18170.9	9794.53	13100.6	7216.29	25037.5	4791.7	3638.88	12186.3	10033.5	10263.6	NaN	16407.7
A0A7I2V5Y7;Q15233	NONO	Non-POU domain-containing octamer-binding protein	6.79017e-18	148621	149607	134545	13955.8	90613.6	40053.8	89143.5	114978	48633.4	52607	178748	74518.1	81136.3	153874	188967	170727	276861	92739.6	82218.8	97992.8	69493.9	98461.1	96204.6	185338	99265.3	190877	84886.1	325738	57679.8	87864.9	75681.8	121336	154584	38952.9	121273
A0A7I2V668;E9PHZ5;P07858	CTSB	Cathepsin B	8.12328e-28	487133	379861	837765	310468	175206	180511	288531	1.09819e+06	291423	320175	719913	507532	485775	769428	1.43056e+06	678009	734886	631323	530625	762093	342300	481666	305050	1.39722e+06	1.17225e+06	1.05543e+06	467019	1.20825e+06	644880	677360	340099	370615	644646	314723	394256
A0A7I2Y1C3;E7EUU4;E7EX73;E9PGM1;Q04637	EIF4G1	Eukaryotic translation initiation factor 4 gamma 1	5.23714e-25	55446.8	63983.2	49094.2	7484.08	45708.7	23859.2	36873.7	52392.8	39706.3	25639.4	91993.2	38104.2	27423.8	140565	93097.9	121018	119147	51411.7	86748.8	47922.7	38617.4	57268.4	70657	143408	103213	115256	89955.2	157522	63359.1	50031.4	54954.6	92300.3	71638.9	37056.2	38338.2
A0A7I2Y1J6;G3XAG5;P51793	CLCN4	Chloride channel protein;Chloride channel protein;H(+)/Cl(-) exchange transporter 4	1.91574e-11	39425.6	24360.7	21059	7153.33	11239.2	17068.5	41702.1	30575.6	10200.4	13612.5	41426.8	10657.8	18197.6	24065.8	28741.3	5434.75	29926.5	20838.4	28899.1	15270.5	10783.3	11912.6	13601.2	33376.4	11579.3	27931.9	24847.9	19607.8	17977.5	17689.2	16932.7	15169.5	12208.8	2520.76	6290.41
A0A7I2YQ74;E7EUC7;Q16851	UGP2	UTP--glucose-1-phosphate uridylyltransferase	1.38164e-21	312636	194576	178394	90033.5	141171	92075.7	241868	339254	106986	108985	338544	135412	158589	206218	299242	232479	484958	175220	201303	192225	43155	139730	183296	324974	213420	278465	242285	300294	226122	129868	178566	186939	192735	106826	148053
A0A7I2YQ78;P67870;Q5SRQ6	CSNK2B	Casein kinase II subunit beta	7.52126e-21	32145.2	26466.6	25377.8	11921.7	19018.3	8369.38	22706.7	41636.3	20844.9	9163.06	39197	19648.9	16539.8	51819.4	50136.4	64813.9	75101.2	30231.4	51761.5	25376.9	10512.5	16117.2	42553.5	56591.2	78287.6	40329.6	48849.5	29911.2	53626.1	15975.9	15110.1	16782	16668.3	23500	8384.18
A0A7I2YQ95;H7C4F6;O00629	KPNA4	Importin subunit alpha;Importin subunit alpha;Importin subunit alpha-3	2.38778e-33	25373.9	18130.6	10489.7	4365.72	5652.79	8456.51	18314	21829.6	9489.98	10533.4	23489.7	9428.5	11421.3	16583.7	22539.3	14808.8	26505.7	10634.2	11718.6	11074.6	4031.7	8039.05	10819.6	26369.8	19896.7	20007.1	13592.2	26674.7	13254.4	8700.53	13541.5	10446.6	13948.8	4164.38	10125.1
A0A7I2YQF8;A0A7I2YQU2;A0A7P0MRT9;Q13347	EIF3I	Eukaryotic translation initiation factor 3 subunit I	2.28267e-30	102767	81943.4	65490.5	12919.8	36912.9	29602.1	42022.7	83452.9	13310.4	32795	93785.2	25413	53412.2	114937	129634	138783	235298	38190	42968	43628.3	40989.7	38301.7	54364.7	99276.2	30577.4	56934.6	37000.2	242601	34375.3	21389.2	39601.6	73068.8	95765.3	13018.4	56047.6
A0A7I2YQG2;J3KTE4;J3QR09;P84098	RPL19	Ribosomal protein L19;Ribosomal protein L19;Ribosomal protein L19;60S ribosomal protein L19	2.89077e-22	42208.3	23464.9	42269.5	9722.48	22689.1	11922.2	38419.9	45352.1	13387.6	7478.68	43502.4	14726.6	12048.6	86536.9	73346.2	81083.6	147073	27421	31717.9	43724.5	16809.3	29407.4	33743.7	64234.9	50497	46357.4	25210.9	92387.8	30968.7	17267.3	19813.7	37653.2	24826	14459.1	19677.3
A0A7I2YQN2	SYNCRIP	Heterogeneous nuclear ribonucleoprotein Q	9.5279e-24	203810	158224	233801	41719.1	236872	105224	134053	271146	148557	56703.9	278121	158475	134400	419499	305393	494664	857245	165672	269077	186248	76853.4	149951	216856	468105	334309	314659	287401	426323	287170	135962	118084	185153	194153	107637	96059
A0A7I2YQU6;Q9NQA3	WASH6P	WAS protein family homolog 6	1.7551e-19	75782.5	57413.7	28208.7	5056.47	30120	33585	54878	43893.6	27624.3	15106.6	71030.2	13690.1	27180.3	109108	82435.5	37587.7	110634	71391.6	9628.18	45461.7	533.566	25300.3	39036.2	69383.9	33361.6	71834.8	25939.9	21332.6	6625.82	15154.3	40386.8	32170.5	22939.6	13914.3	6148.13
A0A7I2YQW9;K7EQ25;Q96GS6	ABHD17A	Alpha/beta hydrolase domain-containing protein 17A	1.1433e-06	14464.6	8362.71	3591.34	NaN	2014.89	5270.14	10654.4	6207.97	884.394	5158.53	NaN	765.013	NaN	NaN	10462.6	3368.45	15023.3	7007.49	4603.23	784.318	NaN	4504.38	4425.67	9607.54	NaN	10592.7	10212.8	12339.6	1513.14	2713.29	4623.17	5124.46	NaN	NaN	13758.2
A0A7N4I3A3;Q4G0S4	CYP27C1	Cytochrome P450 27C1	1.05341e-09	11839.4	1973.84	7714.16	2981.51	6988.4	2816.04	10235.3	18914	4148.65	4226.35	5346.19	4451.01	13049.5	19988.8	11942.6	21850	74510.4	6426.72	8230.62	24600.8	8874	3008.82	22971.2	32750	9905.57	15177.4	24103.6	12055.1	10499.4	NaN	9609.13	15808.9	13674	1815.16	9140.85
A0A7P0MKV3;A0A8I5KSY5;A0A8I5KYF1;G5E9W7;H7C5L9;P82650	MRPS22	28S ribosomal protein S22, mitochondrial;28S ribosomal protein S22, mitochondrial;28S ribosomal protein S22, mitochondrial;28S ribosomal protein S22, mitochondrial;28S ribosomal protein S22, mitochondrial;28S ribosomal protein S22, mitochondrial	2.97299e-16	18658.7	13265.5	16687.8	3399.33	14072.6	4016.41	16503.9	24452.8	5848.33	2804.61	17780.7	7631.26	11018.5	38634.5	26282.6	36638.4	72276.1	5225.43	20539.9	13798.7	9582.04	11790.2	16201.8	40482.2	14402.7	19955.1	20950.8	89889.3	16648.4	5854.12	8190.44	15911.5	18855.8	12600.1	13717.2
A0A7P0MRI8;A0A8I5KXW3	PLCB4	1-phosphatidylinositol 4,5-bisphosphate phosphodiesterase;Phosphoinositide phospholipase C	2.76292e-37	25908.2	14705	13119.5	1754.37	14625	6851.5	19824.9	21369.7	9646.37	5683.34	23793.5	6398.26	15477.4	41737.5	30284.7	26006.3	41875.8	14868.5	7863.07	7072.29	10161.4	10588.6	4493.66	43825.8	16962.2	17372.4	19243.2	28647.3	3677.07	12144.6	21132.2	12157.3	8853.34	4769.93	7031.2
A0A7P0T7Z6;A0A7P0T844;A0A7P0T8A1;A0A7P0T8H4;A0A7P0T8U1;A0A7P0T904;A0A7P0TAQ0;A0A7P0TB77;P25774;U3KQE7	CTSS	Cathepsin S	1.33989e-11	738.751	NaN	948.198	269.497	NaN	1295.39	NaN	10542	167.507	NaN	2509.62	283.749	1653.81	182.68	NaN	1226.33	5426.21	3493.81	2114.05	1091.67	NaN	125.653	NaN	8545.46	432.114	11510.5	207.103	NaN	NaN	NaN	NaN	NaN	NaN	NaN	NaN
A0A7P0T808;O60331	PIP5K1C	Phosphatidylinositol 4-phosphate 5-kinase type-1 gamma	5.97731e-26	55945	34474.9	25709.5	17620.1	17679.2	22466.3	40093.1	48521.8	20709.4	30701.7	31092.7	21512.2	16528.2	28931.5	53717.4	35409.1	96335.2	23516.6	39198.9	27428.5	4526.1	12735.6	20190.4	75327.3	54890.8	40204.8	35169.9	47380.2	22583.3	18717.9	33586.5	17664.8	15471.6	22047.2	19586.6
A0A7P0T890	DST	Dystonin	8.00259e-32	213687	162271	115646	33788.2	75313.2	78609.8	184628	205702	112050	64016.7	260650	81703.6	97355.3	230940	297056	181488	397508	164241	196097	151042	74450.6	119745	152355	338496	206557	258129	233548	401242	194757	105112	130555	181582	222189	84855.5	95850.9
A0A7P0T897;A0A7P0T8N6;A0A7P0T8N9;A0A7P0T9P7;A0A7P0TB10;A0A7P0TBI2;A0A804CHQ2;P98155	VLDLR	Very low-density lipoprotein receptor;Very low-density lipoprotein receptor (Fragment);Very low-density lipoprotein receptor;Very low-density lipoprotein receptor;Very low-density lipoprotein receptor (Fragment);Very low-density lipoprotein receptor (Fragment);Very low-density lipoprotein receptor (Fragment);Very low-density lipoprotein receptor	1.41398e-06	29034.7	9520.1	NaN	NaN	NaN	8047.75	23714.7	2392.99	22311.4	3926.09	NaN	11285.9	13778.9	NaN	10000.7	NaN	NaN	2445.4	32120.8	22745.3	NaN	5517.17	4205.66	39665.6	29711.6	18759.1	50720.5	13407.3	23803.6	17070	9247.07	19719.9	9300.46	7539.95	11438.2
A0A7P0T8C6;Q7Z2W4	ZC3HAV1	Zinc finger CCCH-type antiviral protein 1	6.93518e-09	12307.6	4145.98	546.084	130.872	NaN	1484.24	7231.41	3554.76	3660.69	2397.32	3709.68	1437.53	3329.63	9175.3	6760.74	986.735	11116.3	5574.2	9980.7	8755.5	1199.38	881.75	2318.69	12047	6390.65	14691.9	2709.54	17206.7	4481.62	2191.33	1353.58	310.355	2353.73	1022.49	854.704
A0A7P0T8C7;A0A7P0T8D4;A0A7P0T8S8;A0A7P0T8Z2;A0A7P0T8Z7;A0A7P0TBI9;A0A7P0Z4A2;A0A7P0Z4A5;Q9Y5X1	SNX9	Sorting nexin-9;Sorting nexin;Sorting nexin;Sorting nexin;Sorting nexin-9;Sorting nexin;Sorting nexin;Sorting nexin;Sorting nexin-9	4.15829e-26	34377.4	14152.6	14976.2	4601.1	20252.2	7675.76	23057.8	28207	21988.8	8019.49	35121.3	13464	13692.6	24324.7	35439.9	26417	72152.4	19684.9	26127.6	20713.4	1020.05	9441.38	17145	36133.3	21270.7	29363.2	23133.8	36438	22393.5	10776.6	18202	14283.2	19789.5	13621.2	7986.42
A0A7P0T8D1;A0A7P0TBH1;P01019	AGT	Angiotensinogen	1.2698e-22	66995.4	44214.5	43819.6	9647.62	21468.5	14960.1	74249.2	77067	12332.1	23381	54319.6	27231.5	58239.5	31477.8	99320.2	31698.3	125477	27026.8	22216.8	39114.4	5584.94	11949.3	37729.1	76666.4	32864.9	48966.3	31079.7	48396	45523.3	29191.3	25615	35531.6	32560	20812.8	24610.8
A0A7P0T8L1;A0A7P0T8L8;A0A7P0T9H0;A0A7P0T9Z2;A0A7P0TAH5;A0A7P0Z4N9;Q6IQ26	DENND5A	DENN domain-containing protein 5A	5.81741e-23	32241.7	19699.3	30387.7	18278.4	17859.1	14567.8	19750.1	47374.4	19893.4	9658.65	46124.1	13921.3	23144.2	20921.4	18342.8	36315.6	42465.5	14868.5	26876.3	14301.9	1901.3	8616.55	14878.3	37282.4	23290	15159.7	26277.5	27477.5	25786.7	11689.5	10179.6	7168.82	11839	6767.51	5637.02
A0A7P0T8Y2;A0A7P0TAF4;A0A7P0TAW4;A0A7P0TBC5;Q4KMQ2	ANO6	Anoctamin;Anoctamin;Anoctamin;Anoctamin;Anoctamin-6	5.15473e-13	37673.4	19162.2	16892.1	5162.49	14692.2	13697.7	39715.4	44045.8	22321.6	21163	33492.7	11402.2	26244	35404.7	49579.3	37419.2	154813	37386.2	13771.8	51975.6	4205.56	13434.9	58777.2	135167	54876.9	84847.2	36468.7	60591	36913.6	31938.6	38217.7	31637.8	24128.6	5314.18	14017.2
A0A7P0T913;A0A7P0T9B3;A0A7P0T9I2;A0A7P0Z4E3;B7ZKQ9;F5H4X0;Q8WTV0	SCARB1	Scavenger receptor class B member 1;Scavenger receptor class B member 1;Scavenger receptor class B member 1;Scavenger receptor class B member 1;SCARB1 protein;Scavenger receptor class B member 1;Scavenger receptor class B member 1	6.75647e-21	30484	12021	19871.1	5222.54	7825.81	8652.56	23105.2	33578.2	14174.1	7749.14	32367	4951.04	10025.5	17504.1	33519.5	11302.2	38949.6	34561.1	21360.2	21289.7	NaN	11922.5	12303.7	32703.6	27799.4	37883	32577.7	49388.9	20735.1	14758.8	19073.3	14871.7	33460.9	3257.06	13463.8
A0A7P0T915;Q9NXA8	SIRT5	NAD-dependent protein deacylase sirtuin-5, mitochondrial;NAD-dependent protein deacylase sirtuin-5, mitochondrial	2.04995e-26	74018.6	47524.7	32133.7	13083.7	34135.9	27499.9	64407.2	51754.9	21638.2	23996.2	114294	19101.1	40987.1	65594.8	120680	72846.3	140899	69529.8	47463.7	59575.4	22066	32734.4	47041.4	95985.9	62294.7	79341	40541.9	152326	63378.8	32363.3	37318.4	54414.6	71007.7	34897.6	37093.3
A0A7P0T936	MAPT	Microtubule-associated protein	7.83808e-20	20177.4	15337.1	45830.3	4890.51	12969.1	20310.5	11470.4	36901.6	13383.1	30921	68195.1	16102.1	37038.6	46836	26126.3	24073.2	115434	22075.8	32103.7	19264.4	NaN	5477.77	20791.8	28592.4	29696.1	42513.2	20582.4	47651	8494.85	12224.2	52008.2	21092.6	10654.7	502.753	23965.3
A0A7P0T937;A0A7P0TAE9;A0A7P0TB65;P27824	CANX	Calnexin	1.35441e-25	102464	62842.4	78602.8	24032.4	60589.9	38183.2	64904.5	118651	58731.2	34852.2	114750	69754.1	56704.2	192481	148231	158604	306554	82937.7	131209	98142.7	23793.4	52728.3	82003.7	196637	154855	105144	108924	153375	158668	56836.3	58961.7	69117.1	73720.6	50137.9	62468.3
A0A7P0T989;Q9UBR2	CTSZ	Cathepsin X;Cathepsin Z	8.67029e-24	97234.9	68117.4	98393	45879.4	25991.1	41866.7	72452.4	157585	53248	50931.8	152451	47754.4	84073.2	90032.8	225412	163613	273726	88450.6	82293.5	98360	28068.4	65859.7	32767.3	251322	81093	144526	46674	150098	68968	66682.6	36057.6	35139.6	101133	35526.7	67975.5
A0A7P0T9D8;A0A7P0T9R3;Q8IW45	NAXD	ATP-dependent (S)-NAD(P)H-hydrate dehydratase	1.42393e-29	163225	124782	225682	94749.8	104737	63740	126618	200187	73782.5	68288.4	325877	71305.7	145135	155956	233669	428640	506827	189880	193537	158812	45072.9	62270.8	98463.7	282464	145854	230594	199640	195673	168944	108329	159317	113877	117319	69140.2	84879.3
A0A7P0T9E7;A0A7P0T9R9;A0A7P0TAR1;P43155	CRAT	Carnitine O-acetyltransferase	1.71636e-34	116184	89687.1	69854.1	31494.5	83946.5	44716.9	92757.7	107854	50294.5	28744.1	117238	59677.3	47778	144633	127237	242909	336287	64432.8	117172	94830.6	33446.1	58968.7	70966.8	132256	151152	104667	108647	148246	130906	36536.8	80627.7	84365.3	83696.4	55823.4	34201.1
A0A7P0T9G6;P23258;Q9NRH3	TUBG1;TUBG1;TUBG2	Tubulin gamma chain;Tubulin gamma-1 chain;Tubulin gamma-2 chain	5.1109e-31	41021.1	28252.5	15964.8	5675.85	14110.6	14030.1	37819.9	36129.3	15301.6	9721.55	44824.4	9542.17	14956.8	39177.7	38947.7	22910.9	69118.8	22224.2	30444.6	25362.4	2451.05	11201.5	21584.6	51097.2	25306.4	43992.7	30866.1	42801.2	22537.1	18485.5	28115.7	25696.5	29226.5	4539.43	7298.77
A0A7P0T9I6;A0A7P0T9R0;P20591	MX1	Interferon-induced GTP-binding protein Mx1	1.08656e-31	12928.4	20654.9	68255.5	4464.84	31645.4	8613.01	17761.6	36470.4	41667.9	8115.9	41253.1	10370.2	10440.4	32062.6	28592.7	73740.7	127626	11952	12153	10843.2	7383.81	9772.96	7216.75	81305.6	22264.1	44532.4	15221	40471	14942.3	14599.6	9451.55	10418.9	14063.7	4063.6	6598.03
A0A7P0T9I9;P43490	NAMPT	Nicotinamide phosphoribosyltransferase	5.2136e-19	165637	75097.1	122538	29567.6	77289.9	68219.7	94917.4	145953	117464	53508.5	137867	52111.1	81843	92510.9	128081	151478	307822	117104	146839	112632	14580.8	35563.4	52553.3	214909	101807	102531	78434.9	177268	70305.3	59444.5	66894.1	46814.6	116536	55770.4	53626.4
A0A7P0T9K1;A0A7P0T9N2;A0A804D9U3;A0A8I5KNN9;A0A8I5KTP4;A0A8I5KYV7;A0A8I5KYW2;H7C1E9;Q70EL1	USP54	Inactive ubiquitin carboxyl-terminal hydrolase 54;Inactive ubiquitin carboxyl-terminal hydrolase 54;Inactive ubiquitin carboxyl-terminal hydrolase 54;Inactive ubiquitin carboxyl-terminal hydrolase 54;Inactive ubiquitin carboxyl-terminal hydrolase 54;Inactive ubiquitin carboxyl-terminal hydrolase 54;Inactive ubiquitin carboxyl-terminal hydrolase 54;Inactive ubiquitin carboxyl-terminal hydrolase 54…	3.42934e-08	76156.3	70785	86723.9	25983.8	129884	29863.7	49651.2	68477.7	46831	31658.4	189853	14790.7	40687.8	105450	168403	249774	519639	46141.9	81153.6	86387.3	41138.6	61215.5	53111.6	113923	92004.7	133508	98395.7	63587.8	201455	30624.5	52302.9	66179.8	71512.5	42319.7	32550.7
A0A7P0T9L9;A0A7P0TA34;Q9Y6D5	ARFGEF2	Brefeldin A-inhibited guanine nucleotide-exchange protein 2	9.37433e-16	102264	74840.9	39476.5	22964.4	41399.3	22584.9	59082.3	51390.8	44002.7	13757.6	75337.7	30461.2	38214.1	136661	111205	77050.3	188784	58230.1	113308	64758.2	18431.1	33635.5	72414.3	138679	94048	96751.6	90982	98239.3	84613.6	41090.1	70846.8	58203.7	46043.5	26224.5	15017.2
A0A7P0T9P8;A0A7P0TBL2;Q9H2J7	SLC6A15	Sodium-dependent neutral amino acid transporter B(0)AT2;Transporter;Sodium-dependent neutral amino acid transporter B(0)AT2	3.18928e-09	18365.5	16411.3	6806.31	984.781	6537.71	7232.66	2878.41	NaN	10016.6	1172.53	12691.2	7917.72	14823.3	18836.8	17019	22714.9	86093.5	8185.42	15335	9150.58	1096.37	6243.85	6583.37	22194.2	21415.1	12539.7	9508.08	10132.9	10863.1	9748.87	7148.98	10436.9	11389.8	4986.33	6459.43
A0A7P0T9U7;C9J792;F8WEV5;Q15637	SF1	Splicing factor 1;Splicing factor 1 (Fragment);Splicing factor 1;Splicing factor 1	1.8642e-06	3493.42	4762.11	16236.7	NaN	7760.86	6897.96	1659.02	8488.41	2008.16	3420.45	24209.9	2569.23	6068.36	5575.33	11451	37657.4	NaN	5216.2	4761.03	4159.61	NaN	1877.22	NaN	7067.92	5919.14	15033.2	3004.22	12907.6	NaN	1820.93	7481.71	4984.29	NaN	2824.41	12569.4
A0A7P0TA71;A0A7P0TB26;P07237	P4HB	Protein disulfide-isomerase	1.32796e-28	395574	270715	267290	83125.5	172495	116571	267273	378715	152163	100330	316055	160412	164703	490748	425120	461877	824268	210035	327644	268022	141266	195560	248547	474792	390748	354590	336574	467234	413259	169822	170605	251385	263144	129093	135726
A0A7P0TA76;O95573	ACSL3	Fatty acid CoA ligase Acsl3	2.15118e-28	118944	80476	57549.5	14024.5	39806.4	38054	72158	91677.3	44261.4	33725	119446	45595.6	43634	120265	150967	91083.3	163428	92428.1	107073	74735.6	48146.6	66332.1	81923.4	148525	113625	153981	113392	229338	118390	61698.9	71745.4	109538	117924	37819	66193.2
A0A7P0TA78;A0A7P0TAC5;A0A7P0TAN5;P42858	HTT	Huntingtin	8.07561e-30	39772.6	25800.9	15021.6	5488.24	11228.5	13727.5	30514	26397.5	11648.3	13093.5	39968.4	10049.3	16059.6	36477.6	48713.1	22805.1	43451.9	25787.1	28280.7	22815.7	13475.2	22149.8	24462.9	49419.1	27952.1	37439.3	34675.8	56163.3	28646.2	18787.4	24123	25427.6	27730.4	11231.9	14143.7
A0A7P0TA85;P35613	BSG	Basigin	7.80203e-37	1.38468e+06	853236	1.02849e+06	292210	349107	540624	820308	1.34525e+06	212846	473678	1.4997e+06	403751	830039	684296	1.62553e+06	1027796	1.99146e+06	634120	911226	814443	231272	359327	454561	888876	498331	882469	689026	1.54218e+06	661164	351388	662355	636830	832167	156877	728850
A0A7P0TAE1;A0A7P0TAT8;H0YIV0;P14625	HSP90B1	Endoplasmin	6.98024e-38	783769	648229	712392	195498	536628	272340	545386	845644	383103	233230	820134	391791	382024	1.01591e+06	861278	956484	1.79059e+06	397080	614123	567178	307323	440917	559986	998308	936610	756321	620641	1.07783e+06	737308	397230	375517	622545	564023	378635	341562
A0A7P0TAG1;A0A7P0TAX2;P10515	DLAT	Dihydrolipoamide acetyltransferase component of pyruvate dehydrogenase complex;Acetyltransferase component of pyruvate dehydrogenase complex;Dihydrolipoyllysine-residue acetyltransferase component of pyruvate dehydrogenase complex, mitochondrial	1.72927e-22	1.1873e+06	883298	601370	310714	492294	442524	981905	1.06937e+06	506387	404288	1.36316e+06	587539	624156	695990	1.19675e+06	1.39546e+06	2.25254e+06	548493	884057	659946	335532	457455	491620	1.06252e+06	1080342	804137	846296	1.17114e+06	1044021	388327	531563	637524	652615	533810	628293
A0A7P0TAG7;P43003	SLC1A3	Amino acid transporter;Excitatory amino acid transporter 1	4.62083e-29	1.0832e+06	706906	610071	236685	232214	286560	813139	1.05255e+06	235359	342559	574008	517170	503487	1.00361e+06	744467	557287	755939	369738	886721	755414	215555	293191	536155	1.00667e+06	831072	953240	834297	2.00304e+06	796895	442885	391758	421836	586755	179653	567951
A0A7P0TAK7;A0A7P0Z4B9;Q16531	DDB1	DNA damage-binding protein 1	4.35333e-25	270140	162698	132400	47156.1	109756	76997.2	178127	212132	75879.8	75452.1	246194	115842	104123	237089	272758	282135	721498	160510	246188	164149	65428.6	116871	161929	374361	179909	221701	247963	423611	221975	124480	139811	161973	170729	59086.9	116767
A0A7P0TAN7;A0A7P0Z4A0;A0A7P0Z4P5;F5GZS6;J3KPF3;P08195	SLC3A2	4F2 cell-surface antigen heavy chain	4.12859e-29	1.20369e+06	878878	589355	245484	507947	391112	1.03847e+06	1.00997e+06	251585	428927	1.16388e+06	493589	506062	994882	1.17279e+06	1.11427e+06	1.68115e+06	672937	671404	732919	276835	534569	668007	1.32064e+06	1.18021e+06	1.13258e+06	988501	1.54277e+06	902751	488024	729609	807407	819586	322732	444229
A0A7P0TAQ9;A0A7P0Z431;Q8IXB1	DNAJC10	DnaJ homolog subfamily C member 10	2.27617e-11	22933.8	23470.3	10014.8	2492.02	6219.94	4659.12	12488.9	15320.4	4545.8	5051.37	16874.9	7865.22	8088.82	29490.8	22817	20912	39205.1	9891.37	18887.1	12877.3	9699.34	9616.33	15884.6	36318.1	14682.5	22102.2	16052.5	39183.7	19480.8	10608.1	26318.5	17128	15081.8	4432.23	4765.23
A0A7P0TAR5;H0YJB5	RALGAPA1	Ral GTPase-activating protein subunit alpha-1	3.16292e-12	69294.4	62023.4	26086	10938.1	22003.4	25310.1	35167.7	46002.5	18141	20132.3	43490.7	20785.2	30154.1	51416.2	70087.3	149847	518173	40844	20790.6	30348.9	4784.88	19596.5	45481.9	71362.7	40859.5	29781.6	22240.3	148157	31560.8	14460.5	40061	26254.7	79290.1	12247.6	17570.3
A0A7P0TAS2;Q5T5U3	ARHGAP21	Rho GTPase-activating protein 21	4.52116e-32	30906.4	15866.1	8003.78	3298.98	3716.61	8935.33	23865.9	19160.8	6843.9	10165.9	25372.9	6757.28	12626.5	9021.85	23116.5	5749.79	19281.3	21237.2	16323.9	12241.8	7332.57	9293.84	8475.98	28207.9	12976.2	21643.9	16604.1	25731.7	16172.1	12191.4	17343.5	10135.6	21258.6	5958.06	13443.3
A0A7P0TBA9;P19525	EIF2AK2	Interferon-induced, double-stranded RNA-activated protein kinase;Interferon-induced, double-stranded RNA-activated protein kinase	8.02369e-23	18822.3	22014.1	21662.4	3248.52	21833.5	7173.58	14614.3	26177.2	10307.9	5278.49	27379.2	12056.5	11576.5	44857.2	29164.8	26591.8	57923.7	15594.9	17391.6	10566.4	7191.96	13985.3	19324.3	42819.7	15306.4	31650.7	20901	33546.3	17778.3	10958.6	10484.3	26510.3	21137	5190.37	10510.8
A0A7P0TBH9;A0A7P0Z4D7	DTNA	Dystrobrevin alpha;Dystrobrevin	2.31062e-32	92890.6	15124.5	12323.4	15710.1	8470.77	20577.4	85680.4	82113.4	40239.1	38060	35855	14468.2	47095.6	40175.3	40542.2	26127.6	236597	29693	114443	146135	9120.96	12862.7	60508	87657.3	55887.3	137477	30275.1	85046.8	61326.5	29743.1	22702.2	43317.6	40394.9	25041.8	13494.7
A0A7P0TBP9;Q13325	IFIT5	Interferon-induced protein with tetratricopeptide repeats 5	1.27968e-08	41048.3	4368	14874.3	2060.71	9398.14	3941.1	15175.6	15234.2	4377.64	3939.11	42024.8	2984.27	4648.63	8798.84	9015.12	23173	39115.2	5332.46	5715.81	4501.29	NaN	1296.62	7320	23314.8	6495.09	12396.9	6902.49	51119.4	2975.99	2584.19	5578.71	7381.68	42867.3	2057.13	521.669
A0A7P0Z497;P23284	PPIB	Peptidyl-prolyl cis-trans isomerase;Peptidyl-prolyl cis-trans isomerase B	2.20091e-24	101057	58104.5	270667	72379.9	83222.9	39140.1	78467.4	246029	109492	56691.1	203650	88774.2	103473	198030	212955	338424	337009	105850	239778	125002	22434.8	65246.9	114534	253859	175132	202865	188316	146036	206323	84979	86308.3	102194	63503.7	64820.5	47658.8
A0A7P0Z4C3;Q14203	DCTN1	Dynactin subunit 1	1.45259e-32	366796	214145	170401	47892.9	155092	118079	259487	281946	108577	105254	365297	112730	144908	235825	345827	277872	543133	248941	255240	186560	81045.5	146666	156773	371204	191032	307921	256363	315435	224172	137926	209982	173266	210206	84607.3	137021
A0A804CD06;Q15257	PTPA	Serine/threonine-protein phosphatase 2A activator	1.24093e-30	129570	70830.2	62510.7	36031	58759	53599.5	111806	162460	71928.7	61937.3	149486	89238.8	72686.8	133239	166209	189112	245492	101316	151695	80443.5	35040.1	55947.9	132110	242148	362704	120374	119657	92942.9	202301	83089.9	103552	84929.9	61669.9	83191.6	31751
A0A804F6T5;A0A804F729	PKM	Pyruvate kinase	4.89672e-35	18728660	11794491	11292699	5682404	7.58168e+06	8.13402e+06	14172771	18402000	4890430	7.21311e+06	19736454	6.52506e+06	10154356	6574872	15753724	16980068	22600432	8869795	7004186	6.74403e+06	1.9154e+06	2.76868e+06	4248389	15475846	8411152	12776290	8.36552e+06	13489072	6127301	4944316	10956889	6482334	8931600	3329571	10743312
A0A804HHS8;A4D1P6;C9J1X0	WDR91	WD repeat-containing protein 91	3.3725e-19	20261.5	12439.6	9279.44	385.514	4069.17	7939.77	12417.5	29723.3	7457.65	8879.5	43245.4	5146.66	14778.5	13376.6	21046.2	11636.3	30009.1	13903.2	15575.8	13438.8	4756.8	10057.4	6929	20056.2	11112.4	23099.3	11526.2	23447.3	13562.7	8956.6	9310.07	8660.31	16323.8	3084.14	11872.8
A0A804HHU9;A0A804HHV2;A0A804HII8;A0A804HIJ2;A0A804HJS0;A0A804HKA6;A0A804HL27;F5H5B9;O95630	STAMBP	STAM-binding protein	1.91085e-19	22558.8	16503.7	24090.9	7140.7	7850.02	10719.2	21898.6	33321.3	14646	13367.5	44970	11788.7	22046.9	20288	19627.1	26000.8	44392	11879.3	23057.8	12301.4	4355.24	12497.9	10604.8	21370.6	18855.3	24478	17336	16904.6	11115.1	9535.28	7317.92	10185.8	4307.7	6075.87	12110.4
A0A804HHX0;A0A804HK11;A0A804HKZ9;J3KQ12	BSCL2	Seipin	1.90729e-26	126320	142213	123976	32157.3	37968.9	43042.8	98664.1	153188	11429.7	48867.3	162490	40596.5	82451.7	212837	193373	38311.3	59918.8	70469.6	110360	68939.5	31555.8	40666	71873.5	216427	52803.7	91701.9	64948.9	190030	59152.7	63477	71930.1	88830.5	105811	9413.07	68787.1
A0A804HHZ9;D6RBW3;Q96JG8	MAGED4;MAGED4B;MAGED4B	Melanoma-associated antigen D4 (Fragment);Melanoma-associated antigen D4 (Fragment);Melanoma-associated antigen D4	8.17337e-19	44053.6	21488.1	2143.91	2035.08	5010.42	5934.96	17646.2	3663.26	4239.04	5335.04	28564.7	3341.74	NaN	44105.3	57285.1	17537	17866.4	13564.8	31237	11854.3	8621	17935.4	13533.4	28945	19047	26416.6	19524.3	64242.1	17399.5	12676.6	15897.1	27786	10907.7	3702.44	5098.51
A0A804HI07;A0A804HIE3;Q5SW23;Q9UI47	CTNNA3	Catenin alpha-3;Catenin alpha-3;Catenin alpha-3 (Fragment);Catenin alpha-3	4.99986e-07	4722.65	577.37	2305.77	1953.4	1700.75	4141.78	3066.96	4992.28	1161.62	2302.6	7751.93	3012.92	6758.48	3078.87	6510.95	4235.37	20741.7	2934.15	4072.45	3760.5	NaN	1279.07	3228.53	9203.02	4520.6	9751.16	2899.48	7563.86	3271.26	3180.1	5320.81	2346.73	5517.73	3222.22	3506.7
A0A804HI25;A0A804HJQ7;A0A8I5KRR9;E9PM00;Q9UBM7	DHCR7	7-dehydrocholesterol reductase	1.18533e-29	41279.4	27190	18772.7	4493.43	16997.8	8029.75	22794	26472.1	7294.08	17239	40236.2	9022.7	15333.5	57043.5	62664.8	51681.8	98173	24745	33628.2	47469.2	17229.9	26044.1	33531.6	48188.9	38821.8	33958.6	28087.8	69930.7	22632.8	19679.8	25233.9	26907.6	39972.1	19620	12527.5
A0A804HI65;C9J091;C9J5R1;C9JD93;C9JI74;C9JQQ6;C9JTF2;F8WDL2;Q9UBL0	ARPP21	cAMP-regulated phosphoprotein 21;cAMP-regulated phosphoprotein 21 (Fragment);cAMP-regulated phosphoprotein 21 (Fragment);cAMP-regulated phosphoprotein 21 (Fragment);cAMP-regulated phosphoprotein 21 (Fragment);cAMP-regulated phosphoprotein 21 (Fragment);cAMP-regulated phosphoprotein 21 (Fragment);cAMP-regulated phosphoprotein 21;cAMP-regulated phosphoprotein 21	2.35693e-34	33445	14728.4	159793	114118	2782.94	70103.1	27947.1	209814	83528.9	75052	231392	58638.8	122971	32498	120492	6789.05	NaN	211649	114532	16209.1	4833.53	25492.4	21069.3	145982	105367	70878.6	117706	32631.9	36908.5	45296.8	82585.2	10996.4	26226	2337.34	87441.5
A0A804HII6;Q9P2C4	TMEM181	Transmembrane protein 181	5.02398e-12	38976.4	11077.3	8299.34	2530.24	NaN	5930.23	27115.6	13661.1	10373.6	6221.82	NaN	17583.2	9378.89	3524.94	34066.2	3939.77	NaN	7551.48	21943.4	11565.2	9191.67	10270.7	7356.61	22492.8	11598.5	21605.9	13486.6	NaN	NaN	15748.6	16391.3	7605.36	10356.3	3689.86	13516.2
A0A804HIL7;Q9C026	TRIM9	E3 ubiquitin-protein ligase TRIM9	1.54017e-26	14978.6	4666.96	15912.8	NaN	6935.74	7929.02	16848	19077.1	7643.15	5250.08	19240.3	6852.09	4130.56	18232.5	17993.6	12107.2	42012.5	5336.24	10753.6	8898.71	3745.06	8903.08	7712.99	19487.1	9317.12	20333.3	10192.6	28749.4	7469.28	6763.9	5698.49	10484.8	12161.7	1147.79	3939.81
A0A804HIN2;C9JUK8;P61328	FGF12	Fibroblast growth factor;Fibroblast growth factor (Fragment);Fibroblast growth factor 12	7.12929e-26	18345.5	11231	28755.4	35743.1	8575.07	3928.19	20476.1	43262.8	32169.2	2807.65	21003.1	22465.1	11213.3	24387.3	30282.1	16384.9	8048.02	30441.1	60370	19166.6	5540.48	13103.9	19120.6	35793	62727.4	25668.3	69552.6	16439.3	58054.9	20897.1	13950.2	9894.51	14930.5	12361.8	14384.5
A0A804HIN7	ACTN1	Alpha-actinin-1	1.13025e-28	330312	200248	173332	74026.4	73990.2	128016	246389	375654	126586	84695.2	273313	112579	143456	239735	342963	228357	466646	316182	249380	178269	66547.1	125187	181710	359781	259286	356976	330698	316811	226098	138536	293546	160648	235600	82240.3	124110
A0A804HIQ0	PAM	Peptidyl-glycine alpha-amidating monooxygenase	8.77778e-07	42698.8	4735.58	2346.31	5003.91	119.071	5261.27	14539.1	15044.2	2860.15	3626.96	17865.1	3294.23	6661	6136.16	20681.7	NaN	NaN	20951.5	17772.4	5786.76	3293.58	7111.77	8675.82	23581.2	8769.61	10687.7	11361.9	18528	10699.3	8717.61	2618.45	4047.87	10406.6	NaN	9134.56
A0A804HIQ1;Q9NZJ4	SACS	Sacsin	2.27152e-28	236164	105187	52054.6	23677.7	64794.1	57238.2	161569	110481	44691.2	64649.4	204276	27739.9	57842.2	155229	298710	158722	327071	153798	117795	102971	68621.4	90109.2	87933.6	236134	95107.8	198910	188841	277068	89542	57046.8	134709	122000	214280	46895.3	89995.8
A0A804HIR9;A0A804HKQ1	MYCBP2	RCR-type E3 ubiquitin transferase	1.0006e-24	27954.2	14832.6	7355.25	1984.7	4323.31	8569.42	18712.1	17828	7049.51	5218.37	24387	3764.2	6905.01	18843.9	35493.1	8405.06	18303.3	15014.4	18610	11329.7	9161.77	10825.7	9244.31	26651.1	13067	17083.1	20196.8	26312.5	15109.3	10896.5	22204.1	9745.39	13724.5	2264.78	11918
A0A804HIS0;Q96IJ6	GMPPA	Mannose-1-phosphate guanyltransferase alpha	3.97363e-27	31732.3	22278	31947.3	5763.78	20026.3	8757.59	31583.3	33878.4	11234.1	11357.2	38109	16412.1	15420.3	32755.7	27324.2	27651.6	58809.2	25510.1	22182.3	23673.2	7302.45	16615.2	21005.6	43908.7	18437.4	30333.3	26267.3	22118.4	25764.9	13663.3	17969.2	17185.4	15342.3	11602	6498.68
A0A804HIT6;Q8IXS8	FAM126B	Protein FAM126B	9.4695e-24	97100	68117.6	34680.3	13214.3	13813.9	25152.5	80695.1	57537.7	27308.5	24940.3	62160.1	25129.3	27324.5	57407.9	85727.3	23365	49867	72511.9	77988.4	49366.1	24961.6	46731.6	46174.2	96017.6	68221.2	82889.7	87530.7	103765	71813.9	53963	57503.7	45513.2	50968.1	15350.6	37210.1
A0A804HIV7;P50402	EMD	Emerin	2.46385e-27	102062	82097.9	36863.3	6880.28	24816.8	27662.5	62551	62642.3	26282.3	25015.2	66250.1	26363.7	35292.1	77274.7	89493.7	54587.2	82690.3	51612.1	76417.2	46983	13460	37568.9	44842.4	73616.7	54172.2	72203.9	46952.7	177620	54892.7	31668.6	41072.1	63029.7	88571.5	16797.4	45391.5
A0A804HJ20;A8MQ02;J3KN01;P55196;Q5TIG5	AFDN	Afadin	1.50367e-22	39606.5	38439.7	24593.1	6168.28	10628.9	16944.7	22952.6	33089.1	14994.4	11485.1	57588.1	11758.2	19212	35365	38585.2	18265.5	57040.7	20433	27427.5	18179.9	12054.8	15746	18379.1	42694.3	21092.1	31524.4	25491.2	71787.7	27069.9	20303.6	23598.2	29416.5	38054	10200.3	25167
A0A804HJ24;Q9HCC0	MCCC2	Methylcrotonoyl-CoA carboxylase;Methylcrotonoyl-CoA carboxylase beta chain, mitochondrial	1.33066e-26	145561	74165.7	54703.3	15250.7	39614	41430.7	73257.3	82898.7	24492.9	34354	127016	33697.5	47098.6	66164.3	151034	86246.6	204499	78872.6	79869.6	67428	30647.5	54470.2	49303.6	133434	57477.6	64730.2	51352.5	169987	72285.1	51602.7	86926.3	53392.9	123909	20386.5	63350
A0A804HJ86;Q9GZZ9	UBA5	Ubiquitin-like modifier-activating enzyme 5	2.20711e-16	57479.7	42016.2	17900.8	5956.67	12727.5	15464.9	29202	39388.1	9670.51	19919.7	50485.5	11768.4	31007.8	12509.8	27406.7	14748.6	27869.7	11919.9	10279	11844.5	2797.49	10730.2	7351.64	46120.6	11453.5	35630.6	14476	51295.1	9211.2	12814	24770.2	17836.9	33250.1	1244.58	21647
A0A804HJA4;J3KN16;Q5VYK3	ECPAS	Proteasome adapter and scaffold protein ECM29	2.07539e-18	21576.4	13073.1	12435.5	5817.78	18640.2	4611.97	10166	23786.1	20800.1	1883.93	21645.2	15084	13366	30553.4	20139	46149.1	60286.8	9562.94	23403.6	15726.3	7130.69	12309.2	23526	39337.6	37673	22656.4	29546.3	23570.1	27178.4	15414.6	14509.3	14524.7	11625.6	15223.6	4534.74
A0A804HJL6;A0A804HKK4;A0A804HKX7;A0A804HLB7;Q9BT22	ALG1	Chitobiosyldiphosphodolichol beta-mannosyltransferase	9.63689e-12	42049	7717.99	3792.92	456.127	9325.05	18798.5	45408.7	17151.8	4318.39	9138.01	19711.3	8689.56	23680	16418.2	22570.1	8468.35	40200.9	1259.5	7298.81	2871.76	NaN	7986.55	7990.24	32471.9	9159.19	16822.8	9803.39	28433.5	15419.9	4597.62	18968.1	8672.67	63465.4	2030.65	25018.9
A0A804HJS7;Q9BQI5	SGIP1	SH3-containing GRB2-like protein 3-interacting protein 1	1.55486e-33	203799	236601	134712	51051.1	51990.4	65006.6	133775	186566	87398.8	76963.8	289727	79399.3	91005.7	230756	201186	90291.5	103500	179655	183189	68985.1	84822.3	125986	152623	322806	227695	223290	368936	315739	154799	102407	248280	175448	187905	49792.9	110229
A0A804HJX8;J3KPF0	HECTD4	Probable E3 ubiquitin-protein ligase HECTD4	1.00584e-24	34419.1	23458.4	9865.06	3969.06	7623.47	11953.8	21057.4	21476.3	7713.75	9103.77	27141.6	8984.31	9692.29	21996.3	34512.4	10791.4	33947.1	15491.2	17908.3	14118.1	6899.47	12159.5	15936.2	38846.8	14711.5	27947.8	19059.1	46505.2	18517.5	16012.9	19316.1	21251.5	28314.8	5097.3	8373.99
A0A804HJY5	TBCD	Tubulin-specific chaperone D	1.00456e-31	82303.8	43140	30275.8	8943.2	25478.2	28231.2	64060.6	69595.6	39586.2	21716.3	59816.5	37781	31720.1	56424.1	102259	69757	135096	51445.8	89411.8	56969	21720.4	46462	55771.5	117486	97054.4	84880.5	87117.3	132751	77918.2	34805.5	69198.9	46505.2	65323.9	24539.1	37766
A0A804HK30;A0A804HKI2;A0A804HKR3;P42704	LRPPRC	Leucine-rich PPR motif-containing protein, mitochondrial;Leucine-rich PPR motif-containing protein, mitochondrial;Leucine-rich PPR motif-containing protein, mitochondrial;Leucine-rich PPR motif-containing protein, mitochondrial	1.96456e-34	416547	285046	156921	69368.5	212387	94168.3	259460	276713	181530	95367.6	306028	204385	129894	388381	373906	742936	1.12757e+06	186209	288587	244380	84867.9	173430	245632	448460	489868	277690	319867	492193	367134	144126	178798	253433	287012	195320	161167
A0A804HKC5;Q99614	TTC1	Tetratricopeptide repeat protein 1	8.87503e-32	125502	109262	153953	44415.4	61162.1	46684	70874.6	205198	68112.9	53880.4	235036	63241.2	73748.4	277684	230380	261186	248243	114044	240837	119288	44354.3	98002.2	127061	268756	199378	155769	170723	160034	190229	116803	79340.6	105647	68836.4	75486.9	48392.5
A0A804HKD8;O60883	GPR37L1	G-protein-coupled receptor 37-like 1;G-protein coupled receptor 37-like 1	2.74168e-18	170915	85211.8	59997.5	13269.2	48294.5	33009.3	110343	116229	78974.8	59447.1	136083	56588.5	81718.1	76725.3	107368	171295	312050	38984.2	79596.1	142817	20989.6	63709.4	83603.6	77308.7	88092.6	143758	61923.4	198116	77470.3	46660.1	43802.2	55954.3	89920.6	85747.5	53021.4
A0A804HKE7	MAP4	Microtubule-associated protein	7.51947e-18	6257.25	3479.83	6754.27	147.746	3251.9	926.612	5177.66	3781.5	5175	974.866	8431.55	2090.25	3166.23	1757.35	5348.39	13671.2	15064.9	6384.75	23844	4878.53	3579.69	7269.9	12320.3	19832.4	13760.4	19188.4	8432.04	9738.64	7480.42	7784.93	4104.62	9641.07	8733.62	5616.04	3098.99
A0A804HKH9;O00170	AIP	Peptidylprolyl isomerase (Fragment);AH receptor-interacting protein	3.1193e-33	67369.3	34929.2	28238.7	6431.25	13503.1	17962.5	48940.1	48704.9	20841	19988.5	63198.9	16019.2	22631.4	43046.4	84499.9	40610.7	60095.7	41927.8	45213.2	36924.5	13749	32118.3	31916.8	58289.8	43186.1	51788.6	44640.2	55080.1	39774.2	24771.7	32952.2	27956.1	39170	18375.2	25392.5
A0A804HKL8;E7EMR3;E7EN28;E7ENK1;E7ES20;E7ESV6;E7ETE3;E7EUP0;E7EUW2;E7EVD6;E7EW95;E7EX52;E9PBG4;Q9HAR2	ADGRL3	Adhesion G protein-coupled receptor L3	8.04654e-16	73291.4	48800	43382	24682.9	15906.6	36083.8	52123.3	68989.8	22084.5	22743.8	123383	14754.4	38813.9	64986.6	108194	63115	151351	67270.2	68901.2	63414.3	24774.9	47471.4	65420.8	123309	65266.7	102211	79506.4	141310	71341.7	46232.9	96468.6	68431.1	105222	14086.7	26553.3
A0A804HKV3	ACTA1	Actin, alpha skeletal muscle	3.09946e-25	628351	485987	575708	351717	418433	324620	477246	1140047	758669	224253	893206	487899	457463	708006	704265	1.10925e+06	1.78383e+06	558726	691708	426155	167568	278834	424342	632917	884824	718683	1.05988e+06	644014	586795	371188	587380	527609	396924	353181	202902
A0A804HKW9;Q9NTI2	ATP8A2	Phospholipid-transporting ATPase;Phospholipid-transporting ATPase IB	5.57539e-18	55450.7	42201.9	23556.7	5326.62	18904.6	15536.8	30026.5	39601.3	12847.9	17997.4	60648.1	15034.2	21489.8	45871.5	59186.3	31756.8	98176.3	37167	31344.9	26467.1	13130	25179	32231.8	67749.1	19308.4	49376.9	32173	92711.7	32673.7	27528.9	26481.4	26506.4	47495.8	13311.3	22597.8
A0A804HKY0;Q8WYK1	CNTNAP5	Contactin-associated protein-like 5	3.87042e-07	13255.5	5219.24	10741.4	703.47	NaN	4860.1	13716.9	8743	2416.5	2578.35	11489.4	NaN	7966.96	7474.09	4611.48	6089.25	3619.19	5476.58	7697.16	1468.07	2882.35	NaN	3052.44	9011.76	2818.41	6111.7	2068.94	23764.1	3419.36	2447.21	14853.5	NaN	12593	2701.8	1502.98
A0A804HL01	ADD1	Alpha-adducin	4.23458e-10	10831.3	8024.1	4289.87	2671.98	7497.21	4198.38	6734.95	10109	4117.1	6435.33	16366.5	4986.1	6484.45	8574.18	11092.1	13192.7	32257	15307.2	4959.4	11449.3	4833.89	9494.19	12202.7	39470.3	9255.53	20119.6	11608.7	52960	8632.03	8409.44	17288.3	17335.2	28552.5	5261.82	12137.8
A0A804HL54;P41252	IARS1	Isoleucine--tRNA ligase;Isoleucine--tRNA ligase, cytoplasmic	1.35921e-35	57282	60580.2	34510.6	5271.12	35574.2	15069.9	35664.3	40154.1	19685.3	14121.8	66100.4	31737.8	22389.5	101215	87316	88620.5	105068	25672.9	40939.7	17004.5	35641.3	38419.9	42766.9	86010.4	72335.8	62242.1	51261.4	147868	43414.4	27960.5	20104.4	63690.8	61072	11285.4	37788.9
A0A804HL81;Q16134	ETFDH	Electron transfer flavoprotein-ubiquinone oxidoreductase;Electron transfer flavoprotein-ubiquinone oxidoreductase, mitochondrial	4.79458e-25	143104	99824.1	99957.4	42984.4	80953.9	49275.4	113892	157681	56358	41562.4	156909	78309	81107.3	185708	218027	215462	397765	129510	189637	157589	57397.7	96083.8	130261	243462	272337	156329	214076	227823	247211	86321.6	88967.7	112334	115201	78076.6	48909.4
A0A804HLB0	SLC25A25	Calcium-binding mitochondrial carrier protein SCaMC-2	4.53307e-34	205092	145377	106332	47001.9	91812.6	65744.8	146912	198603	101696	59706	152889	90998	93121.3	181400	238508	178574	315661	97734.5	146224	126448	76334.7	103805	156466	206503	190434	172615	173079	284732	224466	76322.8	103649	125192	156913	74872.5	74371.5
A0A804HLI0;H7BXZ5;O60229	KALRN	Non-specific serine/threonine protein kinase;Non-specific serine/threonine protein kinase (Fragment);Kalirin	2.21191e-22	9388.44	1994.32	2316.06	530.622	786.947	4022.07	10204.2	5714.51	1812.34	2611.4	6419.96	1198.09	4082.57	7339.49	6086.17	704.248	4837.58	4256.21	3307.91	2849.28	962.525	1543.7	4399.67	8560.94	334.856	8962.19	1783.99	7130.02	676.532	797.508	2761.31	2643.63	4026.24	NaN	326.845
A0A8C8KBL6;P23229	ITGA6	Integrin alpha-6	4.04418e-26	42365.1	38677.4	39839.2	8848.58	23922.6	25151	33402.4	40627.4	10071.3	18633.1	68257.6	14403.9	30406.3	37259.3	38451.1	58403.5	136730	29272.7	18470.1	36899	9724.69	19777.2	31561.7	45595.6	34410.1	73033.9	13431.8	90783.7	23197.9	16312.4	20310.9	33564.4	44941.5	10404.8	32994.6
A0A8C8PZE2;K7EPS8;Q9NSK7	C19orf12	Protein C19orf12 (Fragment);Protein C19orf12 (Fragment);Protein C19orf12	1.7091e-11	582.387	NaN	NaN	335.161	NaN	NaN	NaN	2247.66	2551.19	NaN	NaN	162.888	NaN	NaN	3286.49	19269.9	30184.2	NaN	NaN	1958.89	NaN	NaN	NaN	NaN	23998.3	NaN	NaN	NaN	NaN	NaN	NaN	NaN	NaN	6188.1	NaN
A0A8I5KNT9;A0A8I5KS65;A0A8I5KT53;A0A8I5KVF5;A0A8I5KVR2;A0A8I5KWF1;A0A8I5KWU7;A0A8I5KX91;A0A8I5KXC6;A0A8I5KXU0;A0A8I5KYL1;A0A8I5KZ24;A0A8I5QKV3;F5GXE4	ATE1	Arginyl-tRNA--protein transferase 1;Arginyl-tRNA--protein transferase 1;Arginyl-tRNA--protein transferase 1;Arginyl-tRNA--protein transferase 1;Arginyl-tRNA--protein transferase 1;Arginyl-tRNA--protein transferase 1;Arginyltransferase;Arginyl-tRNA--protein transferase 1;Arginyltransferase;Arginyl-tRNA--protein transferase 1;Arginyl-tRNA--protein transferase 1;Arginyl-tRNA--protein transferase 1;A…	1.15437e-26	45806.3	18728.3	29482.9	4659.89	20930.1	18429.6	29695.6	35045.7	10303.9	12916.6	74667.6	9844.43	19072.4	6433.14	30976.5	27946	46740.6	13340.1	8857.57	13112.1	NaN	2966.98	14375.4	30262.8	11282.7	18975.8	1934.56	13346.1	1683.08	2095.75	13455.2	13945.1	15474.6	12769.8	7278.61
A0A8I5KQ21	KRAS	GTPase KRas	1.08301e-24	192326	189320	485576	366608	260530	198515	262046	824847	427375	109668	535978	338824	347466	737056	739431	725549	1.35499e+06	514169	736459	396048	74238.4	249352	545438	732238	769957	702692	932041	899301	790540	296158	314428	253507	304661	278931	118964
A0A8I5KQ98;A0A8I5KQH9;A0A8I5KSF0;A0A8I5KTE5;A0A8I5KWY9;A0A8I5KXF8;A0A8I5QKX6;Q08378	GOLGA3	Golgin subfamily A member 3 (Fragment);Golgin subfamily A member 3 (Fragment);Golgin subfamily A member 3 (Fragment);Golgin subfamily A member 3 (Fragment);Golgin subfamily A member 3;Golgin subfamily A member 3 (Fragment);Golgin subfamily A member 3 (Fragment);Golgin subfamily A member 3	1.048e-25	11311.4	9018.52	3625.53	1769.56	4380.09	2639.84	5228.94	7535.82	3476.98	2185.46	13041.9	2695.64	3231.35	15649.5	17051	9428.99	20438.1	7341.28	11407.2	3968.94	2200.9	3797.02	4744.97	9800.25	7648.32	12736.2	9648.03	15766.1	8975.23	4503.43	7391.84	10575.3	6654.48	2420.29	3275.18
A0A8I5KQT8;Q96DA6	DNAJC19	DnaJ (Hsp40) homolog, subfamily C, member 19, isoform CRA_e;Mitochondrial import inner membrane translocase subunit TIM14	2.4334e-11	141250	93624.5	82864.1	44360.1	49228.3	40716	104908	100641	58145.4	44634.1	99989	39757.7	58950.7	100414	123366	53834.5	120427	63833.8	59760.6	70112.5	28437.6	54338	62128.3	107355	84053	84053.6	72417.6	95554.5	86172.4	47031.3	54464.2	68272	54256	32725	43096.1
A0A8I5KQU8;Q12962	TAF10	Transcription initiation factor TFIID subunit 10 (Fragment);Transcription initiation factor TFIID subunit 10	1.00278e-34	116063	156924	32296.8	8226.43	86949.7	21027.4	86603.9	101077	60818.8	17308	22545.7	22616.2	49751.7	169485	10618.6	249911	322734	61325.6	92612.7	64776.2	11059	3305.72	42667.3	119642	109412	72265.4	56800.1	34739.7	26530.7	10034.3	29099.5	35766.1	27364.4	22934.6	7434.46
A0A8I5KR05;A0A8I5KTI7;A0A8I5KU87;A0A8I5KUE4;A0A8J8YTQ8;O95248	SBF1	Myotubularin-related protein 5	3.01567e-40	136546	80621.1	38574.6	13708.5	36527.5	51602.8	96816.4	91216.9	40225.3	37925.9	118956	34450.8	48069.7	79288.5	112052	50902.3	159770	77007.3	79115.6	50936.4	28062.5	45742.8	46760	141359	50239.3	88493.5	79363.1	142266	57917.2	50762.3	84098	50822	87875	26469.5	53651.4
A0A8I5KRK1;A0A8I5KRP1;A0A8I5KWJ9;A0A8I5KY07;A0A8I5KYQ0;A0A8I5KZB3;Q9H2M9	RAB3GAP2	Rab3 GTPase-activating protein non-catalytic subunit	3.7416e-21	162281	126031	75301.1	32745	63881.2	54094.5	150267	121985	55203.2	43916.5	155615	75981.7	58269.2	160730	228604	136601	186111	100486	153520	103784	60454	103548	97454.1	180291	150307	144141	202645	230457	181211	78119.5	113315	128862	90529.6	61340.9	55682.8
A0A8I5KRL9;A0A8I5KW55;H7C5A2;Q8N766	EMC1	ER membrane protein complex subunit 1	2.15118e-28	146753	123887	69171.3	15430	28035.4	51366.7	93278.2	97930.4	22091.7	43411.5	105592	28129.3	52331.2	151897	160514	79840.9	313699	83236.9	51941.8	84895.3	36035.4	52395.8	66553.1	196656	45731.8	126625	64501.1	270416	64085	45168	94376.7	109861	150383	14359.4	67810.5
A0A8I5KRN0;A0A8I5KZC0;Q6IMN6	CAPRIN2	Caprin-2	3.7803e-16	9130.26	6619.4	1495.69	1520.29	6046.14	1648.95	5071.64	16015	3697.59	1611.97	5037.16	3625.38	1782.01	33826.2	9512.93	25079.4	18286.9	8047.51	10058	13479	3960.37	10494.7	16422.2	28768.8	18241.5	10814.6	14738.4	32795.4	28468	3355.03	4235.59	9809.06	NaN	NaN	3334.32
A0A8I5KRN5;C9JZF7;G5E9W2;Q9P2E5	CHPF2	Hexosyltransferase;Hexosyltransferase;Hexosyltransferase;Chondroitin sulfate glucuronyltransferase	2.07989e-18	89867.6	18296.6	56026.8	30183.1	17738.7	30834.1	64221.1	83936.6	22555.7	45787.8	72670.8	30137.3	61357	23072.9	19795.7	17501.4	22943.4	24432.7	19225.9	11438.8	NaN	3831.51	2358.96	11040.8	16724.4	16751.1	22914.9	19717.9	11089.6	16732.8	19636.1	5593.74	13632.4	2566.15	50091.9
A0A8I5KRT6;A0A8I5KXR3;E9PR05;Q03164	KMT2A	Histone-lysine N-methyltransferase 2A (Fragment);Histone-lysine N-methyltransferase;Histone-lysine N-methyltransferase 2A (Fragment);Histone-lysine N-methyltransferase 2A	1.30246e-12	1189.15	279.688	6246.86	10961	365.545	4535.86	5493.56	10852.6	9030.2	8294.18	11073.7	6431.6	9223.56	3079.17	5904.67	NaN	NaN	2304.45	3468.57	NaN	3543.26	3498.03	7435.73	4737.92	1193.19	10468.3	8628.9	3959.22	9349.97	18168.7	5911.08	4194.36	NaN	2099.57	3017.38
A0A8I5KRZ2;A0A8I5KSK1	BCAS1	Breast carcinoma-amplified sequence 1	2.835e-28	19635.1	15103.5	NaN	NaN	10987.9	25759.9	9980.29	NaN	5474.56	NaN	11251.3	NaN	6174.34	NaN	54305.7	142730	72496	19704.6	NaN	15358.6	3289.78	1208.22	NaN	9242.79	19268.6	23307	NaN	93927.5	NaN	6342.51	27325.8	14296.7	43105.8	19988.3	3977.84
A0A8I5KS94;A0A8I5KWH8;C9J650	ARHGAP11A-SCG5;ARHGAP11A-SCG5;SCG5	Neuroendocrine protein 7B2	3.93356e-24	130872	30487.1	82715.5	38036	9066.35	34692.6	25090.6	78039.5	23984.2	52218.4	64356.9	19824.3	38739.2	43797.1	165400	18788.2	37434.9	107284	131067	66618.1	36787.2	9518.69	43624.9	101819	68150.7	56829.4	93682.3	72764.7	79378.1	52906.4	90436	52484.8	61599.1	12043.7	35161.6
A0A8I5KSB7;A0A8I5KVP5;A0A8I5QJH8;A0A8I5QL38;Q9NZ94	NLGN3	Neuroligin 3, isoform CRA_d;Neuroligin-3;Neuroligin-3;Neuroligin-3;Neuroligin-3	1.186e-13	33144.1	25523.6	11798.9	6584.1	6916.85	5571.3	21340.2	11312.8	7842.16	6115.3	24320.2	8287.8	9936.6	15355	9989.52	18662	36873.7	7053.1	14230.7	9132.09	11506.3	6128.32	11401.9	19494.8	8634.61	14477.9	16996.8	17031.3	11608.4	6802.05	10385.3	6130.47	7101.31	2897.48	4270.69
A0A8I5KSD7;A0A8I5KV27;A0A8I5KVK5;A0A8I5KXK0;A0A8I5QKK6;A0A8J8ZTU4;Q8N490	PNKD	Probable hydrolase PNKD	1.25629e-17	27809.7	14902.9	23364.8	5149.7	15321.2	12279.3	21146.3	27806.5	18572.1	4611.18	45552.8	15047.2	16259.2	34359.4	43338.6	21951.3	14403.2	35805.1	35774.7	15072.3	1924.91	22041.4	19164.5	39726.5	25580.1	33087.8	35805.6	27342.5	19309.9	15974.7	30608.2	14367.6	16464.5	3233.89	4013.91
A0A8I5KSF9;P60484	PTEN	Phosphatidylinositol 3,4,5-trisphosphate 3-phosphatase and dual-specificity protein phosphatase PTEN;Phosphatidylinositol 3,4,5-trisphosphate 3-phosphatase and dual-specificity protein phosphatase PTEN	5.15196e-27	30438	20817.2	16224	4823.92	11870.9	11646.7	23541.1	26270.9	8062.98	11741.7	39447.7	8918.58	9385.97	30906.6	47766.5	10743.4	32875.6	9667.47	19328	16655.7	4823.57	13575.2	16934.5	31617.8	20088	19771.4	21258	25876.7	19567.2	13042.5	24692.5	24491.5	30401.1	5160.45	8912.52
A0A8I5KSK3;A0A8I5KTW5;A0A8J9AK24;Q96CU9	FOXRED1	FAD-dependent oxidoreductase domain-containing protein 1;FAD-dependent oxidoreductase domain containing 1, isoform CRA_a;FAD-dependent oxidoreductase domain-containing protein 1;FAD-dependent oxidoreductase domain-containing protein 1	5.04653e-21	24400.2	2411.32	4259.03	3821.95	10054.1	2790.96	18763.8	8793.3	3386.97	2994.37	2988.06	5978.58	5124.01	14657.9	10213.6	25485.5	65548.9	7213.03	6033.11	6715.43	3589.89	6300.57	9968.88	19064.1	8755.67	9717.53	11800	21850.8	8325.36	4298.12	9271.47	9927.7	23942.5	NaN	5908.14
A0A8I5KST9	MAST3	Non-specific serine/threonine protein kinase	2.47148e-18	15561.2	11015.4	2621.95	1584.2	1560.42	5585.95	16083.8	8411.09	5548.36	4956.45	13599.9	3203.12	4699.14	14337.1	17572.5	10901.2	11207.1	11019.2	9431.47	5174.37	4475.5	5619.46	7875.99	19174	13161.9	10013.1	17896	22093.4	9664.5	4400.78	14967.9	9402.29	14756.2	1464.24	5402.4
A0A8I5KSY3;A0A8I5KSY8;A0A8I5KYK4;A0A8I5QKN7;D6RFH4;O43169	CYB5B	Cytochrome b5 type B	5.22414e-28	111447	78527	87795.9	27238	62792.5	44700.2	93942.7	103388	71352.3	40494.1	117392	55019.4	53888.2	163920	162582	163114	244160	110346	182352	116948	48638.4	76689.9	92547.3	219086	131075	169090	171388	86298.9	147221	54861.9	69724.1	83475.8	71116.2	36178.4	6392.74
A0A8I5KT58;A0A8I5KX08;Q9ULH0	KIDINS220	Kinase D-interacting substrate of 220 kDa	3.97812e-18	7150.41	1062.18	4449.83	NaN	3511.88	3250.32	8037.1	7349.46	4143.16	2318.04	9311.39	2482.78	2084.11	5112.87	5691.62	NaN	NaN	3620.43	3602.84	2243.29	1384.04	2572.61	2792.97	8179.78	3990.83	6604.62	3376.61	12061.5	4024.46	1495.29	3682.18	21030.1	5226.27	2336.63	2227.97
A0A8I5KT94;E7EWD5;Q5JRJ0;Q99576	TSC22D3	TSC22 domain family protein 3	9.06331e-08	33273.7	19244.8	52634.9	12257.9	17202.8	20184.9	17186.7	58798.6	32504.1	22872.1	98436	13680.1	47065.9	16373.4	65483.5	143315	97726.4	46116.6	77175.5	31707.2	12859.8	7325	41863.6	78547.5	77897.8	74504.7	54910.4	70052.5	77448.4	30482.9	47923.7	32188.6	37199.2	50839	54116.8
A0A8I5KTS2;A0A8I5KV35;Q9UBU6	FAM8A1	Protein FAM8A1	2.96441e-07	6520.74	12788.5	10765.1	NaN	17749.8	NaN	NaN	NaN	2611.64	NaN	NaN	1953.78	NaN	19075.8	8515.74	17700.1	22026.7	4366.24	9797.52	2361.22	NaN	2175.36	4814.26	14010.7	12296.3	12434.6	NaN	44590.6	NaN	3924.8	5766.44	11162.4	18684	2118.12	4163.52
A0A8I5KTW2;A0A8I5KUG7;A0A8I5KUW0;A0A8I5KWJ1;A0A8I5KXM1;A0A8I5KYU6;Q96DZ1	ERLEC1	Endoplasmic reticulum lectin 1	1.35334e-12	21350	16345.2	14070.5	3469.23	15801.3	6945.15	9988.53	10733.4	12431	5613.45	24538.7	6098.67	8833.57	22944.1	14800.1	44215.3	104831	8656.21	9089.24	10058.4	7463.49	5078.13	8821.21	20907.5	16500.6	15809.8	9333.81	30233.1	10682.3	5549.07	7134.31	8342.24	13456.8	3440.16	8364.67
A0A8I5KU53;A0A8I5QKL9;Q15746	MYLK	Myosin light chain kinase, smooth muscle;Myosin light chain kinase, smooth muscle;Myosin light chain kinase, smooth muscle	5.10832e-26	67581.7	31036.8	58839.9	6110.75	22871	31942.2	46334.1	80407.4	18477.9	30462.8	94716.6	22150.5	52217.9	27656	56758.8	75238.2	192735	46735.3	46819.4	66308.8	7272.8	32867.1	42460.8	90073.8	50076.9	84960.4	20168.1	108203	58065.7	31302.3	20126.5	35559.1	59241.4	21211.7	44268.6
A0A8I5KU76;A0A8I5KW59;Q9BS26	ERP44	Endoplasmic reticulum resident protein 44	2.65746e-24	127947	117426	155931	50001.8	102503	50300.9	118576	168355	97532.9	42268	154022	80858.4	70428	317373	217338	219640	467109	103784	164814	119715	24375.2	83725.7	125194	275949	171935	186116	176604	163441	174627	89898.8	96806.2	149424	77232.7	57657.6	74102.8
A0A8I5KUA7;A0A8I5QJU0;B7Z257;P49802	RGS7	Regulator of G-protein-signaling 7;Regulator of G-protein-signaling 7;Regulator of G-protein-signaling 7;Regulator of G-protein signaling 7	1.85592e-26	195827	137815	93570.1	37288.7	20501.6	58977.9	170399	169330	68758.3	44051.7	199971	44986.3	75981.3	146617	259405	49728.8	86122.2	159860	163106	94163.7	11581.5	87234.2	100318	189749	157509	162051	256778	152641	139598	76598.6	150090	118505	108689	17184.5	54436.9
A0A8I5KUD9;Q9UQ13	SHOC2	Leucine-rich repeat protein SHOC-2	3.01567e-40	8039.24	10698.1	4823.6	481.045	2963.1	2888.8	7677.56	7966.22	4931.93	1972.44	8609.41	3228.07	4165.7	18499.5	10135.3	3468.42	23087.2	5025.35	6848.65	3532.52	4277.13	4736.44	8230.96	19144.5	8637.27	11973.1	7990.58	16173.5	7421.92	5501.59	7997.54	11431.6	10298.4	1360.28	2488.78
A0A8I5KUE3;A0A8I5KYZ1;E9PMV1;Q15149	PLEC	Plectin	1.20491e-37	859999	414926	426553	141273	473032	322261	658888	831466	302952	362051	920834	284516	598774	545341	635824	1.2696e+06	2.58351e+06	473393	505180	817647	136372	257834	462064	876891	453716	1.03991e+06	372835	840151	437992	341105	269516	381235	532816	327806	399036
A0A8I5KUL7;F8W7Q4;Q96A26	FAM162A	Protein FAM162A	1.95039e-28	251024	150910	149399	52108.8	73741.3	89787.2	152665	242662	59407.2	77476.5	268880	63799.2	111228	151122	271751	164458	222669	148468	150760	108568	29522.4	87501.7	96279.7	203805	143949	153227	127789	270020	135587	60920.1	125998	105343	104726	46038.9	156925
A0A8I5KUN3	BCAS1	Breast carcinoma amplified sequence 1, isoform CRA_b	5.56943e-30	129209	87836.3	141209	29683.9	203185	95294.5	84399.1	223600	98598	81567.9	554676	40697.5	157574	113109	407435	638407	756894	154915	213771	220435	62552.2	131497	96588.5	247858	181858	237914	226200	255176	104705	84223.5	147938	101102	171629	192582	105149
A0A8I5KUS5;B8ZZU8;Q15370	ELOB	Elongin-B	4.80833e-16	24236.7	21195.9	27595.5	11450.7	24007.1	9826.03	24546.8	27307	12807.6	10638.8	24426.4	14285	12185.2	29731.4	27604.3	47171.9	49702	14299.5	33892.7	18013.3	4914.48	7225.15	17004.8	26606.9	30629.8	18236.7	36728.6	25934.1	43292.9	13698.2	10177.1	7345.3	15399.1	11722.5	9196.11
A0A8I5KUT1;A0A8I5KXJ0;A0A8I5KYJ3;A0A8I5QJH1;A0A8I5QL16;Q7Z2K6	ERMP1	Endoplasmic reticulum metallopeptidase 1	4.95442e-20	64998.1	33650.4	44438	11956.6	34886	27446.7	43508	58431.2	34090.1	17564.2	99154.2	20523.7	27313.5	62603.4	77963.1	78175.4	202761	42003.5	52969.9	53305.5	25069.6	36153.7	29520.6	73280.1	53074.8	69648.1	61221	107165	43901.9	21905.1	40733.1	31339.8	48371.2	24091.7	37687.1
A0A8I5KV04;O75112;V5T7C5	LDB3	LIM domain-binding protein 3;LIM domain-binding protein 3;LIM domain binding 3 transcript variant 8	1.23813e-10	NaN	NaN	NaN	NaN	NaN	NaN	NaN	2961.1	253.075	1265.81	NaN	353.901	2563.64	1485.92	NaN	NaN	9134.5	NaN	3414.34	1873.09	NaN	690.805	NaN	NaN	NaN	9235.75	NaN	NaN	NaN	NaN	3384.58	NaN	NaN	1600.15	NaN
A0A8I5KVJ6;F2Z2X9;G3V223;G3V3U5;G3V4G9;P07902	;GALT;GALT;GALT;;GALT	GalP_UDP_transf domain-containing protein;Galactose-1-phosphate uridylyltransferase;Galactose-1-phosphate uridylyltransferase;Galactose-1-phosphate uridylyltransferase;UDP-glucose--hexose-1-phosphate uridylyltransferase (Fragment);Galactose-1-phosphate uridylyltransferase	1.03195e-12	123832	99709.4	43684.3	7118.78	29157.9	30234.4	111225	49722.4	16168.6	34969.6	78389.7	30814.2	47333.5	22656.5	21550.7	17899.9	32239.7	17386.9	8217.36	13229.6	8299.18	9395.55	14514.9	24513.2	12263.8	19086	17332.9	23736.7	11638.9	11132.1	14103.3	20164.5	16221	6224.38	5490.02
A0A8I5KVL5;A0A8I5KYH4;H0YLU7;P13804	ETFA	Electron transfer flavoprotein subunit alpha;Electron transfer flavoprotein subunit alpha;Electron transfer flavoprotein subunit alpha;Electron transfer flavoprotein subunit alpha, mitochondrial	1.74437e-30	471018	224917	185839	110357	153151	170118	275542	293536	124670	114731	313737	160891	208535	173840	324739	352356	721290	161077	241881	193997	60661.2	118906	140065	357970	269874	230518	238022	394063	240815	131370	231474	153109	229468	110624	238599
A0A8I5KVU2;A0A8I5KWN8;Q92615	LARP4B	La-related protein 4B;La-related protein 4B (Fragment);La-related protein 4B	1.78598e-07	12168.2	2707.34	246.229	1216.15	20050.8	2991.78	3577.01	11418.1	NaN	NaN	7866.4	3590.1	4130.96	25958.2	6080.29	6990.44	15254.2	4264.63	3197.06	4064.72	NaN	3435.47	6114.99	9657.77	3463.26	3358.27	3414.52	15320.4	3164.53	4896.55	1770.88	7264.22	NaN	392.274	5527.15
A0A8I5KW48;Q06124	PTPN11	Tyrosine-protein phosphatase non-receptor type 11	8.01955e-29	500559	376466	233863	73711.5	131924	184903	366127	330695	140562	160650	548889	142870	217201	269599	556113	276810	434658	326633	295619	233304	90498.8	192425	180765	422459	236330	374653	321474	621954	234139	150409	332727	257057	413850	110513	260827
A0A8I5KW61;P02775	;PPBP	C-X-C motif chemokine;Platelet basic protein	7.67528e-07	176667	34496	40474.4	13517.2	13283.4	44950.7	NaN	73181.8	10364.8	14460.5	83189.3	25545.4	47051.5	4243.56	169105	5009.33	80240.4	10341.3	148293	21950.4	13922.9	52721.1	64341.3	226429	19630.5	23154.3	77737.8	27443.5	86040.2	6712.26	3558.58	15425.5	193296	NaN	54108.3
A0A8I5KW93;A0A8I5QJL1;Q13496	MTM1	Myotubularin	4.48236e-18	47181.9	24366	19518.7	5982.99	10114.8	16811.1	34837.1	32252.5	5739.25	13714.2	39186.6	14302.3	25167.2	21568.6	34196.7	18261.5	82172.7	18605.9	26925.2	21633.8	5310.15	17383.5	21759.8	40393.6	20056.4	37513.7	18531.8	28862.9	20505.3	13433.9	21312.2	15883.7	14752.7	8382.17	18801.2
A0A8I5KWQ7;Q16850	;CYP51A1	FERM domain-containing protein;Lanosterol 14-alpha demethylase	2.1039e-27	39008.5	41742.4	22499.2	5336.7	27312.3	4629.44	26472.8	28689	6551.11	12267.8	40798.2	18738.4	12282.4	46162	28229.3	23529.4	70222.9	10120.9	35328.8	18611.5	21215.4	22281.8	23690	33138.3	19756.4	30221.2	38111.3	26020.3	21453.6	28741.9	12658.3	26061.9	26108.6	9354.63	9157.94
A0A8I5KWR6;P21359	NF1	Neurofibromin	5.00577e-32	64920.8	39343.7	22597.1	7283.43	13580.6	21777.1	52166.2	42927.6	21495.1	21425.8	47739.1	22648.6	24695.1	40112.8	63396.9	37406.5	51903.1	31398	39862.2	27052.5	20603.6	23411.6	24259.3	55444.4	41450.8	34571.9	49678.8	53790.8	42624	22179.6	36017.5	30432.7	32606.4	18145.6	30386.4
A0A8I5KWT8;P35579	MYH9	Myosin-9	3.69182e-39	137957	72742.7	102074	21050.7	45042.5	62678.2	99449.7	182075	56187.8	44881.8	154372	40718.8	62096.4	96574.1	132313	115543	249534	87862.2	67224.5	86423.6	27261.5	54995.1	64833.6	152481	92967.7	181799	88007.9	147428	80952.1	47300.7	66002.7	68636.2	82993.7	32734.1	80110.5
A0A8I5KX57	BCAS1	Breast carcinoma-amplified sequence 1	8.84508e-18	10698.1	2360.63	14462.9	6115	28435.9	4172.48	1703.92	13556.7	5915.14	6481.62	58656.7	3631.23	12846.2	12341.4	42308.4	80706.1	90330.9	16911.6	10148.2	31129	1658.44	16846.6	10648.1	26031.1	18139.3	28908.3	6858.17	21207.1	5063.72	10190.9	16960.8	10146.1	14763.3	15145.7	3794.59
A0A8I5KX71;A0A8I5QJ94;A0A8I5QJL3;Q5T1M5	FKBP15	Peptidylprolyl isomerase;Peptidylprolyl isomerase;Peptidylprolyl isomerase;FK506-binding protein 15	1.48305e-23	8640.59	12701	7427.17	911.312	5062.02	2388.03	2813.45	14652.5	3485.03	1162.19	15026.7	4043.71	4908.67	21801.6	20494.5	10472.1	12309.5	12516.3	13619.8	5757.65	8802.26	8354.69	10506.6	17368.6	16729.3	16550.4	11432.4	46473.4	5679.07	10376.4	7678.49	15799.4	20820.9	5648.39	8616.12
A0A8I5KX85;Q9UKY7	CDV3	Protein CDV3 homolog	2.69723e-16	18357.4	16594.4	35950.4	5881.23	18372.1	10699.6	9103.22	23682.2	14369.7	13324.2	50171.4	16094.2	22148.7	32696.1	24342.6	71562.4	60189.1	31066.2	27066.8	18881.5	1460.25	12132.4	18999.8	58847.3	31899.6	30579	38244.7	57522.6	19597.8	16514.9	22484.8	23472.5	24885.7	13797.4	19642.1
A0A8I5KX89	ATP1B1	Sodium/potassium-transporting ATPase subunit beta	2.75185e-26	94333.4	42988.5	42015.8	12815.2	33133.1	35031.8	37529.8	52386	45850.9	25070	110505	10751.8	36015.6	81250.7	102554	52626.9	147922	56807.2	56542.7	48440.2	17231.3	82655.2	82283.1	86640.4	29449.9	134758	60382.9	40353.4	47753.2	41985.6	32909.8	43181.6	28489.6	23748.5	13624.7
A0A8I5KXR5	TANC2	Protein TANC2	4.24582e-39	69507.1	42920.9	19107	8650.25	8938.97	32490.4	66412.6	49683.9	23707	19477	61079.1	13144.7	31993.8	32716.3	69493.2	9349.07	23405.4	56162.7	36765	23606.8	10387.5	21992.1	24152.9	61601.3	33730	47714.2	57364.1	55972.3	31169.8	24257.7	57222.2	29267.7	39046.5	7328.21	31811.3
A0A8I5KXY7;P32189	GK	Glycerol kinase	3.99875e-37	83885.9	39930.4	32352.7	11194.2	29325	10047.9	58599.3	60582.5	17868.7	11995.7	38747.6	24247.9	17811.3	60649.5	74642.4	34642.4	105194	48680.2	79458.6	53379.3	17952.3	37820.8	41290.9	80057.5	42011.3	62780.9	54871.9	61292.1	58785.6	39592.1	32171.2	37959.8	16379.7	11423.1	12150.1
A0A8I5KY42;A0A8I5QKZ8;G5E9G7;Q9P2S2	NRXN2	Neurexin-2;Neurexin-2 (Fragment);Neurexin 2, isoform CRA_a;Neurexin-2	1.3847e-17	39559.1	66534.9	26476.3	7126.86	15942.6	15220.1	41904.3	26030.2	17397.5	12103.2	57685.6	12121.3	17531.5	30616.5	34106.7	10622.1	20129.8	19077.4	26788.3	15372.2	1899.48	11760.7	18094.7	44982.3	6990.94	25799.5	28327	48081.5	21679.2	16492.7	41394.2	21621.2	32476.6	15715.9	17059.2
A0A8I5KZ38	MYH10	Myosin-10	4.41419e-29	256972	152187	114835	46102.2	75839.3	108244	202625	250031	109574	81154.3	309459	77000.4	124602	191948	293149	168737	312674	173018	200207	144680	60026.9	114138	130826	261329	181149	249436	226196	305335	158741	102028	179589	138625	190139	63235.4	126679
A0A8I5QJ45;A0A8J8YUZ5;B1APN9;O75335	PPFIA4	Liprin-alpha-4	2.17156e-07	12235.8	9655.25	3096.33	NaN	6409.15	9288.26	10585.1	12263.9	8863.67	6158.04	18425.9	3648.55	8123.16	7409.78	10889.6	7348.56	22894.9	8911.24	16714.7	5868.68	3033.44	3411.51	4271.69	15341.2	3595.77	10211.9	9078.87	20956.8	9755.74	7036.1	8289.67	6201.43	16140.3	3228.57	8603.61
A0A8I5QJN4;H0Y786;P20929	NEB	Nebulin (Fragment);Nebulin (Fragment);Nebulin	2.9601e-05	28106.1	NaN	6277.45	1365.53	3858.6	4413.82	7038.92	NaN	NaN	1338.16	NaN	5948.92	6639.43	19070.4	7333.75	6773.07	NaN	NaN	15027.8	NaN	NaN	4588.65	8957.16	NaN	13934	9789.21	18722	50117.3	12466.5	NaN	NaN	2843.27	10423.4	20.6769	6458.16
A0A8I5QKQ8;O15269	SPTLC1	Serine palmitoyltransferase 1	1.688e-33	13200.6	1475.38	8934.28	925.253	4122.47	5626.24	10590.9	10302.9	3521.09	3675.58	15399.9	3551.43	7176.05	28546.9	21285.2	21173.3	43980	6937.21	7244	11746.1	NaN	7321.08	9898.38	25122.4	7801.29	17679.6	9698.6	9371.39	8345.94	2423.82	5806.69	10514.2	5973.64	5618.19	3840.87
A0A8J8YUT9;Q16620	NTRK2	BDNF/NT-3 growth factors receptor	1.07281e-27	108503	94804.7	76045.1	20765.8	38550.2	44336.1	66971.3	63706.3	27212.5	45539.6	138182	42384.4	43332.1	141291	118961	89408	186836	63199.3	71207.5	103167	32832.3	53032.5	96605.9	161278	108218	128630	73215.1	210321	116465	66225.8	55286.1	88806.2	105581	38049.6	61524.6
A0A8J9C065;G8JLD3;Q8IUD2;X6RLX0;X6RM00	ERC1	ELKS/Rab6-interacting/CAST family member 1 (Fragment);ELKS/Rab6-interacting/CAST family member 1;ELKS/Rab6-interacting/CAST family member 1;ELKS/Rab6-interacting/CAST family member 1;ELKS/Rab6-interacting/CAST family member 1	7.76464e-33	77329.1	56776.1	31912.4	7329.94	9332.55	23634.5	46827.2	49873.3	21260.9	19669.4	63409.6	16682.6	30515.2	49058.3	65027.2	15211.7	53906.3	43596	41039.8	35178.9	14228	23508.7	33096.7	73781.8	26195	71978.8	40082.3	137956	38730.3	44198.4	50385.1	44088.9	70456.1	8160.29	34307.6
A0A8J9C4H3;E7EU81;Q14789	GOLGB1	Golgin subfamily B member 1;Golgin subfamily B member 1 (Fragment);Golgin subfamily B member 1	1.06179e-11	647.881	6356.89	2121.79	NaN	NaN	NaN	2100.91	11249.1	4129.11	631.051	3658.66	1368.38	NaN	8700.2	4914.06	10811.3	5635.44	NaN	6351.42	NaN	211.877	2592.09	2350.04	6633.67	3764.21	5443.55	4103.32	13400.7	18005	1608.99	721.385	2328.44	5511.44	175.508	826.405
A0AVT1	UBA6	Ubiquitin-like modifier-activating enzyme 6	1.14747e-19	55478.3	37823.1	28221.8	7641.21	19203.8	28229.2	37555.8	42642.9	22477.6	21543.6	67979.5	17643	25460.7	55966.4	57483.7	50955.8	99824.7	39173.1	49675.5	39350	13790.1	31325.6	30670.2	62717.2	49412.9	52416.5	48701.7	63563.8	41170.8	25564	32855	31359.5	51028.8	21516.9	23850.9
A0JNW5	UHRF1BP1L	UHRF1-binding protein 1-like	3.01567e-40	14332.1	11540.7	4657.8	678.055	1314.03	2851.19	8175.01	7099.19	2568.26	2499.77	12080.8	2010.51	3313.74	8113.38	15781.3	2809.29	9695.86	9830.67	8700.21	6634.39	4670.75	5817.33	7016.09	15114.2	5942.22	11658.7	10901	19043.8	8748.49	7000.98	11275.2	11975.8	14186.5	2643.31	2254.68
A0MZ66	SHTN1	Shootin-1	2.2189e-25	87247.8	63293.6	57313.1	13217.6	36709.8	45618.8	62325.6	86101	42659.2	32839.9	157805	41700.2	51613.5	71778.5	138394	113669	234079	60435.8	115287	73444.7	36928.7	54882.5	52382.3	131450	58080	119071	92947.2	144705	47917.6	47294.2	71329.6	55509	118542	37797.1	65040.2
A1A5C7;C9J4Z0	SLC22A23	Solute carrier family 22 member 23	2.45193e-13	60426.4	42131	22157.9	6221.9	8187.89	26992.5	60249.5	41959.9	16536.2	21599.6	76499.8	12988.2	22938.1	34924.3	81745.2	19173.2	40217.3	48138.2	55118.9	38984.6	18614.5	26618.6	29033.3	43280.1	37188.2	59295.2	62648.1	83513.6	50406.9	18362.8	45208	36642.1	48088	13675.3	25991
A1IGU5	ARHGEF37	Rho guanine nucleotide exchange factor 37	6.07789e-08	7519.76	5874.74	5176.53	1114.42	NaN	4251.37	4461.87	6350.07	2926.56	865.021	11272.1	2158.49	2053.28	3424.88	8157.78	7565.12	10198	2867.53	10229.3	4549.55	NaN	2353.28	2382.96	5637.3	8517.19	5011.56	4700.02	3979.5	3220.56	3382.05	2624.17	NaN	NaN	2112.05	482.534
A1L0T0;M0R026	ILVBL	2-hydroxyacyl-CoA lyase 2	7.91136e-39	102144	70496.3	42579.7	23432.2	30307.5	34759.7	81939.1	70861.2	27566.3	26045.7	91330.5	31451.9	45019.5	40287.8	64358.1	27598.6	91682.7	39883.9	41223.8	40312.2	15259.6	31615.5	37273.2	81402.3	41715.9	53937.8	50760.4	96692.9	48629.3	31076.5	49207	35765.3	56441.5	6433.02	33484.4
A2A274;Q99798	ACO2	Aconitate hydratase, mitochondrial;Aconitate hydratase, mitochondrial	7.28377e-34	3.43591e+06	2.31523e+06	2.51866e+06	1.41905e+06	2.41297e+06	1.44214e+06	2.78176e+06	4186786	1473598	1.23067e+06	4387183	2.02692e+06	2.0968e+06	2.51863e+06	4.7434e+06	5.44576e+06	9915835	2.73591e+06	3141445	2.4989e+06	733786	1.48933e+06	1.88585e+06	4.89991e+06	3.44439e+06	2.79332e+06	3.4088e+06	4357287	3249885	1.51824e+06	2.37778e+06	1.97138e+06	2.6372e+06	1248183	2.01961e+06
A2A2D0;P16949	STMN1	Stathmin (Fragment);Stathmin	1.06102e-28	246177	454156	1373730	206723	413175	414549	131144	836154	241261	297191	1.78953e+06	237680	532814	529815	406614	969572	1.01789e+06	525770	423975	264396	103444	229730	322145	643132	287042	599717	324655	951025	273701	300841	300785	360122	566487	270324	484639
A2A2V1;P04156	PRNP	Major prion protein (Fragment);Major prion protein	1.61782e-22	237336	110373	114651	44819.7	53514	60291.9	125644	174028	32035.4	75090.1	195306	33573.3	85740.2	27030.1	195245	77591.2	169930	93592.6	84898.3	64826	6104.61	30071.9	31425.3	83531.2	45684.2	100600	53814.7	132969	34204.4	43038.8	84349.1	48371.3	64151.1	1951.83	99887
A2A3N6	PIPSL	Putative PIP5K1A and PSMD4-like protein	5.24301e-19	237.013	NaN	NaN	NaN	58.7955	2668.85	1652.56	1124.62	487.288	490.445	918.49	284.533	2285.85	1504.42	2618.98	3183.84	4807.31	1072.41	3495.17	1844.18	NaN	966.38	946.3	4073.97	1419.9	5099.53	2437.23	73429.7	607.428	800.064	554.96	1230.24	NaN	1613.35	461.217
A2AVK2;Q05586;Q5VSF9	GRIN1	Glutamate receptor ionotropic, NMDA 1;Glutamate receptor ionotropic, NMDA 1;Glutamate receptor	4.70685e-22	37443.3	18626.4	15819	6243.93	11677.7	6644.29	25484.7	24149.8	9924.81	9206.55	17830.6	7233.5	6468.3	58427.2	31943.1	21785.6	67178.3	11577.6	18268.7	24003.7	NaN	18112.3	24467.5	43975.4	19781.6	32232.4	23909.2	46096.6	28412.2	31804	17461.2	40226.2	16907.6	13848.6	4228.76
A2RRP1	NBAS	NBAS subunit of NRZ tethering complex	6.57088e-27	50577.5	40419.3	25962	8930.66	21277	14256.5	38405.3	39534	23172.2	9798.44	36691.6	19756.3	17891.4	70031.2	58164	49441.9	92788.3	24227.5	40300.9	29513	12029.5	28355.7	34131.6	67341.3	54670.4	58596.6	42837.9	80150.8	55170	26236.4	26794	45268.4	38763.2	21643.1	16794.3
A2RTX5	TARS3	Threonine--tRNA ligase 2, cytoplasmic	2.11903e-23	14976.6	13937.3	10228.4	877.407	8858.45	5474.33	7669.71	13092.2	6200.71	3746.24	19123.6	5502.31	6715.78	24543.9	21700.6	34420.8	50266	7786.13	17714.8	9277.32	3355.85	7555.54	8878.88	19417.8	13347.4	11478.2	12380.3	34630.4	12859.4	7933.94	12035.7	9005.48	18168.8	4395.73	10983.8
A2RU67	FAM234B	Protein FAM234B	5.46539e-23	10118.1	8762.6	5806.84	2185.82	5083.05	2358.99	7045.08	8663.64	3296.44	2271.79	7514.18	2177.72	3060.97	17107.4	17070.5	14136.1	31890.2	7834.16	8364.58	7730.77	4556.47	6243.79	9916.35	13179.1	10467	9959.29	9778.63	35652.6	5973.94	3467.45	4406.72	10093.6	11453.1	1902.94	6012.75
A2RUS2;E9PF32;H0YAY3	DENND3	DENN domain-containing protein 3;DENN domain-containing protein 3;DENN domain-containing protein 3 (Fragment)	8.53873e-13	6359.25	3476.47	112.966	NaN	303.13	1860.42	NaN	4711.58	1212.05	1095.65	NaN	1845.41	4185.99	NaN	8440.61	3058.55	5661.18	1678.11	1082.27	745.015	NaN	NaN	1002.94	6916.29	2708.03	4376.84	802.581	16044.1	NaN	966.501	2647.24	NaN	NaN	NaN	NaN
A3KMH1	VWA8	von Willebrand factor A domain-containing protein 8	3.48502e-31	41153.1	29893.7	17645	5575.71	14337.1	8982.11	19236.5	38306.4	10853.7	6021.36	22998.2	12701.4	17442.3	20149.3	31779	21990.5	54722.7	25140.1	26455.5	20337.6	6144.18	17324	19489.5	37996.2	26691.3	36244.5	11437.7	81734.2	19420.6	17412.2	16634.2	25154.6	30505	6723.39	15012
A4D161;B8ZZQ8	FAM221A	Protein FAM221A	9.78249e-06	12028.4	1980.53	NaN	NaN	NaN	818.369	NaN	3111.88	648.19	1106.67	NaN	1980.76	1702.16	NaN	16410.9	9630.37	57326.5	9977.5	7112.29	NaN	NaN	NaN	NaN	42693.7	NaN	5983.52	NaN	7965.46	NaN	4330.32	3929.15	5251.07	8155.14	NaN	1134.53
A4D1U4;C9J7X6	DENND11	DENN domain-containing protein 11	4.28292e-20	33834.6	11010.4	3294.62	2347.98	1907.04	20193.1	22154.8	17414.5	7596.26	10064.6	41289.7	2465.59	2950.96	19765.2	30963.1	NaN	56668	21184.6	27932	11093.2	4320.03	7308.23	9455.76	33398.7	16185.5	19955.3	20055.8	27408.9	13393.9	6112.55	16579	8775.65	5375.89	4904.24	10552.8
A4D2B0;C9JAV3	MBLAC1	Metallo-beta-lactamase domain-containing protein 1;Metallo-beta-lactamase domain-containing protein 1 (Fragment)	8.20279e-10	24432.9	3926.38	5639.64	10374.3	5575.67	11828.3	17447	22364.4	7327.94	9577.56	21883.4	6178.63	13995	15688.1	17453.8	21774.5	43741.7	18361.7	3710.62	12297.4	1319.53	1675.28	NaN	34181.9	11504.5	6723.4	13635.8	NaN	8948.5	9798.09	13694.3	7158.23	20510.4	3211.3	8910.98
A5A3E0	POTEF	POTE ankyrin domain family member F	1.18566e-19	151325	71725.4	16743.7	651.272	16775.9	33591.4	70285.4	24759.3	524.823	21485.9	53947.5	3147.3	29494.2	70124.5	88743.1	21376.5	154144	37350.4	9204.69	44556.2	14547.5	4797.66	11924.8	66065.4	NaN	32084.6	8749.97	80431	1708.12	8806.21	65374.3	6184.75	59921.4	595.431	17101.3
A5D8V6;F5H4Q5	VPS37C	Vacuolar protein sorting-associated protein 37C;Vacuolar protein sorting-associated protein 37C (Fragment)	8.17242e-15	19195.6	16616.2	28405.4	6291.59	16555.3	11232.6	18609.5	22799.5	14831.6	6934.56	35896.2	7516.99	14579	26717.7	21775.5	32125.8	55269.7	10065.8	14845.8	14942.8	NaN	NaN	11637.5	27261.8	15215.2	22399.4	24545	15623	16392	11118.5	20835.6	15045.9	10731.7	11685.5	9557.38
A5PLN9	TRAPPC13	Trafficking protein particle complex subunit 13	1.72523e-16	18007.4	NaN	6491.82	2411.85	10881.4	5561.79	6894.29	18068.5	6944.92	7583.74	26955	3755.04	9514.27	14655.4	9962.02	8748.93	43233.6	8217.93	3976.2	6500.87	NaN	4953.89	11529.3	33616.6	9236.59	18522.2	8587.81	38338.4	6901.95	4211.47	12246.7	11484.9	29031.3	3593.68	10119.4
A5YKK6	CNOT1	CCR4-NOT transcription complex subunit 1	5.31939e-09	1709.54	1084.42	1772.61	310.165	1163.82	585.397	2455.33	1493.43	4009.62	435.64	2146.31	1247.57	862.443	1574.06	842.659	6322.58	13341	537.413	3113	2094.83	NaN	675.158	1547.91	5214.56	3579.42	2100.14	1283.41	7698.22	2575.75	918.362	2852.89	2107.83	1742.09	673.171	372.472
A5YM72	CARNS1	Carnosine synthase 1	8.33715e-28	48755.8	27747.6	25904.1	10925.6	73763.6	24427.8	41407.2	56681.4	16362.7	21471.8	120308	25290.6	42703.5	31131.2	68896.1	127252	465117	13668.2	28791.2	59422.8	7704.96	34758.2	33009.4	77657.5	28602.6	55129.1	64688.9	39030.2	19918.1	14086.3	40583.3	19074	43090.7	30367.4	12425.4
A6NCE7;H3BTL1;Q9GZQ8	MAP1LC3B2;MAP1LC3B;MAP1LC3B	Microtubule-associated proteins 1A/1B light chain 3 beta 2;Microtubule-associated protein 1 light chain 3 beta, isoform CRA_f;Microtubule-associated proteins 1A/1B light chain 3B	5.14279e-28	618478	420332	780770	372618	463187	211304	558775	958277	500283	254420	1.04733e+06	474066	534692	408687	795367	1.26411e+06	1.08547e+06	478144	821522	426928	151110	298115	385960	718343	627945	532351	623350	450653	613684	262850	291848	235503	167826	233846	254815
A6NCN2	KRT87P	Putative keratin-87 protein	1.59411e-06	NaN	NaN	NaN	NaN	15888.1	NaN	NaN	7220.67	NaN	2103.18	NaN	NaN	NaN	826.904	NaN	NaN	NaN	1390.47	NaN	NaN	NaN	2548.78	NaN	NaN	NaN	NaN	NaN	16348	NaN	NaN	59641.2	NaN	NaN	NaN	233.226
A6NCS6	C2orf72	Uncharacterized protein C2orf72	5.5216e-23	12706.9	11929.7	2252.65	2188.38	2839.78	2365.65	20854.6	4398.12	5288.45	3472.15	10860.2	6479.19	5295.62	12091.6	8797.72	15072.1	33926.4	4416.69	6313.99	5445.4	NaN	1310.07	3376.77	14496.8	29926.9	4984.67	16857.5	17471.2	20766.7	1002.25	5365.25	3978.99	13973.7	11658.6	2619.58
A6ND22;Q9Y3D3	MRPS16	28S ribosomal protein S16, mitochondrial;28S ribosomal protein S16, mitochondrial	1.48671e-12	84186.6	47737.3	70607.7	5098.06	47274	7623.69	31388.6	62021.8	8718.24	15194	24038.4	12192.4	17946	93367.3	202168	110639	126852	24581.1	96236.8	99265.6	NaN	45197.1	53822.2	117869	63593.6	145249	41857.1	62920.9	50332.8	19905.6	34618.7	68093.2	33014.5	12345.2	20235.4
A6NDG6	PGP	Glycerol-3-phosphate phosphatase	1.51382e-22	156687	129877	133170	55092	102609	54499.8	103395	187107	75383.8	66818.2	254028	56751.4	109782	90872.2	138586	274630	305054	127450	125234	95001.5	31011	41903.8	111898	201781	157217	154428	149526	144649	95451.6	68700.2	129691	79025.5	147859	94212.6	77986.9
A6NDU8	RIMOC1	RAB7A-interacting MON1-CCZ1 complex subunit 1	1.31676e-24	12609.5	8688.34	6127.03	1475.68	4828.04	3647.43	4704.79	10554.6	8508.48	5470.69	11301.9	3844.23	7817.98	10531.4	8307.08	8332.78	30188.1	5170.04	5767.17	5427.71	1004.16	3529.53	9689.07	25305.5	9695.39	13235.4	8212.28	13943.7	6945.22	7060.44	6486.75	6791.38	10256	6930.15	8118.5
A6NE02	BTBD17	BTB/POZ domain-containing protein 17	8.17785e-20	139824	195606	54836.3	31808.8	61469.2	38415.3	85085	64166.9	16527.6	37566.2	101505	14956.3	27978.8	238601	188327	57126.6	185490	24218.5	46447.6	27002.4	26942.8	48351.1	93207	187393	52607.6	54991.4	98225.8	116962	56277.5	19261.7	109422	94801.9	118484	19014.3	30965.9
A6NEM5;Q92643	PIGK	GPI-anchor transamidase	1.03336e-21	17915.6	13664.5	6129.54	1842.51	6207.03	6672.29	12620.7	11923.8	3825.25	3019.75	9820.11	4790.2	4466.83	21177.7	27322.3	7106.17	40020.6	8875.57	9552.14	9453.32	5302.42	9642.93	10514.1	19810	13595.2	16828.3	13232.3	26122.8	10769.1	5698.62	10571.5	12512.7	13026.8	895.259	4338.33
A6NEP9;H7BXY6;Q8NG11	TSPAN14	Tetraspanin (Fragment);Tetraspanin;Tetraspanin-14	1.00439e-09	8438.44	2797.7	2739.8	358.436	325.764	NaN	1222.14	5667.44	NaN	1847.99	2388.05	NaN	1408.89	2004.59	4884.84	57.819	4001.32	2874.97	2362.36	4481.7	427.886	2635.72	256.131	2850.86	1009.36	3678.83	1820.62	4500.17	1831.5	874.698	4331.59	1292.37	4174.9	600.809	2777.05
A6NFQ9	SEPTIN8	Septin	9.68942e-20	24981.9	9370.7	11839.2	941.686	8010.5	7663.66	13594.8	15217.2	2188.23	2527.68	25207.6	3494.34	8294.74	6721.59	34195.2	31008	96844.1	7325.81	7314.2	17633.7	1355.17	7431.69	9088.68	19500.6	3940.35	9731.74	7916.48	33802.6	2901.95	2556.09	13542.1	4444.21	14643.8	5613.88	7469.17
A6NFX8;Q9UKK9	NUDT5	ADP-sugar pyrophosphatase	3.01567e-40	62588.9	33703.6	69682.5	46376.3	27475.4	30950	37223.1	87844.3	18716.6	25947.5	105059	21921.8	51312.8	63580.2	81000.5	118682	177486	87430.3	70317.9	62765.2	5776.1	19028.9	35086.2	83187.9	36982.4	79269.3	63164.1	69193.9	46728.1	49085	48488.6	35646.5	35671.3	19143.1	39679.7
A6NG10;K7EIJ0;K7EMC9;K7ENL2;Q969T9	WBP2	WW domain-binding protein 2;WW domain-binding protein 2 (Fragment);WW domain-binding protein 2;WW domain-binding protein 2;WW domain-binding protein 2	1.74786e-24	67846.4	39956.6	100843	39559.6	63765.6	26190.7	43677.8	103862	33456.9	21680.9	92425.8	53679.6	48320.3	45043.6	62134.2	304473	333857	27821.2	99002.1	50365.2	12526.5	15172	36039.2	108183	153255	48055.6	74194.8	56476.9	102796	30370.8	26464.3	23364	30521.1	96159.6	21318.1
A6NGJ0;P51808	DYNLT3	Dynein light chain Tctex-type 3	1.55314e-20	37100.5	17589.7	31147.8	6047.88	25839.1	21332.4	16988.3	49370.9	8202.54	23384.1	95078.8	14602.4	30269.4	42758.8	91211.7	81137.5	67884.1	37650.2	45614.2	38470.2	NaN	34623.1	30215.2	79893.4	37890.8	65547.4	47715.6	136584	39034.9	21640.5	60920.7	57768.1	74525.8	18372.8	38628.8
A6NGN9	IGLON5	IgLON family member 5	8.38607e-25	67076.5	60266.5	40983.4	12822.6	24685.8	21752.6	31835.4	41913.8	22734.2	24339.2	90104.4	20785.5	26777.3	57561.8	57655.2	68716.7	129607	21300.4	39339.4	31134.6	19373.8	32729.7	39315.1	65440.3	31540.6	46783.6	38047	64703.4	47074.8	25705	34035.8	36954.3	52639.9	36517	27472.7
A6NGP5;H3BMT0;H3BMV3;H3BTV5;H3BU16;Q9H910	JPT2	Jupiter microtubule-associated homolog 2;Jupiter microtubule-associated homolog 2 (Fragment);Jupiter microtubule-associated homolog 2 (Fragment);Jupiter microtubule-associated homolog 2 (Fragment);Jupiter microtubule-associated homolog 2 (Fragment);Jupiter microtubule associated homolog 2	2.61203e-21	15782	NaN	20816.3	8842.2	20148.8	59823.1	18592	21499.3	12592.6	22496.9	98665.9	7914.63	55097.2	25697.9	64591.2	124096	202559	9359.34	10202.8	45787.5	333.786	2073.07	18211.6	72600.1	24884.4	85323.9	47575.3	7769.53	20419.3	NaN	42910.3	14528.1	40954.8	49061	38908
A6NGU5;P19440	GGT3P;GGT1	Putative glutathione hydrolase 3 proenzyme;Glutathione hydrolase 1 proenzyme	4.74246e-24	25040	18372.1	38537.3	8519.1	7419.36	17427.9	26027.8	31838.2	7214.85	10132.3	27956	3417.2	18763.3	28892.1	29279.1	19895.4	85304.5	23879.3	11502.8	12695.8	1874.44	7937.81	12599.5	26438	9895.39	27574.6	13560.5	12802	13145.9	10995.4	15217.6	17493.7	19668.8	10226.9	7523.66
A6NHL2	TUBAL3	Tubulin alpha chain-like 3	1.83947e-06	NaN	NaN	NaN	3837.76	1841.49	681.348	NaN	10997.7	NaN	NaN	NaN	6411.16	NaN	NaN	NaN	28026.1	NaN	3863.22	NaN	NaN	NaN	NaN	NaN	NaN	14364.1	NaN	NaN	NaN	NaN	NaN	NaN	NaN	NaN	3180.21	16580.9
A6NHX0	CASTOR2	Cytosolic arginine sensor for mTORC1 subunit 2	2.52964e-20	14364.7	3323.46	5379.59	2733.35	5595.2	20951.9	3968.45	10681.1	18295.6	2453.15	22170.3	6538.84	7418.51	6086.26	8800.03	25008.3	19720.6	3589.9	5304.79	2805.05	NaN	2196.45	3340.2	17931.8	14852.7	7768.68	7003.67	11905.4	8041.11	2622.38	6314.38	5421.1	5414.23	3297.78	7053.9
A6NIH7	UNC119B	Protein unc-119 homolog B	3.87312e-23	28819.6	7771.62	33048.1	3067.13	14575.2	8749.58	15412.2	23613.7	12048	10555.2	21385.1	8859.99	6374.73	36280.1	26155	28268.3	61407.5	14803.6	16236.2	15359.7	NaN	8846.58	15940.2	37855.8	9689.79	27009.3	5773.37	44539.3	12784.9	15879.9	14200.1	17647	31008.2	2450.7	5310.89
A6NIR2;Q9Y547;X6R7Y7	HSPB11	Chromosome 1 open reading frame 41, isoform CRA_b;Intraflagellar transport protein 25 homolog;Intraflagellar transport protein 25 homolog	2.22822e-16	18835.2	9091.33	5815.84	NaN	2505.2	2114.55	14582	11164.1	4164.95	3863.19	5553.54	3134.42	4094.98	NaN	16992.7	5380.58	27633.3	3589.82	3459.57	11929	NaN	2136.92	12025	26503.8	2464.39	25086.6	8132.01	NaN	6385.78	12796.4	8949.33	7373.69	NaN	NaN	586.306
A6NIT2;A6NMN0;P46020	PHKA1	Phosphorylase b kinase regulatory subunit;Phosphorylase b kinase regulatory subunit;Phosphorylase b kinase regulatory subunit alpha, skeletal muscle isoform	3.99135e-12	32461.3	20885.7	12084.4	5348.55	8904.79	8211.59	21321.8	24783.4	10472.4	6321.64	16830.1	9565.64	13478.6	17276.1	15431.2	14449.9	72311.9	9139.75	7571.84	8148.97	5052.06	8992	20741.5	53585.8	20355.3	37673	15504.8	44445.2	18209	17987.8	19166.3	21901.9	27827.4	8686.43	6393.55
A6NIW2;Q5JSL3	DOCK11	Dedicator of cytokinesis protein 11	2.59446e-24	23001.5	4186.81	2630.36	1687.18	1905.87	4903.07	17017	9221.97	4512.02	6350.18	7945.49	4439.77	4264.14	6497.34	15216.5	1234.26	NaN	14395.4	11070.4	3428.56	9552.9	3729.14	6421.23	19498.8	1178.11	3428.23	4722.92	2337.45	3738.13	3496.31	11815	1781.56	1114.93	322.461	3939.77
A6NKB8;Q9H4A4	RNPEP	Aminopeptidase B	9.70279e-21	125353	58104.5	54319.4	20082.7	40538.2	49128.6	90010.7	81730.4	45514	50547.5	168931	32772.2	48842.6	59124.5	112574	79665	176997	83444	88108.6	76111.2	16305.2	43207	51904	132486	82911.5	123321	69495.3	108069	80703.5	51341.8	72097.7	48044.8	70927.8	23184.7	50931.7
A6NKD9	CCDC85C	Coiled-coil domain-containing protein 85C	9.20785e-12	60259	11742.4	12474	53253.9	82603.6	20175.6	37823.5	73034.9	79741.2	19992.7	49759.9	101127	43070	235329	86768.6	290673	NaN	103147	184387	45533.8	159852	70884.8	212986	159032	198811	140367	186959	NaN	125307	67013.5	64638.4	299702	39530.6	57993.9	8656.4
A6NKF7	TMEM88B	Transmembrane protein 88B	4.54108e-08	37943.2	10351.4	7274.35	1514.11	17718.1	6672.58	29077.9	26008.4	3191.17	8916.7	90440.3	6248.73	31284.9	8695.39	34451.5	52264.8	177218	21117.6	15740.5	37885.1	NaN	18385.7	11128.2	23730	5928.99	21813.6	25558	42148.6	1185.07	7979.88	22833.3	16776.7	31956.4	4979.62	8339.58
A6NKN8	PCP4L1	Purkinje cell protein 4-like protein 1	1.30125e-30	16901.3	10302.3	206677	37768.8	29789.9	50581.4	12679	158778	30004.5	89341.1	248546	48841.4	156296	101825	136223	126117	114684	176750	110857	50628.4	12708.1	34940.5	70634.5	290519	173320	200029	130312	108143	58406.2	74883.9	124319	52964.3	104763	26967.3	139922
A6NKZ2;P51606	RENBP	N-acylglucosamine 2-epimerase	7.20139e-16	30368.8	18742	17369	8075.69	5908.02	6340.2	15803.4	23062.1	1966.96	11357.5	30849.2	3863.33	19310.8	15257.6	23051.4	41619.4	54634.5	23031.9	9269.67	19107	2000.52	8906.92	13162.2	33373.8	19028.2	32869.5	12503.5	26352.5	15708.9	15255	12121.2	12039.8	16219.3	7133.61	18206.1
A6NMH8;E9PIF1;E9PJK1;E9PRJ8;H0YDJ9;H0YDL9;P60033	CD81	CD81 antigen;CD81 antigen;CD81 antigen;Tetraspanin (Fragment);Tetraspanin (Fragment);Tetraspanin (Fragment);CD81 antigen	1.71393e-37	239259	135908	112823	100126	371693	48032.5	197031	215431	679637	45681	138708	446190	58669.9	180415	166976	907784	1.32369e+06	90353.9	415609	212709	37875.3	80276.2	244699	298103	730832	273530	651406	399462	587486	71576.8	276996	122815	288808	202439	24907.7
A6NN50;A8MSZ8;O75147	OBSL1	Obscurin-like protein 1	5.24354e-06	67930	25856.6	NaN	NaN	3310.89	16246.8	81291	59171.4	NaN	NaN	16418.6	NaN	9191.07	51580.5	69131.1	73390.1	116626	NaN	105978	26422	23487.6	37774.2	45359.1	72635.6	74053.1	36163.2	116220	84271	87258.2	43005.8	41811	20621.5	21510.3	17372.4	16996.4
A6QL63	BTBD11	Ankyrin repeat and BTB/POZ domain-containing protein BTBD11	5.59906e-16	9863.07	11714.4	3515.3	819.396	16384.4	2046.34	4957.63	7101.72	3002.41	3673.34	12449	1969.53	2323.11	8298.79	8584.79	24612.7	54334.3	4234.17	4029.73	4007.45	3008.92	3841.29	3832.05	8962.16	7545.52	10010.1	4331.53	42431.1	6678.85	4323.32	2810.23	9630.51	20200.9	3675.09	7266.02
A6ZKI3	RTL8C	Retrotransposon Gag-like protein 8C	2.01227e-25	50768.6	44341.4	20637.3	8950.25	24524.8	6360.89	41511	36484.8	48008.1	6373.03	28689.8	50970.4	13491.4	99283.9	53195.3	60273.1	27839.4	25731.3	80943.4	81367.4	24053	22466.4	99373.8	39682.8	129364	47825.9	190958	73387.3	99080.6	16054	16714.6	72867.7	19055.2	49496.3	14761.5
A7XZE4	TPM2	Beta tropomyosin isoform	1.38897e-29	12945.3	12180.5	42589.2	9751.32	24962.3	23238.3	20970.8	98622	22694.7	16362.9	71006.6	15748.5	26063.2	51953.1	33946.9	143457	128495	38697.6	19049.7	22246.2	224.639	11605.6	14805.5	27471.6	31152.8	36743.1	16136.7	57044.9	31616.2	7253.58	12369.7	16468.8	19734.2	12075.2	27200.3
A8MSY1;C9JYJ2;D6R8Y8;Q8IVN3	STIMATE-MUSTN1;MUSTN1;;MUSTN1	Musculoskeletal embryonic nuclear protein 1	1.27215e-19	NaN	NaN	8106.81	NaN	964.194	2299.34	NaN	6399.98	2672.5	NaN	13098.5	NaN	2575.1	1324.97	NaN	3887.89	7852.07	NaN	7548.82	NaN	NaN	2381.37	1815.56	3116.82	4267.21	6769.37	6183.51	1776.25	639.557	2789.49	2668.42	5191.06	NaN	3502.93	3725.49
A8MTY9;O14972	VPS26C	Vacuolar protein sorting-associated protein 26C	6.443e-26	28789.4	17570.6	17317.5	2742.51	6822.39	12293.3	17514.1	15805.6	3512.43	9941.71	32925.4	5783.47	10301.4	17981.9	22893.9	11807.6	46640.7	11398.6	9860.49	12015.1	3763.79	6995.08	8541.97	21492.5	5172.7	19846.4	9779.02	30872	8875.49	7236.42	12068.7	13979.2	24047.2	4763.96	12733.5
A8MU27;A8MUA9;P55854;P61956;Q6EEV6	SUMO3;SUMO3;SUMO3;SUMO2;SUMO4	Small ubiquitin-related modifier 3;SMT3 suppressor of mif two 3 homolog 3 (Yeast), isoform CRA_d;Small ubiquitin-related modifier 3;Small ubiquitin-related modifier 2;Small ubiquitin-related modifier 4	2.22987e-14	439313	486343	898304	427602	286469	331980	319430	765686	263794	367939	1.27331e+06	247024	423501	530077	963655	1.31585e+06	1.17275e+06	626862	711977	348056	174906	256791	332116	960279	666035	884165	656911	1.24646e+06	476456	394189	505641	466340	802955	311557	623781
A8MUM1;Q53HC9	EIPR1	EARP and GARP complex-interacting protein 1	3.31959e-18	92558.4	45687.2	44168.2	17109.3	24606.4	17092.8	53236	69605.1	17832.5	16155.5	71153.8	28399.2	31860.1	85981.1	120865	46350.8	121899	60423.3	83955.8	61609.7	27457.3	55776	48668.4	93498.9	42851.7	77963.3	90711.9	80922.2	65871.2	43149.3	59027.3	64419.8	53901.3	11448.3	11444.4
A8MUS3;H7BY10;K7ERT8;P62750	RPL23A	60S ribosomal protein L23a;60S ribosomal protein L23a (Fragment);60S ribosomal protein L23a (Fragment);60S ribosomal protein L23a	4.08452e-21	63777.5	79487.8	56682	52733.4	98155.1	27940.6	82452.7	79350.3	70416.6	17054.1	19782.8	101060	24439.1	122339	137360	305578	363120	53884.1	119535	68261.6	22260	38552.2	71422.5	144845	250666	76202.2	145099	120307	175076	50492.3	60774.5	47536.7	80751.4	65251.2	20019.7
A8MVW0	FAM171A2	Protein FAM171A2	4.86866e-28	61198.1	39808.9	16366.7	7940.76	2912.12	23868.3	55445.1	35138.3	20131.7	23025.8	48351.4	12685.2	22006.1	24744.2	62352.1	12527.9	10597.3	43174.6	37079.2	10648.1	6818.27	16443.5	17257.4	30947.8	21903.9	28499.1	40478.6	48092.7	19236.5	22296.4	43657.1	19877.7	31040.9	7806.4	26379.8
A8MWD9;F5H013;P62308;Q49AN9	SNRPGP15;SNRPG;SNRPG;SNRPG	Putative small nuclear ribonucleoprotein G-like protein 15;Small nuclear ribonucleoprotein G;Small nuclear ribonucleoprotein G;Small nuclear ribonucleoprotein G	2.46773e-17	251753	134046	171592	58601.1	90488.4	99851.6	156101	218676	49554.9	74714.6	201776	71025.7	90107.7	88785	155589	60591.4	337961	69345.9	44017.9	58334.8	39784.5	32183.1	40653.1	101129	69552.4	113712	54860.6	127285	46158.3	47174.6	72056.5	57849.4	77750.1	23004.9	80439.2
A8MWY0	ELAPOR2	Endosome/lysosome-associated apoptosis and autophagy regulator family member 2	4.51403e-35	39756.6	29224.7	21552.3	2552.14	10372.3	7029.16	16043.8	24471.4	6550.02	8862.59	28671.1	12179	12114.1	120846	52314.7	8768.15	51899	9492.07	36865.3	27283.3	9922.84	23476.5	51141.1	59870.8	42485.8	47195.6	26023.9	87440.4	38947.9	22897.3	16448.4	58234.7	34785.8	6701.97	17666.6
A8MXB7;Q9Y343	SNX24	Sorting nexin-24	8.63371e-07	NaN	NaN	NaN	NaN	85.3764	NaN	NaN	NaN	4181.81	NaN	NaN	88.0454	NaN	NaN	NaN	3397.01	NaN	NaN	NaN	NaN	NaN	NaN	NaN	NaN	5038.36	NaN	NaN	NaN	1175.82	NaN	NaN	NaN	NaN	834.076	NaN
A8MXQ1;A8MZH8;P53801	PTTG1IP	Pituitary tumor-transforming gene 1 protein-interacting protein	4.23715e-25	18850.9	1442.99	6584.64	2451.17	6446.35	3446.5	5472.01	18689.9	12674.3	2441.12	10645.5	1962.43	9595.31	10421.7	10225.2	10305.5	89973.7	14884	13991.9	22375	1573.59	9151.17	12255.1	28973.7	16315	28250.8	6319.58	16875.3	8313.17	8889.16	4996.12	10864.4	20795.5	8373.46	4173.36
A8MXV4	NUDT19	Acyl-coenzyme A diphosphatase NUDT19	5.1636e-17	21636.7	3646.3	8622.9	1898.87	5474.82	3166.26	18493.5	7838.15	4066.33	2889.53	8477.12	5253.34	5140.22	23268.3	25640.9	25797.3	66426.9	5321.01	9350.79	10589.7	NaN	7612.86	9646.1	11227.5	8051.81	16156.4	13062.7	20564.3	6484.88	7336.95	12853.3	10709.9	9001.24	775.566	3242.34
A8MYT4;Q8NEB9	PIK3C3	Phosphatidylinositol 3-kinase catalytic subunit type 3	7.9526e-16	7789.34	3387.61	2288	490.841	2343.04	1559.15	4457.23	3985.12	5032.11	1092.01	4123.33	1493.08	750.685	6513.48	7494.21	4845.23	31636.6	2982.16	4792.18	3464.07	2649.05	1871	4488.92	7278.98	8114.2	5977.59	4523.92	2688.31	4204.12	2167.5	3592.83	2061.53	4232.75	1448.05	1438.31
A8MYV2;B8ZZ10;Q9NQ29	LUC7L	LUC7-like (S. cerevisiae);LUC7-like (S. cerevisiae) (Fragment);Putative RNA-binding protein Luc7-like 1	2.31138e-14	12855.2	4492.44	8043.42	1306.48	5329.41	3950.7	13850.4	11814.7	2621.22	3008.28	10193.7	2095.52	3306.1	6249.5	16789.8	11517.4	14529.4	5406.47	7191.4	4839.32	3864.3	4775.41	3211.94	10544.4	10342.9	14005.6	1655.28	9246.03	8143.62	5121.69	1865.61	4427.79	5094.2	3465.79	3482.49
A8MZF9;P55039	DRG2	Developmentally-regulated GTP-binding protein 2	2.26016e-24	18601.4	13908.3	12054.5	3543.56	10921.1	8059.45	18073.2	24110.9	10248.7	6238.1	19858.3	10495.6	11775.2	18944.5	20694.4	10288.4	41005.8	11949.2	13754.4	11242.8	3106.51	10255.1	17333.2	34376.1	16662.4	25536.2	21648	20724.6	16660.6	11953.9	14150.9	11069.5	6413.01	3993.55	6115.76
A8MZI4;B7Z3L0;Q96AX2	RAB37	Ras-related protein Rab-37	2.68804e-28	25846.9	14338.6	24289.4	6383.32	33544.2	2705.02	18001.6	37923.3	7381.6	4924.46	21346.4	5791.24	7353.7	29298.7	21017.4	75051.4	134157	10261	13024.2	17094.6	NaN	11367.1	17472.5	22339	21695.7	26440.8	19234.4	47568.7	17420.1	5458.03	6278.41	26676.1	1187.92	3006.63	3973.44
A9Z1X7;Q8IYB3	SRRM1	Serine/arginine repetitive matrix protein 1	1.6328e-12	9555.94	1140.93	840.055	NaN	1196.44	1805.07	608.598	8469.24	10597.9	NaN	12414.5	3858.04	7085.47	750.656	NaN	1481.23	14326.2	1177.51	1267.32	16586.1	NaN	1554.78	10071.4	6937.05	NaN	4823.74	643.478	5098.68	495.124	1150.31	6387.22	579.799	2036.98	380.522	2836.55
B0QY16;Q6ICG6	KIAA0930	Uncharacterized protein KIAA0930 (Fragment);Uncharacterized protein KIAA0930	2.07198e-07	23087.4	7379.28	2039.69	1157.96	1402.04	5950.44	4719.77	1675.66	2310.21	3429.21	11445.9	4272.38	4051.36	3725.1	8979.72	4428.83	NaN	21914.3	20079.7	5540.01	2411.86	5055.36	2291.44	15009.1	4588.95	12045.5	14828.7	73305.1	5381.97	4634.77	3565.11	5018.31	6106.21	987.747	246.755
B0QY60;B0QY64;Q9UH99	SUN2	SUN domain-containing protein 2	2.28267e-30	13208.1	9264	6906.15	4072.76	6710.05	4098.74	9283.05	14733.7	2478.6	1941.64	21648.7	4394.26	11098.9	8346.48	15132.7	12271.1	41176.5	7953.67	8180.93	8644.45	1472.69	4397.59	5157.97	13819.2	3050.18	11013.2	7000.82	9667.6	5267.96	4055.93	6672.87	3713.98	8604.21	3808.17	2989.28
B0QY89;Q9Y262	EIF3L	Eukaryotic translation initiation factor 3 subunit L	5.00577e-32	26537.5	22900.2	11747.3	2707.64	14388.8	6884.21	13772.2	15535	11360.4	5704.45	22794.1	14783.4	11254.8	44456.3	22793.8	43539.1	53288.3	16824.1	27041.8	16483.4	5217.67	11316.8	24703.1	39218.5	32846.8	24370.7	28273	46902.6	29996.2	12031.6	16912.9	17918.1	33453	7696.69	11741.2
B0QYH5;B7ZLJ8;Q9BYH1	SEZ6L	Seizure 6-like protein;SEZ6L protein;Seizure 6-like protein	3.357e-29	18979.9	14007.6	10384.3	4557.62	6467.57	3828.62	9243.36	10967.9	3001.56	3484.88	9280.56	4830.45	7463.6	23460	18275.7	10065.9	59506.8	4664.95	6824.15	10827.1	8169.89	5487.9	10866	24501.9	8788.53	9841.28	8391.6	29395.2	10678.5	4696.71	6655.89	11416.1	11136.9	698.511	6646.3
B0QYK0;Q01844	EWSR1	RNA-binding protein EWS	8.20723e-18	49447.1	55654.2	68951.2	13919.6	54554.5	39163.4	37222.8	78866.7	26113.9	15162	136999	25509.9	34141.9	125149	137486	255273	382555	68530.3	89170.9	59563.4	50628.9	49418.5	53737.3	133032	61676.7	96308.4	55488.1	151195	37616.9	29230.3	48487.7	74449.4	81886.8	18881.4	37590
B0QYN7;H3BPC4;H3BQQ9;P63279	UBE2I	SUMO-conjugating enzyme UBC9;SUMO-conjugating enzyme UBC9;SUMO-conjugating enzyme UBC9 (Fragment);SUMO-conjugating enzyme UBC9	3.37443e-12	10227.4	5303.27	31913.4	9463.57	22217.5	4824.44	9632.03	27223	20862.8	1421.7	21505	10719.5	7250.4	29344.3	20701	92030.2	81302.8	4922.32	22093.5	20923.2	NaN	9472.5	10855.8	37127.3	49431.1	17258.9	16383.9	NaN	19584.2	10258.7	16951.2	7350.85	NaN	16761.5	2726.56
B0QYR6;Q9UJY5	GGA1	ADP-ribosylation factor-binding protein GGA1 (Fragment);ADP-ribosylation factor-binding protein GGA1	5.41504e-17	24758.5	16737.4	13073.8	6661.27	6132.79	1260.39	17534.7	18433	5030.3	4519.29	19168.7	6720.36	8199.69	19504.1	30360.8	26498.8	36210.5	20229	18334.2	13774.6	7027.98	12939.7	11978.4	27348.3	21971.9	24919.8	19321.5	11221.6	20137.1	12919.9	13675.6	14951.3	10457.3	7540.58	2179.69
B0QZ18;F2Z2V0;Q99829	CPNE1	Copine-1;Copine-1 (Fragment);Copine-1	9.51001e-13	34118.3	16611.3	12260.5	7483.36	9114.12	12726.7	19994.2	22726	26467.7	5651.95	13815.2	16747	10634.3	19851.7	23717.4	73795.2	55377.1	11288.1	10585	11033.5	6293.63	5579.54	15431.6	29452.6	20091.9	20981.8	30364.3	23294.2	14942.5	6848.5	6994.44	8998.13	24343.8	16106.5	11352
B0YIW2;P02656	APOC3	Apolipoprotein C-III	1.52451e-14	4549.77	748.546	265.797	NaN	337.542	NaN	2129.28	8934.88	NaN	794.163	25641	702.177	NaN	13953.1	5781.4	156926	17797.5	19957.6	NaN	20926.8	1071.53	NaN	72496.5	22596.4	6296.99	49703.1	32775.8	15220.8	20955.7	3286.14	1570.8	3576.92	NaN	15074.3	6636.68
B1AHL2;P23142	FBLN1	Fibulin-1	1.77157e-19	11729.3	13851.7	34320	NaN	6929.58	7096.61	9389.37	27531.5	10290	3133.73	31547.9	9097.88	11544.6	10181.1	11006	18570	30069.4	32749.2	5832.93	10601.5	1817.19	6433.66	6156.04	31250.5	15727.9	54084	7815.49	34548.4	13329	12121.1	5454.12	10050.9	12235.6	5662.16	31266.5
B1AJY7;O75832	PSMD10	26S proteasome non-ATPase regulatory subunit 10	1.32211e-26	17254.1	10550.3	17071.1	7745.65	23477.4	5769.16	13377.3	19389.7	16601.3	5735.98	22920.4	28595.8	9385.76	30822.1	38428.7	40656	53337.1	16094	47807.7	27182.9	1079.83	11302.7	16144.6	38222.8	34921.2	24565.1	30071.4	30455.2	59035.8	13045.4	16125.5	9748.5	36980.9	14316.1	3013.02
B1AK88	CAPZB	F-actin-capping protein subunit beta	1.03297e-06	29589.6	NaN	49243.5	26862.8	23234.4	NaN	12203.4	16983.2	19256.3	NaN	NaN	55992.4	21695.5	4219.52	122358	15705.8	14412.9	959.224	12312.1	8233.24	NaN	15116.4	NaN	9793.19	17634.2	8681.63	12435.2	NaN	NaN	433.176	6280.31	NaN	NaN	962.401	11156.5
B1AKC9;P29323	EPHB2	Receptor protein-tyrosine kinase;Ephrin type-B receptor 2	3.80427e-25	14389.7	7769.79	6363.7	2021.28	2076.2	5720.88	7513.61	13335.4	3999.33	3971.48	25703.2	2005.08	5986.77	9638.53	12324.9	19894.1	33912.8	2350.72	8915.61	6264.89	5941.76	4351.54	8027.92	6970.15	1978.2	10840	11158.8	2313.52	7053.39	2904.54	4105.18	7269.77	8406.57	2449.88	4213.98
B1AKM6;B1AKM8;H0Y7P7;Q9UG56	PISD	Phosphatidylserine decarboxylase;Phosphatidylserine decarboxylase proenzyme, mitochondrial (Fragment);Phosphatidylserine decarboxylase proenzyme, mitochondrial (Fragment);Phosphatidylserine decarboxylase proenzyme, mitochondrial	9.38791e-13	44301.4	3538.8	10746.5	6600.75	5219.26	12056.6	34083.2	27435.4	8219.71	23566.8	25347.2	8741.18	13504.4	9540.28	19461.6	14507.7	80060.1	17880	8436.55	14967.6	NaN	7403.69	16265	22192.4	12124.5	13741.6	3235.26	14574.8	10612	6305.88	16814.8	7495.54	5623.37	11394.8	5113.21
B1AKR6;Q9NP97	DYNLRB1	Dynein light chain roadblock-type 1	2.20405e-16	248866	148060	473058	95574.2	183016	181550	251943	414740	169919	126925	572644	95602	306507	147637	247602	429081	593765	102598	163349	138600	22388.4	13904	226900	461492	355913	324392	108423	109790	107703	64028.5	144943	92784.8	89556.4	70147.3	143705
B1AKV2;B1AKV3;B1AKV6;Q9NVA1	UQCC1	Ubiquinol-cytochrome-c reductase complex assembly factor 1;Ubiquinol-cytochrome-c reductase complex assembly factor 1 (Fragment);Ubiquinol-cytochrome-c reductase complex assembly factor 1 (Fragment);Ubiquinol-cytochrome-c reductase complex assembly factor 1	1.58961e-17	18336.9	10111	12302.2	11179.1	11927	6222.99	12556.1	23803.6	17412.2	8978.17	16126.8	20853.8	11567.6	41777.1	22381.1	22188	35393.3	12559.3	27641.9	23858.7	NaN	12839.3	31738	47990.4	24033.8	29233	35087.2	31907	29221.6	9866.21	12992.2	20260.4	10921.7	6054.96	5925.08
B1AKY9;P50993	ATP1A2	Sodium/potassium-transporting ATPase subunit alpha;Sodium/potassium-transporting ATPase subunit alpha-2	3.19682e-28	2.70691e+06	1.5615e+06	1.41855e+06	311460	1.1874e+06	754016	1.58332e+06	2.26981e+06	307971	868520	2671510	779748	1.05248e+06	1.07579e+06	2300352	2.02989e+06	3.95007e+06	889732	971318	1.3341e+06	376409	562196	705944	1.8271e+06	1.13693e+06	1.34352e+06	1.04026e+06	3.71808e+06	1.01795e+06	603845	1.18726e+06	1.03645e+06	1465529	450504	1.10038e+06
B1AL05;H0Y6Y8;Q8N983	MRPL43	39S ribosomal protein L43, mitochondrial;39S ribosomal protein L43, mitochondrial (Fragment);39S ribosomal protein L43, mitochondrial	2.22168e-11	4412.58	48475	28691.5	15261.4	29860.2	1131.9	3199.02	29548.4	1376.81	433.279	2056.55	7985.28	8330.39	26507.3	23536.8	34513.4	47807.5	7810.62	18098.6	14356.3	8604.83	12170.5	16732.8	27436.3	23139.1	16484	15914.1	7107.34	17641.8	8198.5	1492.99	10445.2	4521.56	10300.6	7.948
B1ALA9;P60891	PRPS1	Ribose-phosphate pyrophosphokinase 1	7.93909e-31	234601	161523	230669	114979	128152	77049.7	221502	386954	173557	105119	252414	205768	152852	198224	265479	234840	293844	87623.5	222975	152911	47964.3	121939	140331	294833	274641	163349	199675	238680	219598	93102.5	114425	127175	169043	91946.4	128143
B1AMS2;Q14141	SEPTIN6	Septin;Septin-6	1.95298e-12	158247	124910	106381	30031.3	78682.9	47823.2	88708.2	149591	42552.3	66391.3	214755	54780.8	84680.2	123508	141598	171317	243068	77254.3	107693	93001.6	27433.9	68618.4	100974	225362	100880	170980	94919.2	247555	119436	85306.9	62607.5	92799.1	116023	61639.5	80941.5
B1ANG9;B1ANH0;Q16774	GUK1	Guanylate kinase;Guanylate kinase (Fragment);Guanylate kinase	3.58045e-17	152016	78175.6	54442.6	17716.7	54351.5	37302.2	107719	119710	35059.8	46754.8	113910	43125.2	60548.8	77423.6	123313	46596.3	208121	68482.9	58022.9	52060.4	6621.62	34811.4	53766.5	113434	37187	89033.6	59189.9	111014	49614	32539.9	67063.6	35449.3	56878	6661.27	44128.9
B1AP13;H3BLV0;P08174	CD55	Complement decay-accelerating factor;Complement decay-accelerating factor (Fragment);Complement decay-accelerating factor	4.5555e-12	63293	44417.7	27978.7	5046.72	8543.88	23851.8	17434.5	27494.1	10304.1	16284.8	88632.5	10521.5	23885.3	28578.8	36460.6	42208.9	106071	15263.2	24662.7	22748.3	2209.45	12143.4	18993.6	51908.4	17047.9	30660.9	15577.8	24524.7	27329.1	8829.13	21696.2	22380.6	19713.7	19235.6	21280.9
B1APG0	PRKACB	cAMP-dependent protein kinase catalytic subunit beta (Fragment)	9.34823e-16	NaN	NaN	1752.08	NaN	NaN	NaN	NaN	NaN	NaN	NaN	NaN	344.029	NaN	7372.91	NaN	NaN	NaN	NaN	NaN	NaN	167.866	NaN	4601.12	NaN	NaN	NaN	NaN	NaN	NaN	NaN	NaN	NaN	NaN	NaN	NaN
B1APG3	PRKACB	cAMP-dependent protein kinase catalytic subunit beta	2.31054e-12	14287.4	8630.08	3295.31	1033.81	2292.18	3106.68	3004.24	7154.02	2395	2350.97	17454	2041.61	4376.61	16015.8	17491.1	7367.72	40712.8	2903.33	4827.83	2291.58	2174.87	6383.83	6726.77	23485.2	20514.9	15062	5292.24	57871.4	5284.41	4618.93	15886.2	8804.63	28947.5	685.986	9696.78
B1AQK6;B1AQK7;Q00975	CACNA1B	Voltage-dependent N-type calcium channel subunit alpha;Voltage-dependent N-type calcium channel subunit alpha;Voltage-dependent N-type calcium channel subunit alpha-1B	2.88182e-20	25802.5	11615.3	8925.5	3198.11	2344.72	8852	25254.6	23068.1	4890.24	7887.9	15133	2709.87	6152.37	15863.9	36226.9	13862.3	19686.4	26018.2	21297.9	14805.7	3476.95	11804.8	9602.38	36908.2	23595.6	39154.9	29237.7	61634.7	15832.6	12990	27102.8	17027.2	39839.9	245.587	13769
B1AXG1;B4DG22;B7ZB17;P51812	RPS6KA3	Non-specific serine/threonine protein kinase;Non-specific serine/threonine protein kinase;Non-specific serine/threonine protein kinase;Ribosomal protein S6 kinase alpha-3	2.14281e-16	74530.5	63958.4	46207.7	25760.9	12386.4	33906.3	81186.7	50949.2	53511.2	12267.8	105067	29541.9	16432.6	76754.9	31804.8	99433.1	51345.5	26344	52853.3	32006.7	24564.8	27413.1	53996.4	171170	64114.3	80061.4	107889	67982.4	96000.3	54336.2	43459.6	59003.5	38811.6	25825.1	7468.34
B3KQ25;K7ENH2;K7ESG5;K9J957;P61289	PSME3	Proteasome activator complex subunit 3;Proteasome activator complex subunit 3 (Fragment);Proteasome activator complex subunit 3;Proteasome activator complex subunit 3;Proteasome activator complex subunit 3	2.21918e-13	27577.9	23255.2	26332.7	7674.49	9554.34	9825.65	13616.4	19526.1	4984.22	8500.74	13947.4	4570.03	11751.6	26575.1	17044.1	14532.3	48526.4	7973.78	6121.96	6156.87	NaN	5779.82	13466.8	27972.7	8077.06	19735.6	7176.8	41556.3	6192.09	9683.95	4410.59	17669.1	26355.3	8895.54	16264.2
B3KQ30;B4DNC9;F5H5N2;Q9H1K1	ISCU	Iron-sulfur cluster assembly enzyme ISCU, mitochondrial;Iron-sulfur cluster assembly enzyme ISCU, mitochondrial;Iron-sulfur cluster assembly enzyme ISCU, mitochondrial;Iron-sulfur cluster assembly enzyme ISCU, mitochondrial	1.30593e-13	119330	77276.5	98537	29907.7	47632.5	41295.1	79509.2	129497	23444.9	41225.6	148911	40674	64504.2	76672.2	114796	76834.7	192454	44433.6	81124.4	52286.7	31928.6	36132.5	31619.7	94810.5	53721.2	82931.9	61562	59260.9	49352.8	36994.7	50545.1	55500.5	39482.2	12708.9	69550.8
B3KR61;Q5TEU4	NDUFAF5	Arginine-hydroxylase NDUFAF5, mitochondrial;Arginine-hydroxylase NDUFAF5, mitochondrial	1.02741e-13	5556.46	3101.58	184.147	NaN	NaN	2803.59	3733.92	2294.96	NaN	1588.96	3335.35	NaN	1763.87	444.78	NaN	NaN	8859.62	NaN	NaN	NaN	NaN	NaN	NaN	2950.58	NaN	NaN	NaN	2832.58	NaN	NaN	843.307	NaN	NaN	NaN	2196.66
B3KS98;O15372	EIF3H	Eukaryotic translation initiation factor 3 subunit H	4.55832e-23	112526	54856.1	96999.7	15187.5	62372	35018.8	40296.8	105778	42703.4	25198.3	117474	24995.9	49791	118356	119190	135674	119332	47102.8	61251.6	45501.3	24671.3	44456.1	54508.1	105972	81609.1	92024.2	66614	50844.5	85371.6	39226.9	28109.2	66559	19445.4	17400.3	28088
B3KUS5;Q70CQ3	USP30	Ubiquitin carboxyl-terminal hydrolase;Ubiquitin carboxyl-terminal hydrolase 30	1.54852e-17	8915.19	3597.86	NaN	NaN	1501.61	2594.29	5134.57	1194.71	73.1457	1725.5	6171.77	NaN	2174.85	2330.05	3674	NaN	7718.79	5660.61	2489.81	1907.75	NaN	1705.35	170.473	10435.1	2824.57	2793.33	NaN	26348.9	2570.56	NaN	2759.18	3119.06	12179.7	NaN	NaN
B3KVD8;Q8TBG9	SYNPR	Synaptoporin	1.26877e-19	252636	164316	67968.2	34878.8	7691.6	55875.3	84337.7	117747	41535.3	70425.7	154926	37920.1	93695.7	59333.5	179822	4166.24	6971.45	114839	121423	39411.5	NaN	34262.2	35694	140947	28471	67229.9	74187.7	75009.8	80684.3	71709.3	157676	29886.3	83240.6	881.612	104707
B3KVK2	GNB1	Guanine nucleotide-binding protein G(I)/G(S)/G(T) subunit beta-1	9.01489e-14	7915	4052.28	2026.07	585.326	1470.66	387.682	4857.93	3890.74	3491.8	2324.36	7214.98	1489.48	2321.86	5719.29	5775.76	3378.32	15007.3	7068.53	4009.88	8483.48	NaN	4645.29	13293.5	13331.4	7501.47	12665	5265.75	8579.18	3793.8	3488.63	5875.23	3851.53	10186.6	3282.91	2920.41
B3KY94;O14735	CDIPT	CDP-diacylglycerol--inositol 3-phosphatidyltransferase	4.05225e-11	93916.4	62764.3	100075	20479.1	39400	28193.9	50425.2	96067.3	18814.5	33605	125514	23699.9	36789.1	16271.9	66723.9	2917.55	34140.7	25566.7	19088.2	16037.5	2658.62	4511.09	4684.19	19725.8	19170.5	22837.4	12086.1	49108.7	16911.8	15422.4	26721.6	13700.9	16324.7	2196.97	30568.5
B4DDG0;B4E171;P41732	TSPAN7;;TSPAN7	Tetraspanin;cDNA FLJ59144, highly similar to Tetraspanin-7;Tetraspanin-7	2.40815e-39	149963	55344.3	57180.6	14715.1	9720.63	32697.1	57252.9	73844.9	25830	30709.7	93299.4	23210.8	34843	21699.7	113730	9823.99	9903.91	74421.5	79112.2	41609.8	1621.61	37193.1	5296.02	84509.1	32174.3	64355.2	65796.7	81777.6	41966.7	25832	68592.8	25253	44989.4	4069.31	38548.2
B4DE60;Q9BRK0	REEP2	Receptor expression-enhancing protein;Receptor expression-enhancing protein 2	2.4761e-17	107913	113762	83132	14876.8	41644.1	41079	64518.6	81868.8	32468.5	26156.9	142702	34892.6	41165.8	110134	133009	73408.9	93085.3	51457.6	75121.7	29835	44153.5	68627.3	51022.6	120179	69930.5	75707.3	84154	168455	57877.3	43067.3	56936.9	108426	102230	36453	46974.8
B4DEN4;B8ZZ56;E7EV05;E9PFU9;F8WEE4;Q8WV99	ZFAND2B	AN1-type zinc finger protein 2B;AN1-type zinc finger protein 2B;AN1-type zinc finger protein 2B (Fragment);AN1-type zinc finger protein 2B;AN1-type zinc finger protein 2B;AN1-type zinc finger protein 2B	6.67145e-10	4603.88	3980.7	186.874	NaN	702.92	3717.8	3294.8	4238.54	3751.41	1893.34	9692.44	666.736	1393.34	4751.84	3792.26	4553.83	5872.1	5653.19	3948.81	2484.73	NaN	1093	2366.08	14576.9	2702.46	5913.22	3549.4	8724.92	5509.48	2259.21	2912.9	2074.24	NaN	1956.24	NaN
B4DEY6;Q9NZU5	LMCD1	LIM and cysteine-rich domains protein 1	7.50267e-07	88374.7	31576.9	33286.6	13962.2	1239.24	22362.5	47434.7	43172.4	27074.9	33512	41091.8	17476.6	45177.3	24092.4	37884	23330.9	34776.9	27633.3	47809.2	16337.7	9237.24	3185.36	13058.5	37453.7	9561.17	33637.5	4127.4	49430.4	26117.3	17927.5	20785.1	13255.6	25616.5	9115.39	23436.8
B4DF95;Q15735	INPP5J	Inositol-polyphosphate 5-phosphatase;Phosphatidylinositol 4,5-bisphosphate 5-phosphatase A	5.85097e-12	12816.3	16495.9	3848.53	1064.35	3510.22	2274.06	4002.24	5648.29	3450.33	657.304	11782.3	813.415	2156.75	13404.3	7290.74	9955.85	23226.6	11050.7	4872.88	8008.89	1893.43	4941.92	4364.95	17758	6526.53	6270.3	8013.76	25112.2	6031.34	4028	14313.9	6905.53	8786.38	6265.78	2169.61
B4DHR0;Q9H5N1	RABEP2	Rab GTPase-binding effector protein 2	2.44015e-31	19979.3	21648.2	13476.7	2333.82	8139.8	5060.12	16831.8	14419.7	4368.25	6991.21	24871.1	3771.98	8218.85	16266.2	22554	21430.6	53900	15051.6	9501.28	14632.6	5173.89	8608.75	8190.17	15819.6	5957.85	18292.6	11506.4	15637	8969.61	9035.81	12312.5	9871.59	11456.1	613.358	7386.61
B4DI03;K7EJQ7;Q9BY50	SEC11C	Signal peptidase complex catalytic subunit SEC11;Signal peptidase complex catalytic subunit SEC11;Signal peptidase complex catalytic subunit SEC11C	2.44735e-15	37439.8	36820.2	49272	14900.1	13107.7	4754.17	28844.7	38074.5	7286.02	14607.5	49127.9	20217.5	18684.5	87978.9	69496.8	16129.2	35624.5	14740	28694.6	19428.2	18867.3	27213.3	23807.4	51124.3	19598.3	39915.8	27193.7	63713.2	32246.4	16291.5	9321.43	23995	29135.2	3650.75	10233
B4DJV2;O75390	CS	Citrate synthase;Citrate synthase, mitochondrial	8.53687e-28	3.04914e+06	1.5706e+06	1.11226e+06	571821	1049066	897557	2.28784e+06	2.21331e+06	797493	823604	2781245	853241	1.18542e+06	1.96649e+06	3733947	2.58183e+06	4.87916e+06	1.39354e+06	1.56951e+06	1.56938e+06	523695	1.02006e+06	1.08098e+06	3029766	1912338	1.99961e+06	1.42653e+06	2.73625e+06	1.34413e+06	745349	1.60847e+06	1.32466e+06	1.7213e+06	723832	1.20415e+06
B4DJX4	PLEKHA5	Pleckstrin homology domain-containing family A member 5 (Fragment)	6.00875e-27	16644.3	16024.1	8469.79	2744.93	3262.94	3027.02	9813.21	11426.8	6122.8	4494.47	15530.2	4964.56	7315.62	24781.6	22636	10858.6	27624.3	11093.4	17825.1	12769.3	6093.13	8890.27	16870.1	26105.6	21996.9	28166.9	16138.6	43202.1	13279.7	8626.19	9320.54	17018.1	16578.3	4335.92	10529.4
B4DK47;Q5SZL3;Q5SZL4;Q5SZL5;Q5SZL6;Q5SZM1;Q9P0N9;U3KPS8	TBC1D7	TBC1 domain family member 7;TBC1 domain family member 7 (Fragment);TBC1 domain family member 7 (Fragment);TBC1 domain family member 7 (Fragment);TBC1 domain family member 7 (Fragment);TBC1 domain family member 7 (Fragment);TBC1 domain family member 7;TBC1 domain family member 7	6.94362e-19	14923	12128.3	7168.21	2269.96	4020.19	7389.76	13001.6	9215.01	5273.03	4953.35	8869.38	3192.91	7326.93	9926.65	23650.6	3451.7	11929.5	8315.06	5493.94	5304.5	2814.42	4061.77	6920.25	18005.1	7920.2	10196.9	6379.84	23950.7	4981.75	3272.54	5804.25	7559.38	6279.89	463.924	2312.67
B4DK69;P52895	AKR1C2	Aldo-keto reductase family 1 member C2	1.50121e-26	18461.7	12163.9	8869.78	622.34	8397.16	4777.04	6883.12	22946	4092.36	3942.27	22600.9	4520.08	11896.6	19745.1	26293.4	25189.2	51613.9	28297.7	7329.81	16720.3	NaN	6905.08	10643.3	26922.2	10081.3	17749.3	8169.21	14246.2	8298.7	2154.62	10748.2	2294.48	17149.3	7396.88	4509.82
B4DKD2;K7EKA8;O75078	ADAM11	Disintegrin and metalloproteinase domain-containing protein 11;Disintegrin and metalloproteinase domain-containing protein 11 (Fragment);Disintegrin and metalloproteinase domain-containing protein 11	3.62879e-22	14584.1	34256.6	7777.1	3915.49	13683.4	3152.27	11004.5	14198.4	2449.15	6635.28	17729.9	4030.49	8988.97	21687.4	15980.5	27265.5	65899.9	6439.13	7379.95	8490	NaN	8430.71	8440.56	19163.6	5155.39	15205.5	15830.6	25725.9	8543.07	3170.1	17066.4	10887.8	8990.03	2536.89	7959.63
B4DLN1		cDNA FLJ60124, highly similar to Mitochondrial dicarboxylate carrier	3.01567e-40	493063	273070	228466	126140	224711	104476	403765	435983	202365	140075	329711	204480	207951	397561	543420	576736	805664	252003	380755	273903	86708.3	193907	293258	560996	488255	352335	461531	677445	486111	152766	203056	275700	291692	144026	38584.2
B4DLR8;P15559	NQO1	NAD(P)H dehydrogenase [quinone] 1	4.84957e-15	81863.3	46057.4	65968.5	6224.4	6433.33	21042	28928.5	51483.9	34261.5	16387.2	50761.5	8530.46	67737.6	35868.4	43190	41693.2	145784	103708	21269.8	68438.7	14374.4	15014.3	22961	32451.8	30534.3	43251.8	50186.4	22653.7	39250.6	11178	43772.2	7966.01	47679.7	2436.93	13997.8
B4DM50;Q9Y3A3	MOB4	MOB-like protein phocein	3.93279e-19	55814.1	44606	28059	8172.55	14778.2	24233.5	32413.4	40566.9	21248.8	16955.3	57370.7	19424.1	21691.6	42437.6	50717.3	28782.5	44539.7	32669.5	38090.2	33834.9	23745.1	32197.2	44403.7	81161.3	42556.8	63657.6	49064.9	57266.1	35277.9	23547.1	52748.3	34620.1	39215.5	6911.11	22192.7
B4DR80;Q9Y6E0	STK24	Serine/threonine-protein kinase 24	5.2514e-32	33837.5	19493.3	8886.75	2430.22	6408.5	6840.23	13598.7	18205.5	7655.58	8044.78	21634.7	7403.55	9159.01	18810.3	19271.4	15095.6	31634.8	13303.4	13746.9	10476.9	5722.84	8373.26	11944.8	27017	11851.2	18432.7	16920.7	29568.2	13599.7	8323.48	11251.2	11783.8	18247.9	4465.67	7332.4
B4DRN8;Q5W0Z9	ZDHHC20	Palmitoyltransferase;Palmitoyltransferase ZDHHC20	2.53983e-11	78903.2	46521.1	78736.6	19389.9	85266	30825.7	89516.5	86406.1	40387.6	47026.5	230964	32653.2	71467.7	44135.1	114663	135102	294331	75194.1	54778.4	76716.9	23304.3	43013.8	32187.3	69304	50108.3	89745.9	81045	106239	55565	36116	51091.3	40059.2	56650.2	95120.9	40414.1
B4DUC8;J3QSB7;Q13126	MTAP	S-methyl-5'-thioadenosine phosphorylase;Purine nucleoside phosphorylase;S-methyl-5'-thioadenosine phosphorylase	5.66526e-15	34199.6	21739.7	76758.3	26984	17431.9	25205.2	27057.8	51309.7	21375.8	27510.3	73961.2	12109.2	41448.7	26720.4	36228.4	64636.2	138165	28754.1	20210.2	18172.4	3132.89	3886.55	22871.2	81271.4	29117.4	56655.8	27132.8	32804.5	16449.9	16358.4	24368.4	19102	23706.7	14988.8	27383.9
B4DUD2;C9IYT2;C9IZ27;C9JEN3;C9JW19;C9JWV9;F8WDY4;Q969X1	TMBIM1	Protein lifeguard 3;Protein lifeguard 3 (Fragment);Protein lifeguard 3 (Fragment);Protein lifeguard 3 (Fragment);Protein lifeguard 3 (Fragment);Protein lifeguard 3 (Fragment);Protein lifeguard 3;Protein lifeguard 3	8.24488e-14	16052.4	NaN	7247.29	3672.71	5443.52	9649.92	6208.24	27257.6	4229.27	3641.85	4965.53	11784.2	4909.91	16733.4	17274.8	35230	18328.4	34660.4	42118.3	45693.5	1427.66	12888.5	12789.1	36721	14553.4	67045.2	10067.7	NaN	24379.9	14303.3	8025.89	1234.83	NaN	13999.1	15516.1
B4DUJ5;Q8IWP9	CCDC28A	Coiled-coil domain-containing protein 28A	1.22143e-06	286.044	NaN	1052.25	NaN	NaN	NaN	398.502	2182.26	NaN	NaN	1588.98	156.257	1162.23	1190.1	1264.13	742.052	942.008	345.784	115.179	552.546	NaN	137.512	NaN	2686.53	153.392	406.747	NaN	963.99	447.749	NaN	650.902	194.097	NaN	NaN	NaN
B4DVL2;H0Y988;Q02083;R4GNC0	NAAA	N-acylethanolamine-hydrolyzing acid amidase;N-acylethanolamine-hydrolyzing acid amidase (Fragment);N-acylethanolamine-hydrolyzing acid amidase;N-acylethanolamine-hydrolyzing acid amidase (Fragment)	1.86718e-17	16376.5	9346.92	9867.14	2333.29	3145.53	5732.21	2233.51	19498.8	8735.05	800.398	11548.7	1345.3	7541.49	8974.45	16838.5	31897.5	24660.1	5690.2	2678.73	4748.25	491.435	5803.8	2196.09	16707.8	7816.7	7608.67	5136.98	7877.92	7146.79	4278.19	7079.58	5203.73	3441.05	1922.84	3970.61
B4DXZ6;P51114	FXR1	Fragile X mental retardation syndrome-related protein 1;RNA-binding protein FXR1	6.37466e-28	119910	128445	71628	13694.7	65295.6	40804.2	81081.1	93134.7	33942.6	39732.4	116674	52317.4	53238.7	227607	176778	166631	281096	73174.2	95046.4	65514.7	79722.8	85547.3	97726.5	154985	122075	131522	104077	274721	106186	64343.1	56135.3	141157	101548	19448.6	67184.7
B4DY08;G3V4C1;G3V4W0	HNRNPC	Heterogeneous nuclear ribonucleoproteins C1/C2;Heterogeneous nuclear ribonucleoproteins C1/C2;Heterogeneous nuclear ribonucleoproteins C1/C2 (Fragment)	1.91503e-27	216838	112019	257571	83963.2	335128	152898	203338	274624	333187	69972.1	337282	356848	136301	246608	128677	691961	596479	90788.8	181771	126000	23703.4	57307.3	124183	215737	384610	198759	275217	557770	266285	126563	71684.3	70168.8	165007	91813.6	423276
B4DY09;Q12905	ILF2	Interleukin enhancer-binding factor 2	2.79778e-26	122630	94859.8	74235	15025.9	69505.8	40724.1	72586.8	90441.4	31840.9	32477.5	134131	42941.9	59953.9	122515	105663	117256	254452	62960.7	56496.7	58826.2	29113.3	46469	68735.6	145206	62739.9	121142	56576.1	166508	60785.5	54483	56816.2	85202.7	96089.7	28534.6	47788.3
B4E0T2;P50542	PEX5	Peroxisomal targeting signal 1 receptor	1.5216e-10	59482.7	52798	79638.6	10692.1	18143.2	61908.2	41807.2	55666.6	15408.3	27485.3	90556.5	25735.3	37826.6	44664.4	88877.4	90702.6	118327	60829	123545	57674.3	5839.04	24692.8	24605.3	76750.3	76614.4	60163.1	56480.7	60387.7	46729	25873.5	63041.1	37357.2	45355.5	10350.6	18080.6
B4E1G1;E5RGY0;Q9BUN8	DERL1	Derlin;Derlin;Derlin-1	4.41451e-27	27602.9	13838.8	12783.3	8313.5	16007.1	11622	21107.5	28669	20256.5	12834.8	20339.6	23030.9	14577.2	31800.1	28608.5	27765.6	36279.7	25127.8	22651.3	19587.3	NaN	7991.5	18938	52009.7	30668	34844.6	27694.7	61203.5	22550.1	11295.3	37505.2	19253.2	31000.9	5370.49	12795.3
B4E1N1;H0YH65;Q6NXE6	ARMC6	Armadillo repeat-containing protein 6;Armadillo repeat-containing protein 6 (Fragment);Armadillo repeat-containing protein 6	8.94777e-09	637512	415572	273689	123110	204194	188901	444888	412609	186892	237995	683582	221030	254851	285391	377469	193073	388167	106168	92436.8	127533	155158	118126	232565	239120	154598	159410	114270	99528.9	140639	73827.9	66544.7	125448	135621	90828.5	367068
B4E1Z4;E7ETN3;P00751	;;CFB	Complement factor B	2.47907e-23	15740.6	20401.2	21311.7	2262.12	9853.36	4487.6	19783.1	17354.5	2233.01	5346.07	44215.5	4333.87	NaN	20345.8	99546.1	39883.3	82657.9	39595.9	4338.57	16857.2	3266.21	7665.45	47882.5	33087.8	32722.8	33448.3	9891.83	61171.6	38569.9	14408.1	5304.72	34063.4	16452.6	3243.98	22993.4
B4E2Q0;H0Y9V7;P98194	ATP2C1	Calcium-transporting ATPase;Calcium-transporting ATPase type 2C member 1 (Fragment);Calcium-transporting ATPase type 2C member 1	6.93883e-31	70913	57730.2	31642	8192.12	29033.9	21245.9	53174.7	51471	10846.7	22602.1	64393.6	18853	28872.2	70875.5	87100.8	46551.3	68405.9	42213.7	46333.2	31654.9	36191.3	42307	43122.4	84832.1	49336.3	76410.3	64547.6	163252	53213.3	33987.8	44841.2	73135.4	82530.7	14521.2	45273.3
B5MBW9;Q8WYQ3	CHCHD10	Coiled-coil-helix-coiled-coil-helix domain-containing protein 10, mitochondrial;Coiled-coil-helix-coiled-coil-helix domain-containing protein 10, mitochondrial	5.26943e-08	NaN	NaN	2510.03	NaN	1106.2	NaN	NaN	NaN	439.128	631.054	2978.05	1521.18	947.282	3412.46	468.791	3368	11616.2	NaN	548.697	474.682	NaN	642.885	2269	5670.07	NaN	1856.93	1929.91	NaN	301.292	NaN	NaN	1107.1	NaN	NaN	1180.13
B5MBZ0	EML4	Echinoderm microtubule-associated protein-like 4	1.33267e-15	26403.6	6654.72	21902.6	6453.17	9135.73	9620.73	16817.1	24893.8	10391.7	4451.91	30121.9	5294.14	9351.5	36000.5	25419	8551.62	29802.5	26869.9	32523.6	10363	NaN	10461.5	13934.8	48318.2	25931.2	26134.1	25901.1	1789.64	26457.2	9149.03	2338.07	7000.96	27519.2	5225.15	5569.35
B5MC22;Q9UDX5	MTFP1	Mitochondrial fission process protein 1	4.08618e-08	12454.6	2683.75	2581.95	3100.14	8955.46	NaN	6005.5	18437.1	5535.26	2069.96	12922.2	2356.37	4598.37	12698.7	3728.82	10243.6	35534.6	1778.99	4547.41	5599.96	NaN	2428.81	5809.44	8879.44	6907.24	1053.51	5149.86	16984.4	5659.86	2763.28	3183.34	6188.92	9418.77	2004.23	NaN
B5MC35;B5MCA1;B5MD16;Q96G28	CFAP36	Cilia- and flagella-associated protein 36	1.90599e-17	3634.39	1450.97	996.556	NaN	2416.3	2906.24	NaN	3361.16	NaN	950.141	8342.48	979.052	1494.6	6192.53	6711.67	9369.27	37781.5	1871.4	3177.5	2786.71	NaN	3487	3834.06	12721.9	10635.3	5288.6	2175.19	9291.94	2912.21	1502.55	1656.32	3724.59	6463.79	2078.71	2373.71
B5MC59;P35244	RPA3	Replication protein A 14 kDa subunit	5.92451e-23	43444.6	29764	6982.53	5506.1	24770.7	7116.5	11707.1	24191.9	13723.5	8497.7	22752.1	15560.7	13121.2	22625.8	20964.9	54177.1	87821.3	12744	23184	17251.2	NaN	4605.98	16402.5	45962.8	13966	10542.9	19416.3	8897.6	17771	5218.45	12164.2	8889.76	14668.6	7797.69	NaN
B5MCD7;O43759	SYNGR1	Synaptogyrin-1	8.98441e-14	5079743	3.57455e+06	1.87435e+06	791873	793747	1.50689e+06	2.8313e+06	2.17683e+06	794858	1.60949e+06	2.54849e+06	872876	1.58136e+06	2.75831e+06	2.25092e+06	265478	1.54272e+06	1.42411e+06	1.82501e+06	963167	1.13103e+06	1.01594e+06	1.28311e+06	1.37528e+06	492100	1.14587e+06	1.51721e+06	770905	1.17542e+06	1.404e+06	1.48577e+06	1.06721e+06	952100	226706	1.25492e+06
B5MCN0	ATL2	Atlastin-2	1.42278e-34	11003.7	7048.1	4308.16	2982.52	2664.84	4594.93	10703.8	11507	7696.14	4185.64	12221	4408.6	3770.04	6195.02	11097.9	4462.19	11097.9	6025.27	4125.81	3034.82	1114.91	3867.39	6470.71	15221.7	7257.92	8132.75	9096.23	10916	6696.49	5487.45	6644.03	4375.35	4730.12	1834.73	3983.08
B5MCQ6;B5MCU6;Q96DB2	HDAC11	Histone deacetylase 11	7.66998e-23	13575	6869.12	14942.1	3294.2	12476.2	7440.19	10836	20910.3	6239.99	4488.38	37210.2	5925.13	13080.3	12328.5	21320.2	15503.3	55925.7	9324.06	17642.3	15705.1	3553.79	8875.15	6131.37	19268	11961.4	13714.2	22272.7	17184.4	8502.18	4579.44	9005.1	4931.44	7146.06	3331.33	3962.08
B5MD17;J3KS05;P83916	CBX1	Chromobox protein homolog 1 (Fragment);Chromobox protein homolog 1 (Fragment);Chromobox protein homolog 1	2.56641e-07	7774.51	NaN	12510.2	233.933	1012.77	2530.02	NaN	7542.94	3424.12	1622.75	15623.5	9156.21	4194.54	6376.39	3206.11	26215.4	20913.1	3648.37	8770.16	2249.17	3644.31	3419.94	5857.02	8266.15	7487.76	7443.9	7749.27	6602.74	6061.8	1789.45	NaN	2278.45	NaN	2652.8	10915.9
B5MDU6;Q9H6V9	LDAH	Lipid droplet-associated hydrolase	1.07459e-11	12798.9	7487.42	9146.13	5353.36	4153.56	1421.57	11160.9	19208.1	16650.7	1843.36	12644.3	12938.6	7833.69	16356.3	11337	10170.1	28983.1	4541.08	12473	3339.68	4752.77	5879.85	9704.87	19109.9	12808.5	10955.8	20939.6	14759.6	15353.8	5388.12	11843.3	5001.43	1917.16	3845.46	2563.08
[truncated: 4,172 more rows]
