# Supplementary material for: The Aging Substantia Nigra is Characterized by ROS Accumulation Potentially Resulting in Increased Neuroinflammation and Cytoskeletal Remodeling
Source: Adv Biol (Weinh). 2025 Mar 12;9(4):2400814. doi: 10.1002/adbi.202400814 (PMC12001008; doi:10.1002/adbi.202400814)
Supplement: Supplementary file 5 — Supplemental Table 4 [file ADBI-9-2400814-s001.xlsx]

## Sheet: cell types
							log2 LFQ data
Accession	Genes	Protein Name	cell type	p-value	FC young/old	FC old/young	young_01	young_02	young_03	young_04	young_05	young_06	young_07	middle_01	middle_02	middle_03	middle_04	middle_05	middle_06	middle_07	middle_08	middle_09	middle_10	middle_11	middle_12	middle_13	middle_14	old_01	old_02	old_03	old_04	old_05	old_06	old_07	old_08	old_09	old_10	old_11	old_12	old_13	old_14
A0A669KB41;A0A669KBH5;E7EPV7;P37840	SNCA	Alpha-synuclein	neuron	0.0289649	1.82925	0.546671	19.3603	20.4958	19.8183	19.8655	20.8713	19.2122	19.1354	19.0355	19.5784	19.4178	18.6255	20.335	17.9834	18.2052	19.4717	18.4937	18.9387	19.853	20.4991	19.4786	20.1945	19.907	17.7841	18.384	18.7932	19.5701	18.408	19.7065	18.3873	19.6305	18.2627	20.5991	18.5002	19.4897	17.8974
P07196	NEFL	Neurofilament light polypeptide	neuron	not significant			22.9207	22.3241	23.1856	22.773	23.0256	22.9454	23.1231	22.6785	22.6408	23.0942	24.0578	23.1546	22.9628	23.7585	23.1319	22.9939	22.965	23.3047	23.2744	23.1469	22.6903	23.0262	22.9429	23.3111	23.1285	24.018	24.0516	22.9049	23.0102	23.0428	23.0539	22.4537	22.9683	24.5805	23.0393
P07197	NEFM	Neurofilament medium polypeptide	neuron	not significant			22.2559	21.6593	21.7242	21.8846	22.2849	22.1481	22.2013	20.9386	20.9182	22.0551	23.0733	22.0611	21.6888	22.6442	21.5585	21.7018	22.256	22.7501	22.4691	22.1327	21.8908	21.8393	21.8852	21.7771	22.1016	23.3999	22.9639	22.3257	22.3214	22.1389	21.8927	21.6251	22.0669	23.7894	21.9321
P12036	NEFH	Neurofilament heavy polypeptide	neuron	not significant			20.6902	20.0417	20.6991	20.5755	20.6802	20.7807	21.0112	20.0292	19.8927	20.658	21.7097	20.5245	20.9632	21.3002	20.5802	20.6654	21.0126	20.9814	21.0353	20.7323	20.2072	20.3723	20.309	20.2408	20.6989	21.8833	21.824	20.602	20.8475	20.8568	21.4115	20.528	21.4118	22.5458	20.8604
E9PG40;P05067	APP	Amyloid-beta A4 protein;Amyloid-beta precursor protein	neuron	not significant			15.0088	15.1428	15.2076	15.528	15.3229	15.5192	14.3521	14.4385	14.1903	15.4587	14.7374	15.3394	15.3013	15.3622	14.8327	15.0506	15.1722	15.0198	15.2208	14.9489	14.7104	16.0478	14.9672	14.9216	15.4157	14.9391	14.6112	14.912	15.0696	14.8457	14.7257	14.8101	14.5165	15.4825	14.9843
A0A0G2JPD5;P10636	MAPT	Microtubule-associated protein;Microtubule-associated protein tau	neuron	not significant			18.0669	17.9295	18.2392	18.0805	18.3362	18.7799	18.5398	17.86	18.7466	18.9451	18.4167	18.4429	18.8256	19.1748	18.3064	18.7574	17.9179	18.2405	18.2048	18.4365	18.2825	18.3105	18.7419	17.6779	18.2594	18.2755	17.5368	18.6349	17.3911	18.2188	18.5281	17.9043	18.5571	18.9295	19.1516
P07101	TH	Tyrosine 3-monooxygenase	dopaminergic neuron	not significant			18.898	17.2389	17.709	18.3597	16.5183	16.6949	18.2945	17.3574	18.6544	17.0374	16.0102	16.8229	17.4923	16.9048	18.0421	16.4816	17.0345	17.005	17.5398	16.1879	17.5171	16.5306	16.8131	16.4284	15.9887	12.5449	14.5367	15.0237	16.56	17.4901	17.9742	17.6603	18.0652	17.3337	17.3024
A0A087WV24;P20711	DDC	Aromatic-L-amino-acid decarboxylase	dopaminergic neuron	not significant			17.0004	15.8913	17.1374	16.627	16.2084	15.6031	16.5499	15.9086	16.8768	16.3839	14.9174	15.868	16.9384	15.63	16.896	15.3104	16.4098	16.3872	16.3519	15.1819	16.5166	15.9065	15.7598	16.473	15.3879	11.4354	9.31443	15.2365	15.4484	15.9225	15.9605	16.7371	15.5741	15.9345	15.676
P14136	GFAP	Glial fibrillary acidic protein	astrocytes	0.00977735	0.460481	2.17164	25.2557	23.5498	22.7578	25.2197	22.5055	22.2412	24.915	25.5559	24.9493	24.9675	24.8417	22.4154	25.6712	24.3761	25.1385	25.5898	23.3704	24.7514	23.837	25.1295	25.2195	24.9031	24.7935	25.0324	24.9272	26.0162	25.6502	24.7596	25.0124	24.2101	24.737	24.7239	24.899	24.5266	24.3611
P04271	S100B	Protein S100-B	astrocytes	not significant			15.5046	15.4149	10.6379	15.258	14.367	15.0803	14.2081	13.9803	13.4022	16.4031	18.5631	17.058	14.4147	14.4851	18.3677	17.0922	15.077	13.2053	16.4527	15.6315	15.4551	17.5927	14.8234	14.6188	16.6159	17.5737	18.1428	14.5099	14.5199	16.2925	13.2908	15.663	14.0233	16.3469	12.2471
P60201	PLP1	Myelin proteolipid protein	oligodendrocytes	not significant			25.6655	26.4976	26.6216	26.2643	26.6293	25.8652	25.7568	25.1068	25.145	25.6144	26.5506	26.2247	25.2996	25.8182	25.4247	25.6225	26.0075	27.0092	25.3586	26.1518	25.7345	24.692	25.5111	25.2237	25.2383	26.5572	26.7912	25.9336	26.6863	25.5884	25.7154	25.9567	26.1275	27.2902	24.9113
C9J6H1	MBP	Myelin basic protein (Fragment)	oligodendrocytes	0.0118568	3.27245	0.305582	22.1975	22.1375	17.7375	22.0659	22.8173	23.113	21.8794	22.1969	22.1586	22.8134	23.1554	22.4616	22.7812	25.0392	22.2812	23.6291	23.7083	21.6508	20.8537	23.2282	21.6602	22.0412	24.5936	22.3125	22.4673	23.9014	24.6585	23.2857	23.2812	23.3468	24.6014	21.5822	24.6404	23.1087	24.0205

## Sheet: ANOVA
One-way ANOVA (p-value < 0.05) and subsequent PostHoc Tukey’s HSD test for one-way ANOVA (FDR 0.05)
Accession	Genes	Protein Name	FC old/middle	FC middle/old	FC middle/young	FC young/middle	FC old/young	FC young/old	Significant pairs ANOVA	ANOVA Significant
A0A087WUL4;A0A087WX23;A0A087WXK2;A0A087WZG9;Q86TG7	PEG10	Retrotransposon-derived protein PEG10	0.39687	2.51972	0.792469	1.26188	0.314507	3.17958	middle_old;young_old	+
A0A6Q8PFI7;A0A6Q8PGP5;Q96PU5	NEDD4L	E3 ubiquitin-protein ligase;E3 ubiquitin-protein ligase;E3 ubiquitin-protein ligase NEDD4-like	0.683473	1.46312	0.873453	1.14488	0.596981	1.67509	middle_old;young_old	+
A0A7I2V3I0;A0A7I2V5Z6;P60228	EIF3E	Eukaryotic translation initiation factor 3 subunit E	0.738103	1.35482	0.909274	1.09978	0.671138	1.49001	middle_old;young_old	+
A0A8I5KWQ7;Q16850	;CYP51A1	FERM domain-containing protein;Lanosterol 14-alpha demethylase	0.706795	1.41484	0.830135	1.20462	0.586735	1.70435	middle_old;young_old	+
D6RB01;Q9Y6X4	FAM169A	Soluble lamin-associated protein of 75 kDa	0.652992	1.53141	0.882815	1.13274	0.576471	1.73469	middle_old;young_old	+
H3BRL3;O14562	UBFD1	Ubiquitin domain-containing protein UBFD1	0.598781	1.67006	0.927412	1.07827	0.555316	1.80078	middle_old;young_old	+
J3KTF9;Q8N138;Q9P0S3	ORMDL3;ORMDL3;ORMDL1	ORM1-like protein 3 (Fragment);ORM1-like protein 3;ORM1-like protein 1	0.671867	1.48839	0.954214	1.04798	0.641105	1.55981	middle_old;young_old	+
K7EPS3;Q9GZN7	ROGDI	Protein rogdi homolog (Fragment);Protein rogdi homolog	0.757359	1.32038	0.837318	1.19429	0.63415	1.57691	middle_old;young_old	+
O43583	DENR	Density-regulated protein	0.803411	1.24469	0.83678	1.19506	0.672278	1.48748	middle_old;young_old	+
P55036	PSMD4	26S proteasome non-ATPase regulatory subunit 4	0.880839	1.13528	0.894398	1.11807	0.787821	1.26932	middle_old;young_old	+
Q01814	ATP2B2	Plasma membrane calcium-transporting ATPase 2	0.55364	1.80623	0.680161	1.47024	0.376564	2.65559	middle_old;young_old	+
Q9NZB2	FAM120A	Constitutive coactivator of PPAR-gamma-like protein 1	0.683814	1.46239	0.852224	1.1734	0.582762	1.71597	middle_old;young_old	+
A0A0B4J1R2;Q9H6R3	ACSS3	Propionate--CoA ligase;Acyl-CoA synthetase short-chain family member 3, mitochondrial	1.13663	0.879792	1.40019	0.714189	1.5915	0.628337	middle_young;old_young	+
A0A0B4J1Z1;C9JAB2;Q16629	SRSF7	Serine/arginine-rich-splicing factor 7;Serine/arginine-rich-splicing factor 7;Serine/arginine-rich splicing factor 7	1.02379	0.976762	1.53074	0.653281	1.56715	0.6381	middle_young;old_young	+
A0A1W2PPX5;A0A1W2PQB7;A0A1W2PQR6;A0A1W2PRS1;A0A1W2PS43;Q14108	SCARB2	Lysosome membrane protein 2;Lysosome membrane protein 2;Lysosome membrane protein 2;Lysosome membrane protein 2 (Fragment);Lysosome membrane protein 2;Lysosome membrane protein 2	1.08687	0.920077	1.46071	0.684597	1.5876	0.629883	middle_young;old_young	+
A0A2R8Y5S7;P35241	RDX	Radixin	1.00376	0.996253	1.3995	0.714541	1.40476	0.711864	middle_young;old_young	+
A0A2R8YGD1;A0A804HJ17;O14773	TPP1	Tripeptidyl-peptidase 1	1.27062	0.78702	2.84955	0.350933	3.62068	0.276191	middle_young;old_young	+
A0A7P0T989;Q9UBR2	CTSZ	Cathepsin X;Cathepsin Z	1.09785	0.910869	1.68401	0.593819	1.8488	0.540892	middle_young;old_young	+
A0A7P0T9I9;P43490	NAMPT	Nicotinamide phosphoribosyltransferase	1.07706	0.92845	1.41636	0.706035	1.52551	0.655518	middle_young;old_young	+
A0A8I5KU53;A0A8I5QKL9;Q15746	MYLK	Myosin light chain kinase, smooth muscle;Myosin light chain kinase, smooth muscle;Myosin light chain kinase, smooth muscle	1.13669	0.879746	1.66082	0.602112	1.88784	0.529706	middle_young;old_young	+
C9J8T4;C9JYN7;O43567	RNF13	RING-type E3 ubiquitin transferase (Fragment);RING-type E3 ubiquitin transferase (Fragment);E3 ubiquitin-protein ligase RNF13	1.24018	0.806333	2.04048	0.49008	2.53057	0.395168	middle_young;old_young	+
C9JF17;P05090	APOD	Apolipoprotein D (Fragment);Apolipoprotein D	1.04423	0.957646	2.1688	0.461085	2.26472	0.441556	middle_young;old_young	+
E9PNF7;P42785	PRCP	Lysosomal Pro-X carboxypeptidase	1.06894	0.935504	1.40655	0.710961	1.50352	0.665107	middle_young;old_young	+
F5H1Z6;F5H8G1;Q9Y365	STARD10	START domain-containing protein 10 (Fragment);START domain-containing protein 10 (Fragment);START domain-containing protein 10	1.08939	0.917941	1.48664	0.672656	1.61954	0.617459	middle_young;old_young	+
F8W1A4;P54819	AK2	Adenylate kinase 2, mitochondrial;Adenylate kinase 2, mitochondrial	1.04417	0.957694	1.46828	0.681068	1.53314	0.652255	middle_young;old_young	+
G3V180;G3V1D3;Q9NY33	DPP3	Dipeptidyl peptidase 3	1.06962	0.934912	1.35766	0.73656	1.45218	0.688619	middle_young;old_young	+
H0YD13;P16070	CD44	CD44 antigen	1.03965	0.961858	3.0679	0.325956	3.18956	0.313523	middle_young;old_young	+
H3BM38;O00161	SNAP23	Synaptosomal-associated protein (Fragment);Synaptosomal-associated protein 23	1.20761	0.828085	1.51284	0.661007	1.82692	0.54737	middle_young;old_young	+
H3BU68;Q7L5N7	LPCAT2	Lysophosphatidylcholine acyltransferase 2 (Fragment);Lysophosphatidylcholine acyltransferase 2	1.08464	0.921964	1.59417	0.627285	1.7291	0.578335	middle_young;old_young	+
K7ENE5;O00115	DNASE2	Deoxyribonuclease II (Fragment);Deoxyribonuclease-2-alpha	1.10487	0.905084	2.48733	0.402038	2.74817	0.363878	middle_young;old_young	+
O60256	PRPSAP2	Phosphoribosyl pyrophosphate synthase-associated protein 2	1.05191	0.950654	1.29875	0.769972	1.36616	0.731977	middle_young;old_young	+
O60869	EDF1	Endothelial differentiation-related factor 1	1.02092	0.979511	1.81283	0.551624	1.85075	0.540322	middle_young;old_young	+
O75131	CPNE3	Copine-3	1.06336	0.94042	1.26077	0.793166	1.34065	0.745909	middle_young;old_young	+
O75367	MACROH2A1	Core histone macro-H2A.1	1.0218	0.978667	1.27137	0.786555	1.29908	0.769775	middle_young;old_young	+
O95810	CAVIN2	Caveolae-associated protein 2	1.08961	0.917759	1.93491	0.516819	2.1083	0.474315	middle_young;old_young	+
P00450	CP	Ceruloplasmin	1.6996	0.588375	2.39879	0.416876	4.07698	0.24528	middle_young;old_young	+
P01911;Q5Y7D1	HLA-DRB1	HLA class II histocompatibility antigen, DRB1 beta chain;HLA class II histocompatibility antigen DR beta chain	1.19015	0.840229	2.56501	0.389863	3.05275	0.327574	middle_young;old_young	+
P02747	C1QC	Complement C1q subcomponent subunit C	1.05173	0.950816	1.99986	0.500036	2.10331	0.475442	middle_young;old_young	+
P05362	ICAM1	Intercellular adhesion molecule 1	1.2643	0.790952	3.89088	0.257011	4.91924	0.203283	middle_young;old_young	+
P07741	APRT	Adenine phosphoribosyltransferase	1.06396	0.939889	1.79941	0.555737	1.9145	0.522331	middle_young;old_young	+
P08294	SOD3	Extracellular superoxide dismutase [Cu-Zn]	1.23267	0.81125	1.92532	0.519394	2.37328	0.421358	middle_young;old_young	+
P0C0L4	C4A	Complement C4-A	1.37612	0.726683	2.14313	0.466608	2.94919	0.339077	middle_young;old_young	+
P10909	CLU	Clusterin	1.0081	0.991961	1.4199	0.704273	1.43141	0.698611	middle_young;old_young	+
P12111	COL6A3	Collagen alpha-3(VI) chain	1.07898	0.926799	2.00585	0.498542	2.16428	0.462048	middle_young;old_young	+
P12429	ANXA3	Annexin A3	1.02456	0.976033	1.49221	0.670145	1.52886	0.654084	middle_young;old_young	+
P17931	LGALS3	Galectin-3	1.21659	0.821968	2.05002	0.4878	2.49404	0.400956	middle_young;old_young	+
P20700	LMNB1	Lamin-B1	1.01043	0.989677	1.51797	0.658775	1.5338	0.651974	middle_young;old_young	+
P21980	TGM2	Protein-glutamine gamma-glutamyltransferase 2	1.02206	0.978414	1.68077	0.594966	1.71785	0.582123	middle_young;old_young	+
P22234	PAICS	Bifunctional phosphoribosylaminoimidazole carboxylase/phosphoribosylaminoimidazole succinocarboxamide synthetase	1.02389	0.976665	1.23563	0.809304	1.26515	0.790419	middle_young;old_young	+
P25311	AZGP1	Zinc-alpha-2-glycoprotein	1.03501	0.966172	2.1634	0.462236	2.23914	0.4466	middle_young;old_young	+
P26038	MSN	Moesin	1.06952	0.934996	1.36679	0.731641	1.46181	0.684082	middle_young;old_young	+
P30041	PRDX6	Peroxiredoxin-6	1.00915	0.990934	1.48794	0.672069	1.50156	0.665976	middle_young;old_young	+
P33316	DUT	Deoxyuridine 5'-triphosphate nucleotidohydrolase, mitochondrial	1.04704	0.955069	1.34656	0.742632	1.40991	0.709265	middle_young;old_young	+
P36269	GGT5	Glutathione hydrolase 5 proenzyme	1.05102	0.95146	1.59699	0.62618	1.67846	0.595785	middle_young;old_young	+
P40121	CAPG	Macrophage-capping protein	1.24491	0.803273	1.73621	0.575968	2.16142	0.46266	middle_young;old_young	+
P49773	HINT1	Adenosine 5'-monophosphoramidase HINT1	1.04446	0.957437	1.85502	0.539078	1.93748	0.516133	middle_young;old_young	+
P50148	GNAQ	Guanine nucleotide-binding protein G(q) subunit alpha	1.07364	0.93141	1.44864	0.690305	1.55532	0.642956	middle_young;old_young	+
P51178	PLCD1	1-phosphatidylinositol 4,5-bisphosphate phosphodiesterase delta-1	1.07627	0.929132	1.44784	0.690686	1.55827	0.641738	middle_young;old_young	+
P61626	LYZ	Lysozyme C	1.06074	0.942741	3.11532	0.320995	3.30453	0.302615	middle_young;old_young	+
Q04941	PLP2	Proteolipid protein 2	1.15762	0.863839	2.19437	0.455711	2.54025	0.393661	middle_young;old_young	+
Q13336	SLC14A1	Urea transporter 1	1.19479	0.836967	2.46536	0.40562	2.94559	0.339491	middle_young;old_young	+
Q13938	CAPS	Calcyphosin	1.24836	0.801053	5.62891	0.177654	7.02689	0.14231	middle_young;old_young	+
Q14315	FLNC	Filamin-C	1.27872	0.782031	1.97911	0.505278	2.53073	0.395143	middle_young;old_young	+
Q6NZI2	CAVIN1	Caveolae-associated protein 1	1.19428	0.837327	1.53665	0.650764	1.83519	0.544903	middle_young;old_young	+
Q86XE5	HOGA1	4-hydroxy-2-oxoglutarate aldolase, mitochondrial	1.15348	0.866945	1.58708	0.63009	1.83065	0.546253	middle_young;old_young	+
Q8N0X4	CLYBL	Citramalyl-CoA lyase, mitochondrial	1.3719	0.728918	1.59226	0.62804	2.18441	0.457789	middle_young;old_young	+
Q96AT9	RPE	Ribulose-phosphate 3-epimerase	1.09577	0.912604	1.96043	0.510091	2.14818	0.465511	middle_young;old_young	+
Q96C23	GALM	Galactose mutarotase	1.1075	0.902937	1.83645	0.54453	2.03386	0.491676	middle_young;old_young	+
Q96I24	FUBP3	Far upstream element-binding protein 3	1.06147	0.942091	1.39413	0.717292	1.47983	0.675754	middle_young;old_young	+
Q96I99	SUCLG2	Succinate--CoA ligase [GDP-forming] subunit beta, mitochondrial	1.01056	0.989547	1.62035	0.61715	1.63747	0.610699	middle_young;old_young	+
Q9Y6U3	SCIN	Scinderin	1.03433	0.966814	1.68103	0.594873	1.73873	0.575131	middle_young;old_young	+
Q5SS57	HLA-B	HLA class I antigen	1.79916	0.555814	0.931334	1.07373	1.67562	0.596794	old_middle;old_young	+
B7Z1Z5;Q9P121	NTM	Neurotrimin	1.19107	0.839579	0.814724	1.22741	0.970397	1.03051	old_middle;young_middle	+
C9JIF9;P13798	APEH	Acylamino-acid-releasing enzyme	1.1913	0.839421	0.764458	1.30812	0.910697	1.09806	old_middle;young_middle	+
O95834	EML2	Echinoderm microtubule-associated protein-like 2	1.40872	0.709865	0.654834	1.5271	0.922477	1.08404	old_middle;young_middle	+
Q13630	GFUS	GDP-L-fucose synthase	1.412	0.708214	0.649478	1.5397	0.917065	1.09044	old_middle;young_middle	+
Q86Y39	NDUFA11	NADH dehydrogenase [ubiquinone] 1 alpha subcomplex subunit 11	1.45859	0.685594	0.578683	1.72806	0.84406	1.18475	old_middle;young_middle	+
Q969E2	SCAMP4	Secretory carrier-associated membrane protein 4	2.05586	0.486413	0.391466	2.5545	0.804802	1.24254	old_middle;young_middle	+
A0A087WW23;P20292	ALOX5AP	Arachidonate 5-lipoxygenase-activating protein	0.828588	1.20687	1.8167	0.550449	1.5053	0.664321	old_young;middle_young	+
A0A0A0MT83;P26440	IVD	Isovaleryl-CoA dehydrogenase, mitochondrial;Isovaleryl-CoA dehydrogenase, mitochondrial	0.952831	1.0495	1.44733	0.69093	1.37906	0.725133	old_young;middle_young	+
B5ME97;E7EW69;E7EX04;Q9P0V9	SEPTIN10	Septin 10, isoform CRA_c;Septin;Septin;Septin-10	0.999791	1.00021	1.6045	0.623247	1.60417	0.623377	old_young;middle_young	+
G3V3Y1;Q8N8N7	;PTGR2	15-oxoprostaglandin 13-reductase;Prostaglandin reductase 2	0.867041	1.15335	2.04961	0.487898	1.77709	0.562717	old_young;middle_young	+
H7C5U0	DNM1	Dynamin-1 (Fragment)	0.878151	1.13876	1.70443	0.586705	1.49675	0.668114	old_young;middle_young	+
J3KQN4;P83881;Q969Q0	RPL36A;RPL36A;RPL36AL	60S ribosomal protein L36a;60S ribosomal protein L36a;60S ribosomal protein L36a-like	0.901408	1.10938	1.62714	0.614576	1.46672	0.681796	old_young;middle_young	+
P05230	FGF1	Fibroblast growth factor 1	0.936989	1.06725	1.78061	0.561605	1.66841	0.599372	old_young;middle_young	+
P11413	G6PD	Glucose-6-phosphate 1-dehydrogenase	0.977255	1.02327	1.30387	0.766949	1.27421	0.784799	old_young;middle_young	+
P17568	NDUFB7	NADH dehydrogenase [ubiquinone] 1 beta subcomplex subunit 7	0.986733	1.01345	1.73612	0.575999	1.71308	0.583743	old_young;middle_young	+
P19971	TYMP	Thymidine phosphorylase	0.940183	1.06362	3.4431	0.290436	3.23715	0.308914	old_young;middle_young	+
P27338	MAOB	Amine oxidase [flavin-containing] B	0.994744	1.00528	1.66298	0.601329	1.65424	0.604506	old_young;middle_young	+
P30043	BLVRB	Flavin reductase (NADPH)	0.889839	1.1238	1.5868	0.630201	1.41199	0.708219	old_young;middle_young	+
P35270	SPR	Sepiapterin reductase	0.963532	1.03785	1.43632	0.696222	1.38394	0.722573	old_young;middle_young	+
P46976	GYG1	Glycogenin-1	0.989403	1.01071	1.39026	0.719291	1.37552	0.726995	old_young;middle_young	+
P48681	NES	Nestin	0.914032	1.09405	1.79311	0.557691	1.63896	0.610144	old_young;middle_young	+
P52566	ARHGDIB	Rho GDP-dissociation inhibitor 2	0.912159	1.0963	2.06592	0.484045	1.88445	0.530658	old_young;middle_young	+
P62820	RAB1A	Ras-related protein Rab-1A	0.844979	1.18346	2.31721	0.431553	1.95799	0.510727	old_young;middle_young	+
Q14683	SMC1A	Structural maintenance of chromosomes protein 1A	0.884693	1.13034	2.68789	0.372039	2.37796	0.420529	old_young;middle_young	+
Q5T0I0	GSN	Macrophage-capping protein (Fragment)	0.84174	1.18801	1.79301	0.557721	1.50925	0.662581	old_young;middle_young	+
Q6UWP2	DHRS11	Dehydrogenase/reductase SDR family member 11	0.996138	1.00388	2.58793	0.386409	2.57794	0.387907	old_young;middle_young	+
Q96AG4	LRRC59	Leucine-rich repeat-containing protein 59	0.948452	1.05435	2.05432	0.486778	1.94843	0.513234	old_young;middle_young	+
Q9NR45	NANS	Sialic acid synthase	0.950285	1.05232	1.46016	0.684857	1.38757	0.720686	old_young;middle_young	+
Q9NZ08	ERAP1	Endoplasmic reticulum aminopeptidase 1	0.928311	1.07723	2.02088	0.494835	1.876	0.533049	old_young;middle_young	+
Q9UJC5	SH3BGRL2	SH3 domain-binding glutamic acid-rich-like protein 2	0.922848	1.0836	3.33523	0.29983	3.07791	0.324896	old_young;middle_young	+
Q9Y5L3	ENTPD2	Ectonucleoside triphosphate diphosphohydrolase 2	0.972395	1.02839	1.92834	0.51858	1.87511	0.533302	old_young;middle_young	+
A0A286YFF7;A0A2C9F2P4;P50897	PPT1	Palmitoyl-protein thioesterase 1	1.53531	0.651335	1.49317	0.669717	2.29247	0.43621	old_young;old_middle	+
Q13011	ECH1	Delta(3,5)-Delta(2,4)-dienoyl-CoA isomerase, mitochondrial	1.33952	0.746538	1.08372	0.922749	1.45166	0.688867	old_young;old_middle	+
Q96EY8	MMAB	Corrinoid adenosyltransferase MMAB	1.56277	0.639888	1.39503	0.71683	2.18012	0.458691	old_young;old_middle	+
Q96HC4	PDLIM5	PDZ and LIM domain protein 5	1.3875	0.720721	1.09484	0.913377	1.51909	0.65829	old_young;old_middle	+
A0A2R8Y4W1;A0A2R8Y860;A0A2R8YD46;A0A2U3TZS7;P43004	SLC1A2	Amino acid transporter;Amino acid transporter;Amino acid transporter;Amino acid transporter;Excitatory amino acid transporter 2	1.11298	0.898491	0.571209	1.75067	0.635742	1.57296	young_middle;young_old	+
E7EX59;E9PDR0;P05166	PCCB	Propionyl-CoA carboxylase beta chain, mitochondrial;Propionyl-CoA carboxylase beta chain, mitochondrial;Propionyl-CoA carboxylase beta chain, mitochondrial	1.00536	0.994673	0.822563	1.21571	0.826968	1.20924	young_middle;young_old	+
O00483	NDUFA4	Cytochrome c oxidase subunit NDUFA4	1.015	0.985226	0.608095	1.64448	0.617214	1.62018	young_middle;young_old	+
P09497	CLTB	Clathrin light chain B	1.12667	0.887571	0.674986	1.48151	0.760488	1.31495	young_middle;young_old	+
P42262	GRIA2	Glutamate receptor 2	1.02281	0.977696	0.68179	1.46673	0.697343	1.43401	young_middle;young_old	+
Q13033	STRN3	Striatin-3	1.0023	0.997705	0.799739	1.25041	0.801579	1.24754	young_middle;young_old	+
Q5T321;Q8NFP9	NBEA	Neurobeachin	1.00763	0.992425	0.677708	1.47556	0.682881	1.46438	young_middle;young_old	+
Q86YT5	SLC13A5	Solute carrier family 13 member 5	1.08081	0.925229	0.444357	2.25044	0.480267	2.08217	young_middle;young_old	+
Q8TAC9	SCAMP5	Secretory carrier-associated membrane protein 5	1.09737	0.911273	0.44894	2.22747	0.492652	2.02983	young_middle;young_old	+
Q96EL2	MRPS24	28S ribosomal protein S24, mitochondrial	1.00404	0.995976	0.458022	2.1833	0.459872	2.17452	young_middle;young_old	+
Q9NQW7	XPNPEP1	Xaa-Pro aminopeptidase 1	1.00149	0.998515	0.795965	1.25634	0.797149	1.25447	young_middle;young_old	+
Q9Y4G6	TLN2	Talin-2	1.02197	0.978501	0.805654	1.24123	0.823356	1.21454	young_middle;young_old	+
A0A087X1E4;P53365	ARFIP2	Arfaptin-2	0.962998	1.03842	0.652805	1.53185	0.62865	1.59071	young_old;young_middle	+
A0A2R8YE10;Q9NRW7	VPS45	Vacuolar protein sorting-associated protein 45	0.959853	1.04183	0.853162	1.17211	0.81891	1.22114	young_old;young_middle	+
A0A6Q8PFX2;P54577	YARS1	Tyrosine--tRNA ligase;Tyrosine--tRNA ligase, cytoplasmic	0.929351	1.07602	0.790509	1.26501	0.73466	1.36117	young_old;young_middle	+
A0A7P0TAQ9;A0A7P0Z431;Q8IXB1	DNAJC10	DnaJ homolog subfamily C member 10	0.97971	1.02071	0.633376	1.57884	0.620524	1.61154	young_old;young_middle	+
A0A8I5KRK1;A0A8I5KRP1;A0A8I5KWJ9;A0A8I5KY07;A0A8I5KYQ0;A0A8I5KZB3;Q9H2M9	RAB3GAP2	Rab3 GTPase-activating protein non-catalytic subunit	0.968573	1.03245	0.762861	1.31086	0.738886	1.35339	young_old;young_middle	+
A8MUM1;Q53HC9	EIPR1	EARP and GARP complex-interacting protein 1	0.902899	1.10754	0.699616	1.42936	0.631682	1.58307	young_old;young_middle	+
C9JFZ1	SYNJ1	Phosphoinositide 5-phosphatase	0.975292	1.02533	0.796566	1.25539	0.776884	1.28719	young_old;young_middle	+
E7ESC9;Q8IZU2	WDR17	WD repeat-containing protein 17	0.870564	1.14868	0.51352	1.94734	0.447052	2.23688	young_old;young_middle	+
E9PDG8;O60641	SNAP91	Clathrin coat assembly protein AP180	0.918305	1.08896	0.789571	1.26651	0.725067	1.37918	young_old;young_middle	+
E9PKG1;Q99873	PRMT1	Protein arginine N-methyltransferase 1	0.906838	1.10273	0.639596	1.56349	0.58001	1.72411	young_old;young_middle	+
J3KPC5;P47736	RAP1GAP	RAP1, GTPase activating protein 1, isoform CRA_e;Rap1 GTPase-activating protein 1	0.920722	1.0861	0.724744	1.3798	0.667288	1.4986	young_old;young_middle	+
O43526	KCNQ2	Potassium voltage-gated channel subfamily KQT member 2	0.818315	1.22202	0.606608	1.64851	0.496397	2.01452	young_old;young_middle	+
O96005	CLPTM1	Putative lipid scramblase CLPTM1	0.957624	1.04425	0.678076	1.47476	0.649341	1.54002	young_old;young_middle	+
P02649	APOE	Apolipoprotein E	0.885505	1.1293	0.663078	1.50812	0.587159	1.70312	young_old;young_middle	+
P22059	OSBP	Oxysterol-binding protein 1	0.925838	1.0801	0.817418	1.22336	0.756797	1.32136	young_old;young_middle	+
P22303	ACHE	Acetylcholinesterase	0.963244	1.03816	0.69959	1.42941	0.673876	1.48395	young_old;young_middle	+
P63104	YWHAZ	14-3-3 protein zeta/delta	0.961173	1.0404	0.689612	1.45009	0.662836	1.50867	young_old;young_middle	+
Q01581	HMGCS1	Hydroxymethylglutaryl-CoA synthase, cytoplasmic	0.78121	1.28007	0.500068	1.99973	0.390658	2.55978	young_old;young_middle	+
Q04917	YWHAH	14-3-3 protein eta	0.99118	1.0089	0.731935	1.36624	0.72548	1.3784	young_old;young_middle	+
Q13574	DGKZ	Diacylglycerol kinase zeta	0.863262	1.1584	0.694923	1.43901	0.599901	1.66694	young_old;young_middle	+
Q16643	DBN1	Drebrin	0.936701	1.06758	0.607684	1.64559	0.569219	1.75679	young_old;young_middle	+
Q5JSH3	WDR44	WD repeat-containing protein 44	0.917547	1.08986	0.725237	1.37886	0.665439	1.50277	young_old;young_middle	+
Q5T5C0	STXBP5	Syntaxin-binding protein 5	0.999204	1.0008	0.692222	1.44462	0.691672	1.44577	young_old;young_middle	+
Q8NEN9	PDZD8	PDZ domain-containing protein 8	0.940513	1.06325	0.699553	1.42948	0.657939	1.5199	young_old;young_middle	+
Q8WXF7	ATL1	Atlastin-1	0.983603	1.01667	0.730181	1.36952	0.718208	1.39235	young_old;young_middle	+
Q92752	TNR	Tenascin-R	0.972445	1.02834	0.826636	1.20972	0.803858	1.244	young_old;young_middle	+
Q96FE5	LINGO1	Leucine-rich repeat and immunoglobulin-like domain-containing nogo receptor-interacting protein 1	0.84711	1.18048	0.610795	1.63721	0.517411	1.9327	young_old;young_middle	+
Q96JE9	MAP6	Microtubule-associated protein 6	0.990984	1.0091	0.723004	1.38312	0.716485	1.3957	young_old;young_middle	+
Q9BYD1	MRPL13	39S ribosomal protein L13, mitochondrial	0.972757	1.02801	0.602801	1.65892	0.586378	1.70538	young_old;young_middle	+
Q9H3P7	ACBD3	Golgi resident protein GCP60	0.94103	1.06267	0.644032	1.55272	0.606054	1.65002	young_old;young_middle	+
Q9NP58	ABCB6	ATP-binding cassette sub-family B member 6	0.979291	1.02115	0.636479	1.57114	0.623298	1.60437	young_old;young_middle	+
Q9UH62	ARMCX3	Armadillo repeat-containing X-linked protein 3	0.985326	1.01489	0.737565	1.35581	0.726742	1.376	young_old;young_middle	+
Q9UHD9	UBQLN2	Ubiquilin-2	0.959242	1.04249	0.776698	1.2875	0.745041	1.34221	young_old;young_middle	+
Q9Y2D5	AKAP2	A-kinase anchor protein 2	0.997111	1.0029	0.529046	1.89019	0.527518	1.89567	young_old;young_middle	+
Q9Y2T2	AP3M1	AP-3 complex subunit mu-1	0.952648	1.04971	0.615403	1.62495	0.586262	1.70572	young_old;young_middle	+
Q9Y6G9	DYNC1LI1	Cytoplasmic dynein 1 light intermediate chain 1	0.885104	1.12981	0.788147	1.2688	0.697592	1.4335	young_old;young_middle	+

## Sheet: young vs old ttest
unpaired student's t-test (p-value) and student's ttest correction via Benjamini Hochberg (q-value)
Accession	Genes	Protein Name	p-value	q-value (Benjamini Hochberg)	FC old/young	FC young/old
F5H5P2;P12694	;BCKDHA	2-oxoisovalerate dehydrogenase subunit alpha;2-oxoisovalerate dehydrogenase subunit alpha, mitochondrial	0.0111877	0.203073	1.26324	0.791614
A0A8I5KWQ7;Q16850	;CYP51A1	FERM domain-containing protein;Lanosterol 14-alpha demethylase	0.00387531	0.143379	0.586735	1.70435
G3V3Y1;Q8N8N7	;PTGR2	15-oxoprostaglandin 13-reductase;Prostaglandin reductase 2	0.0120828	0.208087	1.77709	0.562717
E9PLN8;F8W9H0;I3L3B4;Q9BQB6	;VKORC1;;VKORC1	VKc domain-containing protein (Fragment);Vitamin-K-epoxide reductase (warfarin-sensitive);Vitamin-K-epoxide reductase (warfarin-sensitive) (Fragment);Vitamin K epoxide reductase complex subunit 1	0.0449705	0.313862	1.3874	0.720775
P04217	A1BG	Alpha-1B-glycoprotein	0.0474882	0.323907	2.05975	0.485495
A0A0A0MSU4;O94911	ABCA8	ABC-type organic anion transporter ABCA8	0.0369621	0.28982	1.59104	0.62852
Q9NP58	ABCB6	ATP-binding cassette sub-family B member 6	0.0150144	0.225744	0.623298	1.60437
A0A3B3ITW3;P28288	ABCD3	ATP-binding cassette sub-family D member 3	0.0109225	0.201676	0.573047	1.74506
A0A5K1VW97;H0YMF1;P16112;Q6PID9	ACAN	Aggrecan core protein;Aggrecan core protein;Aggrecan core protein;Aggrecan	0.0124588	0.211966	2.15029	0.465054
Q9H3P7	ACBD3	Golgi resident protein GCP60	0.011937	0.206725	0.606054	1.65002
P22303	ACHE	Acetylcholinesterase	0.015926	0.2296	0.673876	1.48395
O60488	ACSL4	Long-chain-fatty-acid--CoA ligase 4	0.0247485	0.260201	0.596276	1.67708
A0A0B4J1R2;Q9H6R3	ACSS3	Propionate--CoA ligase;Acyl-CoA synthetase short-chain family member 3, mitochondrial	0.00156503	0.103235	1.5915	0.628337
F5GXS2	ACTN4	Actinin, alpha 4, isoform CRA_a	0.0338335	0.283736	1.27268	0.785744
P61158	ACTR3	Actin-related protein 3	0.0328078	0.27997	0.83665	1.19524
Q96HD9	ACY3	N-acyl-aromatic-L-amino acid amidohydrolase (carboxylate-forming)	0.0354522	0.287848	0.471542	2.1207
Q08462	ADCY2	Adenylate cyclase type 2	0.0382643	0.295613	2.1939	0.455809
Q96SZ5	ADO	2-aminoethanethiol dioxygenase	0.00253438	0.123665	1.47993	0.67571
Q9NRZ7	AGPAT3	1-acyl-sn-glycerol-3-phosphate acyltransferase gamma	0.0288902	0.266474	1.45126	0.689059
A0A7P0T8D1;A0A7P0TBH1;P01019	AGT	Angiotensinogen	0.0392218	0.296647	1.4249	0.701806
Q09666	AHNAK	Neuroblast differentiation-associated protein AHNAK	0.0103766	0.198548	1.64085	0.609442
Q13155	AIMP2	Aminoacyl tRNA synthase complex-interacting multifunctional protein 2	0.0135568	0.21771	0.501803	1.99282
F8W1A4;P54819	AK2	Adenylate kinase 2, mitochondrial;Adenylate kinase 2, mitochondrial	0.000978986	0.091808	1.53314	0.652255
P27144	AK4	Adenylate kinase 4, mitochondrial	0.00413663	0.143379	1.53734	0.650473
Q9Y2D5	AKAP2	A-kinase anchor protein 2	0.0216951	0.247679	0.527518	1.89567
Q02252	ALDH6A1	Methylmalonate-semialdehyde dehydrogenase [acylating], mitochondrial	0.031069	0.272825	1.24973	0.80017
P49189	ALDH9A1	4-trimethylaminobutyraldehyde dehydrogenase	0.0285251	0.266474	1.18419	0.844461
P04075	ALDOA	Fructose-bisphosphate aldolase A	0.0354693	0.287848	0.83438	1.19849
A0A087WW23;P20292	ALOX5AP	Arachidonate 5-lipoxygenase-activating protein	0.0370841	0.28982	1.5053	0.664321
P04083	ANXA1	Annexin A1	0.00101782	0.091808	2.56529	0.389819
P50995	ANXA11	Annexin A11	0.00284104	0.131866	1.43211	0.698269
H0YMW4;P07355	ANXA2	Annexin;Annexin A2	4.77054e-05	0.0492952	1.74052	0.57454
P12429	ANXA3	Annexin A3	0.0137003	0.21909	1.52886	0.654084
P09525	ANXA4	Annexin A4	0.0158006	0.228659	1.5608	0.640695
P08758	ANXA5	Annexin A5	0.0146191	0.223848	1.53255	0.652506
P20073	ANXA7	Annexin A7	0.047006	0.322275	1.31225	0.762052
P63010	AP2B1	AP-2 complex subunit beta	0.0262401	0.264142	0.826201	1.21036
A0A2R8Y2A8;A0A5F9UJV3;Q13367	AP3B2	AP-3 complex subunit beta;AP-3 complex subunit beta;AP-3 complex subunit beta-2	0.000918231	0.091808	0.703639	1.42118
Q9Y2T2	AP3M1	AP-3 complex subunit mu-1	0.00702314	0.174706	0.586262	1.70572
Q02410	APBA1	Amyloid-beta A4 precursor protein-binding family A member 1	0.0274407	0.265473	0.649552	1.53952
P27695	APEX1	DNA-(apurinic or apyrimidinic site) endonuclease	0.0212813	0.247679	1.34549	0.743223
C9JF17;P05090	APOD	Apolipoprotein D (Fragment);Apolipoprotein D	0.00145068	0.103235	2.26472	0.441556
P02649	APOE	Apolipoprotein E	0.00250983	0.123665	0.587159	1.70312
P07741	APRT	Adenine phosphoribosyltransferase	0.000406759	0.091808	1.9145	0.522331
P48444	ARCN1	Coatomer subunit delta	0.0258173	0.263433	0.765503	1.30633
P84085	ARF5	ADP-ribosylation factor 5	0.0103868	0.198548	2.01039	0.497416
Q9Y6D6	ARFGEF1	Brefeldin A-inhibited guanine nucleotide-exchange protein 1	0.0362117	0.28912	0.758714	1.31802
A0A7P0T9L9;A0A7P0TA34;Q9Y6D5	ARFGEF2	Brefeldin A-inhibited guanine nucleotide-exchange protein 2	0.0214608	0.247679	0.694014	1.44089
Q5TH69	ARFGEF3	Brefeldin A-inhibited guanine nucleotide-exchange protein 3	0.0173644	0.234673	0.697032	1.43466
A0A087X1E4;P53365	ARFIP2	Arfaptin-2	0.00343565	0.135086	0.62865	1.59071
P52566	ARHGDIB	Rho GDP-dissociation inhibitor 2	0.0330484	0.280146	1.88445	0.530658
Q9UH62	ARMCX3	Armadillo repeat-containing X-linked protein 3	0.00102712	0.091808	0.726742	1.376
A0A1B0GTM3;A0A1B0GTZ5;A0A1B0GUA4;A0A1B0GW68;E7EMM4;Q13510	ASAH1	Ceramidase;Ceramidase;Ceramidase;Ceramidase;Ceramidase;Acid ceramidase	0.000836104	0.091808	1.8304	0.546328
P00966	ASS1	Argininosuccinate synthase	0.0082337	0.187996	1.55528	0.642971
Q8WXF7	ATL1	Atlastin-1	0.00245698	0.123043	0.718208	1.39235
P05023	ATP1A1	Sodium/potassium-transporting ATPase subunit alpha-1	0.0232463	0.252733	0.848242	1.17891
P14415	ATP1B2	Sodium/potassium-transporting ATPase subunit beta-2	0.00615357	0.163087	1.38461	0.722228
Q01814	ATP2B2	Plasma membrane calcium-transporting ATPase 2	0.000707626	0.091808	0.376564	2.65559
A0A2R8Y5A6;A0A2R8Y7E6;A0A2R8Y7P6;A0A2R8YDM9;A0A5F9ZHH4;A0A5F9ZHW5;A0A5F9ZHX3;A0A5F9ZI57;F8VQP2;F8WB06;H0YH87;Q99700;V9GY86	ATXN2	Ataxin-2	0.0465144	0.320713	0.675362	1.48069
Q8WWM7	ATXN2L	Ataxin-2-like protein	0.00684098	0.173579	0.398884	2.507
P25311	AZGP1	Zinc-alpha-2-glycoprotein	0.0213489	0.247679	2.23914	0.4466
P80723	BASP1	Brain acid soluble protein 1	0.0184352	0.240274	0.639973	1.56257
Q9BUT1	BDH2	3-hydroxybutyrate dehydrogenase type 2	0.00589782	0.163087	1.75344	0.570306
P30043	BLVRB	Flavin reductase (NADPH)	0.00924495	0.194399	1.41199	0.708219
Q96MC5	BMERB1	bMERB domain-containing protein 1	0.0179081	0.237683	1.6782	0.595875
Q8IWQ3	BRSK2	Serine/threonine-protein kinase BRSK2	0.0106251	0.199207	0.657874	1.52005
A6NE02	BTBD17	BTB/POZ domain-containing protein 17	0.0339172	0.283736	0.608263	1.64403
A0A087WT99;Q9H0W9	C11orf54	Ester hydrolase C11orf54	0.0061519	0.163087	1.83601	0.544659
P02747	C1QC	Complement C1q subcomponent subunit C	0.0212679	0.247679	2.10331	0.475442
P0C0L4	C4A	Complement C4-A	0.000228625	0.0813556	2.94919	0.339077
Q02641	CACNB1	Voltage-dependent L-type calcium channel subunit beta-1	0.00145067	0.103235	0.383046	2.61065
Q01518	CAP1	Adenylyl cyclase-associated protein 1	0.00763494	0.185087	0.76761	1.30274
P40121	CAPG	Macrophage-capping protein	0.000235132	0.0813556	2.16142	0.46266
P07384	CAPN1	Calpain-1 catalytic subunit	0.0226563	0.249917	1.32928	0.752287
P17655	CAPN2	Calpain-2 catalytic subunit	0.00405109	0.143379	1.51137	0.661653
E7EV01;O15484	CAPN5	Calpain-5	0.0360796	0.289093	1.38131	0.723951
Q13938	CAPS	Calcyphosin	0.00127636	0.101205	7.02689	0.14231
Q8WXD9	CASKIN1	Caskin-1	0.0402603	0.298306	0.726633	1.37621
P04040	CAT	Catalase	0.0302282	0.270067	1.26104	0.792995
Q6NZI2	CAVIN1	Caveolae-associated protein 1	0.000921143	0.091808	1.83519	0.544903
O95810	CAVIN2	Caveolae-associated protein 2	0.000328351	0.0892646	2.1083	0.474315
A0A140LJL2;Q8N350	CBARP	Voltage-dependent calcium channel beta subunit-associated regulatory protein	0.0417541	0.303855	0.677318	1.47641
P35520	CBS	Cystathionine beta-synthase	0.0109687	0.201676	2.14161	0.466939
J3KNF4;O14618	CCS	Superoxide dismutase copper chaperone;Copper chaperone for superoxide dismutase	0.0353637	0.287848	1.31668	0.759487
B7ZAR1;E9PCA1;P48643	CCT5	T-complex protein 1 subunit epsilon	0.0342007	0.28421	0.860171	1.16256
P40227	CCT6A	T-complex protein 1 subunit zeta	0.0255447	0.262765	0.847193	1.18037
Q99832	CCT7	T-complex protein 1 subunit eta	0.0234462	0.252733	0.850867	1.17527
Q6YHK3	CD109	CD109 antigen	0.0333707	0.280993	1.91335	0.522642
H0YD13;P16070	CD44	CD44 antigen	0.00522453	0.162988	3.18956	0.313523
P60953	CDC42	Cell division control protein 42 homolog	0.0370415	0.28982	1.42865	0.699962
O14613	CDC42EP2	Cdc42 effector protein 2	0.0294444	0.266474	1.6409	0.60942
C9J126;P19022	CDH2	Cadherin-2	0.0180166	0.237683	1.18264	0.845564
Q9HBT6	CDH20	Cadherin-20	0.0256551	0.263189	1.67393	0.597397
A0A6Q8PEV5;A0A6Q8PF12;A0A6Q8PFB1;A0A6Q8PFB5;A0A6Q8PH03;A0A7I2PK71;A0A7I2SYM4;Q9BYV8	CEP41	Centrosomal protein of 41 kDa	0.0250028	0.2607	0.656428	1.5234
Q9Y6A4	CFAP20	Cilia- and flagella-associated protein 20	0.00504889	0.160134	0.633895	1.57755
E9PQ80;E9PQI5;E9PSI1;Q9BY43	CHMP4A;CHMP4A;;CHMP4A	Charged multivesicular body protein 4a (Fragment);Charged multivesicular body protein 4a;Transmembrane 9 superfamily member;Charged multivesicular body protein 4a	0.0333359	0.280993	1.42479	0.701859
Q14008	CKAP5	Cytoskeleton-associated protein 5	0.0196699	0.243412	0.865125	1.1559
J3KR49;O75122	CLASP2	CLIP-associating protein 2	0.0378504	0.293946	0.816728	1.2244
A0A6Q8PEZ7;A0A6Q8PFF7;A0A6Q8PG14;A0A6Q8PG30;A0A6Q8PHQ1;A0A8I5KRC0;Q96S66	CLCC1	Chloride channel CLIC-like protein 1	0.00637573	0.166484	0.534202	1.87195
P51798	CLCN7	H(+)/Cl(-) exchange transporter 7	0.0190011	0.241434	0.605144	1.6525
O96005	CLPTM1	Putative lipid scramblase CLPTM1	0.00206508	0.107667	0.649341	1.54002
Q96KA5	CLPTM1L	Lipid scramblase CLPTM1L	0.0170472	0.234673	0.512187	1.95241
O94985	CLSTN1	Calsyntenin-1	0.00691288	0.173947	0.724713	1.37986
P09497	CLTB	Clathrin light chain B	0.0385736	0.29599	0.760488	1.31495
P10909	CLU	Clusterin	0.0240275	0.254731	1.43141	0.698611
A0A494C0R8;I3L2B0;K7EIG1;O75153	CLUH	Clustered mitochondria protein homolog;Clustered mitochondria protein homolog;Clustered mitochondria protein homolog (Fragment);Clustered mitochondria protein homolog	0.0125955	0.211966	0.649858	1.5388
Q8N0X4	CLYBL	Citramalyl-CoA lyase, mitochondrial	0.000945102	0.091808	2.18441	0.457789
P30085	CMPK1	UMP-CMP kinase	0.0332134	0.280912	1.29832	0.770228
P62633	CNBP	CCHC-type zinc finger nucleic acid binding protein	0.0152606	0.226882	0.342212	2.92216
Q96F85	CNRIP1	CB1 cannabinoid receptor-interacting protein 1	0.0127536	0.211966	1.46839	0.681018
Q13057	COASY	Bifunctional coenzyme A synthase	0.0250168	0.2607	1.3188	0.758266
P08123	COL1A2	Collagen alpha-2(I) chain	0.0170424	0.234673	2.21535	0.451396
P12111	COL6A3	Collagen alpha-3(VI) chain	0.00680172	0.173579	2.16428	0.462048
E7EM64;Q7L5N1	COPS6	COP9 signalosome complex subunit 6	0.0445708	0.312982	1.40338	0.712566
P31146	CORO1A	Coronin-1A	0.00967925	0.194541	0.800342	1.24947
A0A0A6YYL4	CORO7-PAM16	Coronin	0.0392776	0.296647	0.768388	1.30143
Q14019	COTL1	Coactosin-like protein	0.0341375	0.28421	1.27866	0.78207
P00450	CP	Ceruloplasmin	0.000436565	0.091808	4.07698	0.24528
Q8NE35	CPEB3	Cytoplasmic polyadenylation element-binding protein 3	0.0390876	0.296647	0.595892	1.67816
O75131	CPNE3	Copine-3	0.00166509	0.103235	1.34065	0.745909
Q8TCG5	CPT1C	Carnitine O-palmitoyltransferase 1, brain isoform	0.0394805	0.296962	0.617002	1.62074
A0A1B0GTB8;A0A1B0GVF3;A0A1B0GWC0;P23786	CPT2	Carnitine O-palmitoyltransferase 2, mitochondrial;Carnitine O-palmitoyltransferase 2, mitochondrial;Carnitine O-palmitoyltransferase 2, mitochondrial;Carnitine O-palmitoyltransferase 2, mitochondrial	0.00793564	0.187996	2.28929	0.436816
Q9H3G5	CPVL	Probable serine carboxypeptidase CPVL	0.0198856	0.243412	2.67011	0.374516
P46109	CRKL	Crk-like protein	0.00655706	0.16977	1.26218	0.792279
Q14194	CRMP1	Dihydropyrimidinase-related protein 1	0.0268838	0.264392	0.707964	1.4125
C9JZR2;H0YC95;O60716	CTNND1	Catenin delta-1	0.0214739	0.247679	0.817032	1.22394
A0A7P0T989;Q9UBR2	CTSZ	Cathepsin X;Cathepsin Z	6.75906e-05	0.0494093	1.8488	0.540892
C9JFR7;P99999	CYCS	Cytochrome c (Fragment);Cytochrome c	0.0431943	0.306847	1.52492	0.655772
A0A3B3ITG3;Q5VWQ8	DAB2IP	Disabled homolog 2-interacting protein	0.0426991	0.305675	0.712934	1.40265
Q16643	DBN1	Drebrin	0.000655603	0.091808	0.569219	1.75679
D3DX86;H3BLZ2;Q9H9R9	DBNDD1	Dysbindin domain-containing protein 1	0.0140824	0.220581	0.542995	1.84164
A0A087WWI6;A0A8I5KQ63;A0A8I5KRG1;A0A8I5KT41;A0A8I5QKQ1;P61962	DCAF7	DDB1- and CUL4-associated factor 7	0.0238136	0.254201	0.664198	1.50558
O94760	DDAH1	N(G),N(G)-dimethylarginine dimethylaminohydrolase 1	0.022628	0.249917	1.51531	0.659932
O43583	DENR	Density-regulated protein	0.00153013	0.103235	0.672278	1.48748
Q13574	DGKZ	Diacylglycerol kinase zeta	0.00235118	0.119314	0.599901	1.66694
Q6UWP2	DHRS11	Dehydrogenase/reductase SDR family member 11	0.00167948	0.103235	2.57794	0.387907
Q9BTZ2	DHRS4	Dehydrogenase/reductase SDR family member 4	0.0330493	0.280146	1.84449	0.542154
O95057	DIRAS1	GTP-binding protein Di-Ras1	0.0233777	0.252733	0.758467	1.31845
Q8TDJ6	DMXL2	DmX-like protein 2	0.0414488	0.302791	0.768362	1.30147
Q8TBM8	DNAJB14	DnaJ homolog subfamily B member 14	0.00567994	0.163087	0.582866	1.71566
P25686	DNAJB2	DnaJ homolog subfamily B member 2	0.0286149	0.266474	1.49377	0.669447
A0A7P0TAQ9;A0A7P0Z431;Q8IXB1	DNAJC10	DnaJ homolog subfamily C member 10	0.00182538	0.103235	0.620524	1.61154
K7ENE5;O00115	DNASE2	Deoxyribonuclease II (Fragment);Deoxyribonuclease-2-alpha	0.00031615	0.0892646	2.74817	0.363878
H7C5U0	DNM1	Dynamin-1 (Fragment)	0.0127297	0.211966	1.49675	0.668114
O00429	DNM1L	Dynamin-1-like protein	0.0446807	0.313176	0.824076	1.21348
Q8N608	DPP10	Inactive dipeptidyl peptidase 10	0.0308028	0.272825	0.60807	1.64455
G3V180;G3V1D3;Q9NY33	DPP3	Dipeptidyl peptidase 3	0.0040937	0.143379	1.45218	0.688619
P33316	DUT	Deoxyuridine 5'-triphosphate nucleotidohydrolase, mitochondrial	0.000954351	0.091808	1.40991	0.709265
Q9Y6G9	DYNC1LI1	Cytoplasmic dynein 1 light intermediate chain 1	5.18078e-05	0.0492952	0.697592	1.4335
Q13011	ECH1	Delta(3,5)-Delta(2,4)-dienoyl-CoA isomerase, mitochondrial	0.00438061	0.149297	1.45166	0.688867
Q9NTX5	ECHDC1	Ethylmalonyl-CoA decarboxylase	0.0224144	0.249917	1.37095	0.72942
A0A0C4DGA2;O75521	ECI2	Enoyl-CoA delta isomerase 2	0.0467047	0.321443	1.26954	0.787687
O60869	EDF1	Endothelial differentiation-related factor 1	0.00576997	0.163087	1.85075	0.540322
A0A087X1X7;E9PRY8	EEF1D	Elongation factor 1-delta	0.0171547	0.234673	0.612836	1.63176
P26641	EEF1G	Elongation factor 1-gamma	0.0225762	0.249917	0.641681	1.55841
Q12805	EFEMP1	EGF-containing fibulin-like extracellular matrix protein 1	0.0219306	0.247679	1.38388	0.722606
Q9NZN3	EHD3	EH domain-containing protein 3	0.00638641	0.166484	1.76992	0.564997
O14602;P47813	EIF1AY;EIF1AX	Eukaryotic translation initiation factor 1A, Y-chromosomal;Eukaryotic translation initiation factor 1A, X-chromosomal	0.0141413	0.220581	0.651053	1.53597
Q14152	EIF3A	Eukaryotic translation initiation factor 3 subunit A	0.0354705	0.287848	0.780121	1.28185
A0A7I2V3I0;A0A7I2V5Z6;P60228	EIF3E	Eukaryotic translation initiation factor 3 subunit E	0.0139148	0.220491	0.671138	1.49001
A0A7I2Y1C3;E7EUU4;E7EX73;E9PGM1;Q04637	EIF4G1	Eukaryotic translation initiation factor 4 gamma 1	0.00888063	0.191218	0.628663	1.59068
A0A087WUT6;O60841	EIF5B	Eukaryotic translation initiation factor 5B	0.0316199	0.274761	0.443263	2.256
A8MUM1;Q53HC9	EIPR1	EARP and GARP complex-interacting protein 1	0.00555072	0.163087	0.631682	1.58307
A8MWY0	ELAPOR2	Endosome/lysosome-associated apoptosis and autophagy regulator family member 2	0.0198899	0.243412	0.49665	2.01349
Q5R3F8	ELFN2	Protein phosphatase 1 regulatory subunit 29	0.0130962	0.214929	0.637937	1.56755
E9PLM8;Q8N336	ELMOD1	ELMO domain-containing protein 1	0.0277667	0.265611	0.61533	1.62515
Q9Y5L3	ENTPD2	Ectonucleoside triphosphate diphosphohydrolase 2	0.00960475	0.194541	1.87511	0.533302
P07814	EPRS1	Bifunctional glutamate/proline--tRNA ligase	0.0296178	0.26649	0.623654	1.60345
Q9NZ08	ERAP1	Endoplasmic reticulum aminopeptidase 1	0.00536457	0.163087	1.876	0.533049
P10768	ESD	S-formylglutathione hydrolase	0.00671996	0.172812	1.46921	0.680639
A0A8I5KVL5;A0A8I5KYH4;H0YLU7;P13804	ETFA	Electron transfer flavoprotein subunit alpha;Electron transfer flavoprotein subunit alpha;Electron transfer flavoprotein subunit alpha;Electron transfer flavoprotein subunit alpha, mitochondrial	0.0150362	0.225744	1.25625	0.796018
Q96A65	EXOC4	Exocyst complex component 4	0.00469788	0.155627	0.765374	1.30655
Q8IYI6	EXOC8	Exocyst complex component 8	0.00882931	0.191218	0.671423	1.48937
P15311	EZR	Ezrin	0.0279045	0.265984	1.60519	0.622981
Q01469	FABP5	Fatty acid-binding protein 5	0.0281159	0.266474	1.71237	0.583984
P16930	FAH	Fumarylacetoacetase	0.0139617	0.220491	1.54587	0.646885
Q9NZB2	FAM120A	Constitutive coactivator of PPAR-gamma-like protein 1	0.00958361	0.194541	0.582762	1.71597
E7EQY1;Q96C01	FAM136A	Protein FAM136A	0.0369194	0.28982	1.38928	0.719796
D6RB01;Q9Y6X4	FAM169A	Soluble lamin-associated protein of 75 kDa	0.0174845	0.235145	0.576471	1.73469
Q96D05	FAM241B	Protein FAM241B	0.00785534	0.187996	0.665083	1.50357
Q9NSD9	FARSB	Phenylalanine--tRNA ligase beta subunit	0.0211679	0.247679	0.5932	1.68577
P35555	FBN1	Fibrillin-1	0.00165241	0.103235	3.76768	0.265415
P02671	FGA	Fibrinogen alpha chain	0.0118506	0.206725	2.5314	0.395039
P02675	FGB	Fibrinogen beta chain	0.0143538	0.222075	2.48768	0.40198
P05230	FGF1	Fibroblast growth factor 1	0.00558485	0.163087	1.66841	0.599372
P49789	FHIT	Bis(5'-adenosyl)-triphosphatase	0.0290099	0.266474	2.21284	0.451909
Q5JXI8	FHL1	Four and a half LIM domains protein 1 (Fragment)	0.0359833	0.289093	0.666489	1.5004
A0A494C1N0;P26885	FKBP2	Peptidylprolyl isomerase;Peptidyl-prolyl cis-trans isomerase FKBP2	0.0459244	0.317805	1.34388	0.744111
P21333	FLNA	Filamin-A	0.0218635	0.247679	1.47608	0.677469
O75369	FLNB	Filamin-B	0.00339833	0.135086	1.49386	0.669406
Q14315	FLNC	Filamin-C	0.000432963	0.091808	2.53073	0.395143
P02751	FN1	Fibronectin	0.00474823	0.155791	1.82142	0.549021
Q04609	FOLH1	Glutamate carboxypeptidase 2	0.0166356	0.233635	1.63917	0.610066
Q96I24	FUBP3	Far upstream element-binding protein 3	0.00828673	0.187996	1.47983	0.675754
B4DXZ6;P51114	FXR1	Fragile X mental retardation syndrome-related protein 1;RNA-binding protein FXR1	0.0470231	0.322275	0.67927	1.47217
P11413	G6PD	Glucose-6-phosphate 1-dehydrogenase	0.00103724	0.091808	1.27421	0.784799
P10253	GAA	Lysosomal alpha-glucosidase	0.0252066	0.2607	1.49934	0.666958
A0A0G2JKF9;A0A140TA42;Q9UBS5	GABBR1	GABBR1;Gamma-aminobutyric acid type B receptor subunit 1;Gamma-aminobutyric acid type B receptor subunit 1	0.0190305	0.241434	0.710216	1.40802
P18505	GABRB1	Gamma-aminobutyric acid receptor subunit beta-1	0.0252754	0.2607	0.649917	1.53866
Q96C23	GALM	Galactose mutarotase	0.00838127	0.188752	2.03386	0.491676
P17677	GAP43	Neuromodulin	0.00395864	0.143379	0.436736	2.28971
A0A0B4J2D5;P0DPI2	GATD3B;GATD3	Putative glutamine amidotransferase-like class 1 domain-containing protein 3B, mitochondrial;Glutamine amidotransferase-like class 1 domain-containing protein 3, mitochondrial	0.00190908	0.105304	1.65637	0.603731
A0A6Q8PHC6;P50440	GATM	Glycine amidinotransferase;Glycine amidinotransferase, mitochondrial	0.0319074	0.276628	1.46896	0.680754
Q92947	GCDH	Glutaryl-CoA dehydrogenase, mitochondrial	0.0101528	0.197151	1.3644	0.732925
P14136	GFAP	Glial fibrillary acidic protein	0.00977735	0.194541	2.17164	0.460481
Q9BVM4	GGACT	Gamma-glutamylaminecyclotransferase	0.0311103	0.272825	1.65228	0.605226
P36269	GGT5	Glutathione hydrolase 5 proenzyme	0.0020291	0.107458	1.67846	0.595785
P50148	GNAQ	Guanine nucleotide-binding protein G(q) subunit alpha	0.00412768	0.143379	1.55532	0.642956
A0A8I5KQ98;A0A8I5KQH9;A0A8I5KSF0;A0A8I5KTE5;A0A8I5KWY9;A0A8I5KXF8;A0A8I5QKX6;Q08378	GOLGA3	Golgin subfamily A member 3 (Fragment);Golgin subfamily A member 3 (Fragment);Golgin subfamily A member 3 (Fragment);Golgin subfamily A member 3 (Fragment);Golgin subfamily A member 3;Golgin subfamily A member 3 (Fragment);Golgin subfamily A member 3 (Fragment);Golgin subfamily A member 3	0.00694692	0.173947	0.695334	1.43816
P35052	GPC1	Glypican-1	0.00590434	0.163087	0.61479	1.62657
P51674	GPM6A	Neuronal membrane glycoprotein M6-a	0.045836	0.317805	0.564394	1.77181
Q7Z2K8	GPRIN1	G protein-regulated inducer of neurite outgrowth 1	0.0162489	0.231098	0.475699	2.10217
Q6ZVF9	GPRIN3	G protein-regulated inducer of neurite outgrowth 3	0.00324441	0.135086	0.373709	2.67588
P07203	GPX1	Glutathione peroxidase 1	0.0169546	0.234673	1.50125	0.666113
P42262	GRIA2	Glutamate receptor 2	0.00601523	0.163087	0.697343	1.43401
P41594	GRM5	Metabotropic glutamate receptor 5	0.0483381	0.326272	0.731993	1.36613
Q9HAV7	GRPEL1	GrpE protein homolog 1, mitochondrial	0.0055168	0.163087	1.64541	0.607752
H0Y8R1;H0YAK1;Q12849	GRSF1	G-rich sequence factor 1 (Fragment);G-rich sequence factor 1 (Fragment);G-rich sequence factor 1	0.0383155	0.295613	1.43123	0.698698
P49841	GSK3B	Glycogen synthase kinase-3 beta	0.021856	0.247679	0.780196	1.28173
Q5T0I0	GSN	Macrophage-capping protein (Fragment)	0.0150654	0.225744	1.50925	0.662581
P30711	GSTT1	Glutathione S-transferase theta-1	0.0315212	0.274531	1.65755	0.603301
P46976	GYG1	Glycogenin-1	0.010083	0.196799	1.37552	0.726995
P0C0S5;Q71UI9	H2AZ1;H2AZ2	Histone H2A.Z;Histone H2A.V	0.000584823	0.091808	2.86095	0.349534
K7EK07;P84243	H3-3B	Histone H3 (Fragment);Histone H3.3	0.0217315	0.247679	1.21771	0.821212
P62805	H4-16	Histone H4	0.0147846	0.224184	1.57242	0.635962
Q5JVS0	HABP4	Intracellular hyaluronan-binding protein 4	0.0156418	0.228138	0.387138	2.58306
Q9GZV7	HAPLN2	Hyaluronan and proteoglycan link protein 2	0.00382928	0.143379	1.90394	0.525226
F6QDS0;I3L0H8;Q9NUU7	hCG_2043426;DDX19A;DDX19A	RNA helicase;ATP-dependent RNA helicase DDX19A;ATP-dependent RNA helicase DDX19A	0.0227787	0.249917	0.782716	1.2776
P51858	HDGF	Hepatoma-derived growth factor	0.027482	0.265473	1.65278	0.605042
Q9Y3E1	HDGFL3	Hepatoma-derived growth factor-related protein 3	0.0360726	0.289093	1.70661	0.585956
Q9H0R4	HDHD2	Haloacid dehalogenase-like hydrolase domain-containing protein 2	0.0198404	0.243412	1.49141	0.670506
Q5GLZ8	HERC4	Probable E3 ubiquitin-protein ligase HERC4	0.0352664	0.287848	0.661715	1.51122
P07686;Q5URX0	HEXB	Beta-hexosaminidase subunit beta;Beta-N-acetylhexosaminidase	0.0105402	0.198705	1.63683	0.610937
P49773	HINT1	Adenosine 5'-monophosphoramidase HINT1	0.00195563	0.10633	1.93748	0.516133
Q9BX68	HINT2	Adenosine 5'-monophosphoramidase HINT2	0.0388703	0.296595	2.05327	0.487029
P04439;Q5SRN5	HLA-A	HLA class I histocompatibility antigen, A alpha chain;HLA class I histocompatibility antigen, A alpha chain	0.00145655	0.103235	1.65573	0.603962
Q5SS57	HLA-B	HLA class I antigen	0.00470235	0.155627	1.67562	0.596794
P01911;Q5Y7D1	HLA-DRB1	HLA class II histocompatibility antigen, DRB1 beta chain;HLA class II histocompatibility antigen DR beta chain	0.00095242	0.091808	3.05275	0.327574
Q01581	HMGCS1	Hydroxymethylglutaryl-CoA synthase, cytoplasmic	8.50346e-05	0.0494093	0.390658	2.55978
B4DY08;G3V4C1;G3V4W0	HNRNPC	Heterogeneous nuclear ribonucleoproteins C1/C2;Heterogeneous nuclear ribonucleoproteins C1/C2;Heterogeneous nuclear ribonucleoproteins C1/C2 (Fragment)	0.0286115	0.266474	1.72357	0.580192
Q86XE5	HOGA1	4-hydroxy-2-oxoglutarate aldolase, mitochondrial	0.000663632	0.091808	1.83065	0.546253
P00738	HP	Haptoglobin	0.00375107	0.143379	4.16992	0.239812
Q5SSJ5	HP1BP3	Heterochromatin protein 1-binding protein 3	0.00996907	0.195639	1.28363	0.779041
P07900	HSP90AA1	Heat shock protein HSP 90-alpha	0.0207632	0.247679	0.776218	1.2883
P04792	HSPB1	Heat shock protein beta-1	0.00327719	0.135086	1.73741	0.57557
O14558	HSPB6	Heat shock protein beta-6	0.0485454	0.326438	1.55482	0.643161
A0A7P0TA78;A0A7P0TAC5;A0A7P0TAN5;P42858	HTT	Huntingtin	0.0349842	0.287581	0.818014	1.22247
P05362	ICAM1	Intercellular adhesion molecule 1	3.96216e-06	0.00753998	4.91924	0.203283
P51553	IDH3G	Isocitrate dehydrogenase [NAD] subunit gamma, mitochondrial	0.029546	0.266474	0.792905	1.26119
Q9UPX0	IGSF9B	Protein turtle homolog B	0.014089	0.220581	0.608364	1.64375
P46940	IQGAP1	Ras GTPase-activating-like protein IQGAP1	0.00176281	0.103235	1.49246	0.670034
Q8WZA9	IRGQ	Immunity-related GTPase family Q protein	0.0283237	0.266474	0.751288	1.33105
A0A8C8KBL6;P23229	ITGA6	Integrin alpha-6	0.0224779	0.249917	1.48951	0.671362
Q13683	ITGA7	Integrin alpha-7	0.0217843	0.247679	1.78851	0.559124
P06756	ITGAV	Integrin alpha-V	0.00893082	0.191218	1.32093	0.757045
P27987	ITPKB	Inositol-trisphosphate 3-kinase B	0.00494159	0.158048	1.80999	0.552489
A0A0A0MT83;P26440	IVD	Isovaleryl-CoA dehydrogenase, mitochondrial;Isovaleryl-CoA dehydrogenase, mitochondrial	0.0218777	0.247679	1.37906	0.725133
Q5T7N3	KANK4	KN motif and ankyrin repeat domain-containing protein 4	0.0363869	0.28912	0.614345	1.62775
Q15046	KARS1	Lysine--tRNA ligase	0.0262611	0.264142	0.781151	1.28016
Q9BVA0	KATNB1	Katanin p80 WD40 repeat-containing subunit B1	0.00807345	0.187996	0.663562	1.50702
O43526	KCNQ2	Potassium voltage-gated channel subfamily KQT member 2	0.00299813	0.134246	0.496397	2.01452
A0A494C066;B7Z4W5;Q16773	KYAT1	Kynurenine--oxoglutarate transaminase 1;Cysteine conjugate-beta lyase cytoplasmic (Glutamine transaminase K, kyneurenine aminotransferase), isoform CRA_b;Kynurenine--oxoglutarate transaminase 1	0.0126848	0.211966	1.87855	0.532326
O15230	LAMA5	Laminin subunit alpha-5	0.0268628	0.264392	1.52694	0.654903
P55268	LAMB2	Laminin subunit beta-2	0.0238928	0.254201	1.31909	0.758097
P11047	LAMC1	Laminin subunit gamma-1	0.048514	0.326438	1.31077	0.762912
A0A0C4DGV4;E9PLX3;O43504;R4GMU8	LAMTOR5	Ragulator complex protein LAMTOR5	0.0398014	0.297611	0.584541	1.71074
P28838	LAP3	Cytosol aminopeptidase	0.013335	0.215694	1.42385	0.702321
A0A6I8PIT3;A0A6I8PIV1;Q9P2J5	LARS1	Leucine--tRNA ligase;Leucine--tRNA ligase;Leucine--tRNA ligase, cytoplasmic	0.0377555	0.293859	0.665971	1.50157
O95202	LETM1	Mitochondrial proton/calcium exchanger protein	0.0424476	0.304837	0.904146	1.10602
P17931	LGALS3	Galectin-3	0.00716157	0.174992	2.49404	0.400956
O00214	LGALS8	Galectin-8	0.000877376	0.091808	1.53603	0.651031
Q8N135	LGI4	Leucine-rich repeat LGI family member 4	0.0173878	0.234673	1.56699	0.638165
Q9H008	LHPP	Phospholysine phosphohistidine inorganic pyrophosphate phosphatase	0.00344281	0.135086	1.60788	0.621936
Q96FE5	LINGO1	Leucine-rich repeat and immunoglobulin-like domain-containing nogo receptor-interacting protein 1	0.00597086	0.163087	0.517411	1.9327
Q12907	LMAN2	Vesicular integral-membrane protein VIP36	0.00333225	0.135086	1.35738	0.736712
A0A6Q8PFJ0;P02545	LMNA	Prelamin-A/C	0.0181728	0.237683	1.28554	0.777883
P20700	LMNB1	Lamin-B1	0.0203015	0.246075	1.5338	0.651974
Q03252	LMNB2	Lamin-B2	0.0363112	0.28912	1.23792	0.807805
H3BU68;Q7L5N7	LPCAT2	Lysophosphatidylcholine acyltransferase 2 (Fragment);Lysophosphatidylcholine acyltransferase 2	0.00821562	0.187996	1.7291	0.578335
Q8N1G4	LRRC47	Leucine-rich repeat-containing protein 47	0.0227854	0.249917	0.801346	1.2479
Q96AG4	LRRC59	Leucine-rich repeat-containing protein 59	0.0139531	0.220491	1.94843	0.513234
K7ELG9;Q3MHD2	LSM12	Protein LSM12 homolog;Protein LSM12	0.0208081	0.247679	0.567245	1.76291
Q9Y333	LSM2	U6 snRNA-associated Sm-like protein LSm2	0.0295045	0.266474	1.25826	0.79475
P48449	LSS	Lanosterol synthase	0.0157047	0.228138	0.579116	1.72677
P61626	LYZ	Lysozyme C	0.0271474	0.265473	3.30453	0.302615
O75367	MACROH2A1	Core histone macro-H2A.1	0.000848508	0.091808	1.29908	0.769775
P27338	MAOB	Amine oxidase [flavin-containing] B	0.0263739	0.264142	1.65424	0.604506
A0A669KB77	MAP2	Microtubule-associated protein	0.00338545	0.135086	0.419143	2.38582
O14733	MAP2K7	Dual specificity mitogen-activated protein kinase kinase 7	0.02646	0.264142	1.88621	0.530164
Q96JE9	MAP6	Microtubule-associated protein 6	0.0215603	0.247679	0.716485	1.3957
A0A087X0I6;B4DIB3;Q9P0L2	MARK1	Non-specific serine/threonine protein kinase;Non-specific serine/threonine protein kinase;Serine/threonine-protein kinase MARK1	0.0173403	0.234673	0.780673	1.28095
A0A0A0MRU9;A0A7I2YQR3;E7ETY4;E9PC69;Q7KZI7	MARK2	Non-specific serine/threonine protein kinase;Non-specific serine/threonine protein kinase;Non-specific serine/threonine protein kinase;Non-specific serine/threonine protein kinase;Serine/threonine-protein kinase MARK2	0.0304779	0.271026	0.681084	1.46825
A0A8I5KST9	MAST3	Non-specific serine/threonine protein kinase	0.0463058	0.319854	0.686857	1.45591
C9J6H1	MBP	Myelin basic protein (Fragment)	0.0118568	0.206725	3.27245	0.305582
Q96PE7	MCEE	Methylmalonyl-CoA epimerase, mitochondrial	0.0161492	0.231098	1.89045	0.528974
P40925	MDH1	Malate dehydrogenase, cytoplasmic	0.0310798	0.272825	0.829885	1.20499
P48163	ME1	NADP-dependent malic enzyme	0.0252519	0.2607	1.3942	0.717259
Q14696	MESD	LRP chaperone MESD	0.0122954	0.210794	1.44505	0.692017
O14880;Q5VV89	MGST3	Microsomal glutathione S-transferase 3	0.030948	0.272825	1.40751	0.710476
Q8N5J2	MINDY1	Ubiquitin carboxyl-terminal hydrolase MINDY-1	0.0197663	0.243412	2.14269	0.466703
Q96EY8	MMAB	Corrinoid adenosyltransferase MMAB	0.00290666	0.133286	2.18012	0.458691
B4DM50;Q9Y3A3	MOB4	MOB-like protein phocein	0.0109656	0.201676	0.673679	1.48439
P34949	MPI	Mannose-6-phosphate isomerase	0.0131013	0.214929	1.36307	0.73364
Q00013	MPP1	55 kDa erythrocyte membrane protein	0.0393607	0.296647	1.41572	0.706354
F8W7U8;P49959	MRE11	Double-strand break repair protein;Double-strand break repair protein MRE11	0.0339946	0.283736	0.564374	1.77187
Q9BYD1	MRPL13	39S ribosomal protein L13, mitochondrial	0.0204241	0.246775	0.586378	1.70538
Q96EL2	MRPS24	28S ribosomal protein S24, mitochondrial	0.00965022	0.194541	0.459872	2.17452
D6R941	MRPS36	Alpha-ketoglutarate dehydrogenase component 4	0.0439941	0.310077	1.76122	0.567787
A0A6Q8PF05;B4DHE8;Q96DH6	MSI2	RNA-binding protein Musashi homolog 2 (Fragment);RNA-binding protein Musashi homolog 2;RNA-binding protein Musashi homolog 2	0.00480585	0.156199	0.456809	2.1891
P26038	MSN	Moesin	0.00184444	0.103235	1.46181	0.684082
B4DUC8;J3QSB7;Q13126	MTAP	S-methyl-5'-thioadenosine phosphorylase;Purine nucleoside phosphorylase;S-methyl-5'-thioadenosine phosphorylase	0.0201173	0.244622	1.72237	0.580597
P03928	MT-ATP8	ATP synthase protein 8	0.0210003	0.247679	0.59489	1.68098
Q9NXD2	MTMR10	Myotubularin-related protein 10	0.0059029	0.163087	2.51587	0.397478
P03923	MT-ND6	NADH-ubiquinone oxidoreductase chain 6	0.0363672	0.28912	0.670919	1.49049
Q7Z406	MYH14	Myosin-14	0.0265113	0.264142	1.27818	0.78236
A0A8I5KWT8;P35579	MYH9	Myosin-9	0.0249435	0.2607	1.21769	0.821228
A0A8I5KU53;A0A8I5QKL9;Q15746	MYLK	Myosin light chain kinase, smooth muscle;Myosin light chain kinase, smooth muscle;Myosin light chain kinase, smooth muscle	0.000958076	0.091808	1.88784	0.529706
O15069	NACAD	NAC-alpha domain-containing protein 1	0.00380691	0.143379	0.416889	2.39872
A0A7P0T9I9;P43490	NAMPT	Nicotinamide phosphoribosyltransferase	0.00177845	0.103235	1.52551	0.655518
Q9NR45	NANS	Sialic acid synthase	0.0185321	0.240274	1.38757	0.720686
G5E977;Q6XQN6	NAPRT	Nicotinate phosphoribosyltransferase	0.0214645	0.247679	1.86934	0.534947
Q5T321;Q8NFP9	NBEA	Neurobeachin	0.00569679	0.163087	0.682881	1.46438
A0A0D9SF30	NCAM1	Neural cell adhesion molecule 1 (Fragment)	0.00269562	0.128244	0.59832	1.67135
Q9NZQ3	NCKIPSD	NCK-interacting protein with SH3 domain	0.0257965	0.263433	1.36749	0.731266
Q92597	NDRG1	Protein NDRG1	0.0272299	0.265473	1.86659	0.535737
O00483	NDUFA4	Cytochrome c oxidase subunit NDUFA4	0.000930252	0.091808	0.617214	1.62018
Q9P032	NDUFAF4	NADH dehydrogenase [ubiquinone] 1 alpha subcomplex assembly factor 4	0.0385321	0.29599	1.33828	0.747227
O96000	NDUFB10	NADH dehydrogenase [ubiquinone] 1 beta subcomplex subunit 10	0.024747	0.260201	1.35171	0.739802
P17568	NDUFB7	NADH dehydrogenase [ubiquinone] 1 beta subcomplex subunit 7	0.00484275	0.156199	1.71308	0.583743
O95298	NDUFC2	NADH dehydrogenase [ubiquinone] 1 subunit C2	0.0432479	0.306847	0.818663	1.2215
O00217	NDUFS8	NADH dehydrogenase [ubiquinone] iron-sulfur protein 8, mitochondrial	0.0412273	0.302334	1.51294	0.660964
A0A6Q8PFI7;A0A6Q8PGP5;Q96PU5	NEDD4L	E3 ubiquitin-protein ligase;E3 ubiquitin-protein ligase;E3 ubiquitin-protein ligase NEDD4-like	0.0171016	0.234673	0.596981	1.67509
P48681	NES	Nestin	0.00451761	0.152159	1.63896	0.610144
Q9UMS0	NFU1	NFU1 iron-sulfur cluster scaffold homolog, mitochondrial	0.0391092	0.296647	1.48711	0.672446
Q14112	NID2	Nidogen-2	0.0232788	0.252733	1.52974	0.653706
Q9BPW8	NIPSNAP1	Protein NipSnap homolog 1	0.0483494	0.326272	1.296	0.771603
Q32Q12	NME1-NME2	Nucleoside diphosphate kinase	0.0227193	0.249917	1.55521	0.642999
Q13423	NNT	NAD(P) transhydrogenase, mitochondrial	0.0189066	0.241434	0.801717	1.24732
H3BM67;H3BUN4;H3BUP2;O60936	NOL3	Nucleolar protein 3 (Fragment);Nucleolar protein 3 (Fragment);Nucleolar protein 3 (Fragment);Nucleolar protein 3	0.0179624	0.237683	1.48061	0.675398
Q8NFP7;Q96G61	NUDT10;NUDT11	Diphosphoinositol polyphosphate phosphohydrolase 3-alpha;Diphosphoinositol polyphosphate phosphohydrolase 3-beta	0.0286455	0.266474	0.68704	1.45552
Q96DE0	NUDT16	U8 snoRNA-decapping enzyme	0.00295879	0.134061	1.92607	0.519191
Q14980	NUMA1	Nuclear mitotic apparatus protein 1	0.028343	0.266474	1.55066	0.644886
P49757	NUMB	Protein numb homolog	0.0198698	0.243412	0.698977	1.43066
O15294	OGT	UDP-N-acetylglucosamine--peptide N-acetylglucosaminyltransferase 110 kDa subunit	0.0164767	0.23226	0.729295	1.37119
O60313	OPA1	Dynamin-like 120 kDa protein, mitochondrial	0.0146549	0.223848	0.775965	1.28872
P02763	ORM1	Alpha-1-acid glycoprotein 1	0.00274821	0.129132	4.29322	0.232925
J3KTF9;Q8N138;Q9P0S3	ORMDL3;ORMDL3;ORMDL1	ORM1-like protein 3 (Fragment);ORM1-like protein 3;ORM1-like protein 1	0.0403845	0.298306	0.641105	1.55981
P22059	OSBP	Oxysterol-binding protein 1	0.00322404	0.135086	0.756797	1.32136
Q9H244	P2RY12	P2Y purinoceptor 12	0.0235733	0.252733	0.578358	1.72903
P22234	PAICS	Bifunctional phosphoribosylaminoimidazole carboxylase/phosphoribosylaminoimidazole succinocarboxamide synthetase	0.00809677	0.187996	1.26515	0.790419
P09874	PARP1	Poly [ADP-ribose] polymerase 1	0.00868347	0.191218	1.33072	0.751471
Q9BUH6	PAXX	Protein PAXX	0.0235451	0.252733	1.78622	0.559841
Q96AQ6	PBXIP1	Pre-B-cell leukemia transcription factor-interacting protein 1	0.0299901	0.26857	1.26165	0.792612
P11498	PC	Pyruvate carboxylase, mitochondrial	0.0289539	0.266474	1.25781	0.795032
P61457	PCBD1	Pterin-4-alpha-carbinolamine dehydratase	0.0207644	0.247679	2.09963	0.476274
E7EX59;E9PDR0;P05166	PCCB	Propionyl-CoA carboxylase beta chain, mitochondrial;Propionyl-CoA carboxylase beta chain, mitochondrial;Propionyl-CoA carboxylase beta chain, mitochondrial	0.0113121	0.204047	0.826968	1.20924
P12004	PCNA	Proliferating cell nuclear antigen	0.0493149	0.331027	1.8907	0.528905
Q9UHG3	PCYOX1	Prenylcysteine oxidase 1	0.037716	0.293859	1.33332	0.75001
O00408	PDE2A	cGMP-dependent 3',5'-cyclic phosphodiesterase	0.038369	0.295613	0.423977	2.35862
Q96HC4	PDLIM5	PDZ and LIM domain protein 5	0.0131648	0.215044	1.51909	0.65829
O00764	PDXK	Pyridoxal kinase	0.0297132	0.266718	1.38809	0.720415
Q8NEN9	PDZD8	PDZ domain-containing protein 8	0.00183303	0.103235	0.657939	1.5199
A0A087WUL4;A0A087WX23;A0A087WXK2;A0A087WZG9;Q86TG7	PEG10	Retrotransposon-derived protein PEG10	0.00261015	0.12575	0.314507	3.17958
O60825	PFKFB2	6-phosphofructo-2-kinase/fructose-2,6-bisphosphatase 2	0.035272	0.287848	1.34005	0.746242
P07737	PFN1	Profilin-1	0.0172236	0.234673	1.48254	0.674517
P52209	PGD	6-phosphogluconate dehydrogenase, decarboxylating	0.00405093	0.143379	1.3589	0.735887
Q96G03	PGM2	Phosphopentomutase	0.0292297	0.266474	1.59255	0.627923
Q9NRX4	PHPT1	14 kDa phosphohistidine phosphatase	0.00881276	0.191218	2.16547	0.461793
Q5SRE7	PHYHD1	Phytanoyl-CoA dioxygenase domain-containing protein 1	0.0263371	0.264142	1.73815	0.575324
P42356	PI4KA	Phosphatidylinositol 4-kinase alpha	0.0424498	0.304837	0.775596	1.28933
Q86T03	PIP4P1	Type 1 phosphatidylinositol 4,5-bisphosphate 4-phosphatase	0.0409074	0.300566	0.754436	1.32549
Q8N4L2	PIP4P2	Type 2 phosphatidylinositol 4,5-bisphosphate 4-phosphatase	0.0471643	0.322275	0.584202	1.71174
Q00169	PITPNA	Phosphatidylinositol transfer protein alpha isoform	0.0115602	0.206565	1.28432	0.778624
O00562	PITPNM1	Membrane-associated phosphatidylinositol transfer protein 1	0.034599	0.2861	0.724594	1.38008
A0A7I2V5C6;Q5JRX3	PITRM1	Presequence protease, mitochondrial;Presequence protease, mitochondrial	0.0404429	0.298306	0.620838	1.61073
P14618	PKM	Pyruvate kinase PKM	0.00974702	0.194541	1.55761	0.642011
A0A804F6T5;A0A804F729	PKM	Pyruvate kinase	0.0252073	0.2607	1.17639	0.850061
P51178	PLCD1	1-phosphatidylinositol 4,5-bisphosphate phosphodiesterase delta-1	0.000954914	0.091808	1.55827	0.641738
A0A8I5KUE3;A0A8I5KYZ1;E9PMV1;Q15149	PLEC	Plectin	0.0295232	0.266474	1.36807	0.730954
B4DJX4	PLEKHA5	Pleckstrin homology domain-containing family A member 5 (Fragment)	0.0290566	0.266474	0.705215	1.41801
Q04941	PLP2	Proteolipid protein 2	0.005697	0.163087	2.54025	0.393661
P62937	PPIA	Peptidyl-prolyl cis-trans isomerase A	0.0163316	0.231098	1.52855	0.654217
P30405	PPIF	Peptidyl-prolyl cis-trans isomerase F, mitochondrial	0.000673495	0.091808	2.04879	0.488092
O14974	PPP1R12A	Protein phosphatase 1 regulatory subunit 12A	0.0185977	0.240274	0.806247	1.24031
Q6ZMI0	PPP1R21	Protein phosphatase 1 regulatory subunit 21	0.00529885	0.163087	0.6974	1.4339
Q96SB3	PPP1R9B	Neurabin-2	0.0262243	0.264142	0.718186	1.3924
P63151	PPP2R2A	Serine/threonine-protein phosphatase 2A 55 kDa regulatory subunit B alpha isoform	0.0432939	0.306847	0.71961	1.38964
Q66LE6	PPP2R2D	Serine/threonine-protein phosphatase 2A 55 kDa regulatory subunit B delta isoform	0.0112047	0.203073	0.744599	1.343
G3V292;H0YK26	PPP2R5C	Serine/threonine-protein phosphatase 2A 56 kDa regulatory subunit gamma isoform;Serine/threonine-protein phosphatase 2A 56 kDa regulatory subunit gamma isoform (Fragment)	0.0172074	0.234673	0.36799	2.71747
Q9UPN7	PPP6R1	Serine/threonine-protein phosphatase 6 regulatory subunit 1	0.00717257	0.174992	0.465183	2.14969
A0A286YFF7;A0A2C9F2P4;P50897	PPT1	Palmitoyl-protein thioesterase 1	0.000472624	0.091808	2.29247	0.43621
E9PNF7;P42785	PRCP	Lysosomal Pro-X carboxypeptidase	0.00439338	0.149297	1.50352	0.665107
P30041	PRDX6	Peroxiredoxin-6	0.00228092	0.117313	1.50156	0.665976
Q9HCU5	PREB	Prolactin regulatory element-binding protein	0.037921	0.293946	0.675641	1.48008
P17612	PRKACA	cAMP-dependent protein kinase catalytic subunit alpha	0.0274718	0.265473	0.713988	1.40058
O60260	PRKN	E3 ubiquitin-protein ligase parkin	0.0418883	0.30425	0.571682	1.74922
E9PKG1;Q99873	PRMT1	Protein arginine N-methyltransferase 1	0.0111399	0.203073	0.58001	1.72411
A0A087WWM6;O43272	PRODH	Proline dehydrogenase;Proline dehydrogenase 1, mitochondrial	0.0163335	0.231098	1.92702	0.518935
Q14558	PRPSAP1	Phosphoribosyl pyrophosphate synthase-associated protein 1	0.0387694	0.296595	1.41166	0.708384
O60256	PRPSAP2	Phosphoribosyl pyrophosphate synthase-associated protein 2	0.00941318	0.194541	1.36616	0.731977
E7EPN9;Q9Y520	PRRC2C	Protein PRRC2C	0.00913423	0.193993	0.430517	2.32279
Q99946	PRRT1	Proline-rich transmembrane protein 1	0.0303834	0.270818	0.559548	1.78716
A0A088AWP5;Q8WUY3	PRUNE2	Protein prune homolog 2	0.0403402	0.298306	0.407997	2.451
P28074	PSMB5	Proteasome subunit beta type-5	0.0444605	0.312785	0.755269	1.32403
P62191	PSMC1	26S proteasome regulatory subunit 4	0.00981396	0.194541	0.791724	1.26307
P35998	PSMC2	26S proteasome regulatory subunit 7	0.0406832	0.299498	0.887987	1.12614
A0A087WW66;Q99460	PSMD1	26S proteasome non-ATPase regulatory subunit 1	0.0218351	0.247679	0.839748	1.19083
O43242	PSMD3	26S proteasome non-ATPase regulatory subunit 3	0.0187549	0.240341	0.814156	1.22827
P55036	PSMD4	26S proteasome non-ATPase regulatory subunit 4	9.08736e-05	0.0494093	0.787821	1.26932
P41222	PTGDS	Prostaglandin-H2 D-isomerase	0.0315018	0.274531	1.7487	0.571853
A0A087WYT3;Q15185	PTGES3	Prostaglandin E synthase 3	0.0130438	0.214929	0.572712	1.74608
F5GWR7;P23468	PTPRD	Protein-tyrosine-phosphatase;Receptor-type tyrosine-protein phosphatase delta	0.0186397	0.240274	0.822542	1.21574
Q9UJV8	PURG	Purine-rich element-binding protein gamma	0.0348775	0.287325	0.49858	2.0057
P62820	RAB1A	Ras-related protein Rab-1A	0.0222443	0.249917	1.95799	0.510727
Q8WUD1	RAB2B	Ras-related protein Rab-2B	0.0400534	0.298306	0.773925	1.29212
Q15771	RAB30	Ras-related protein Rab-30	0.0156853	0.228138	0.676349	1.47853
Q14088	RAB33A	Ras-related protein Rab-33A	0.0292792	0.266474	0.621736	1.6084
A0A8I5KRK1;A0A8I5KRP1;A0A8I5KWJ9;A0A8I5KY07;A0A8I5KYQ0;A0A8I5KZB3;Q9H2M9	RAB3GAP2	Rab3 GTPase-activating protein non-catalytic subunit	0.00930875	0.194541	0.738886	1.35339
Q15276	RABEP1	Rab GTPase-binding effector protein 1	0.0230379	0.25196	0.840785	1.18937
J3KQE5;P62826	RAN	GTP-binding nuclear protein Ran (Fragment);GTP-binding nuclear protein Ran	0.0279542	0.265984	1.37461	0.72748
J3KPC5;P47736	RAP1GAP	RAP1, GTPase activating protein 1, isoform CRA_e;Rap1 GTPase-activating protein 1	0.00603931	0.163087	0.667288	1.4986
A0A1B0GV05;Q684P5	RAP1GAP2	Rap1 GTPase-activating protein 2	0.0275944	0.265611	0.691782	1.44554
P52306	RAP1GDS1	Rap1 GTPase-GDP dissociation stimulator 1	0.0481794	0.326272	0.793432	1.26035
P54136	RARS1	Arginine--tRNA ligase, cytoplasmic	0.0313606	0.274388	0.654616	1.52761
P09455	RBP1	Retinol-binding protein 1	0.0397103	0.297514	1.62037	0.617142
A0A2R8Y5S7;P35241	RDX	Radixin	0.000948935	0.091808	1.40476	0.711864
A0A1C7CYY3;A0A2R8Y5P1;A0A2R8Y6K6;A0A2R8YD64;A0A8I5KQB8;A0A8I5KQI3;A0A8I5KTX0;A0A8I5KX93;A0A8I5QKJ2;Q9H902	REEP1	Receptor expression-enhancing protein;Receptor expression-enhancing protein (Fragment);Receptor expression-enhancing protein;Receptor expression-enhancing protein (Fragment);Receptor expression-enhancing protein;Receptor expression-enhancing protein;Receptor expression-enhancing protein;Receptor expression-enhancing protein;Receptor expression-enhancing protein;Receptor expression-enhancing prote…	0.00966201	0.194541	0.529666	1.88798
Q00765	REEP5	Receptor expression-enhancing protein 5	0.0326751	0.27997	0.659686	1.51587
A6NKZ2;P51606	RENBP	N-acylglucosamine 2-epimerase	0.00143272	0.103235	1.76466	0.566682
Q8NC44	RETREG2	Reticulophagy regulator 2	0.0116596	0.206725	0.589674	1.69585
Q6NTF9;Q9UDT1	RHBDD2	Rhomboid domain-containing protein 2	0.0416903	0.303855	0.576081	1.73587
Q86UR5	RIMS1	Regulating synaptic membrane exocytosis protein 1	0.0226402	0.249917	0.482682	2.07176
A0A087WZM2;A0A804HJZ7;A0A804HKZ2;D6REQ6;D6RHI9;O00584	RNASET2	Ribonuclease T2;Ribonuclease T2;Ribonuclease T2;Ribonuclease T2;Ribonuclease T2 (Fragment);Ribonuclease T2	0.0156939	0.228138	2.61009	0.383129
C9J8T4;C9JYN7;O43567	RNF13	RING-type E3 ubiquitin transferase (Fragment);RING-type E3 ubiquitin transferase (Fragment);E3 ubiquitin-protein ligase RNF13	0.00163216	0.103235	2.53057	0.395168
K7EPS3;Q9GZN7	ROGDI	Protein rogdi homolog (Fragment);Protein rogdi homolog	0.00580539	0.163087	0.63415	1.57691
P60602	ROMO1	Reactive oxygen species modulator 1	0.0360125	0.289093	1.69191	0.591047
Q96AT9	RPE	Ribulose-phosphate 3-epimerase	0.00100903	0.091808	2.14818	0.465511
J3KQN4;P83881;Q969Q0	RPL36A;RPL36A;RPL36AL	60S ribosomal protein L36a;60S ribosomal protein L36a;60S ribosomal protein L36a-like	0.0200341	0.244391	1.46672	0.681796
P04844	RPN2	Dolichyl-diphosphooligosaccharide--protein glycosyltransferase subunit 2	0.0215241	0.247679	0.691086	1.447
P46783	RPS10	40S ribosomal protein S10	0.0320521	0.276686	0.552925	1.80856
A6ZKI3	RTL8C	Retrotransposon Gag-like protein 8C	0.027408	0.265473	0.452393	2.21047
Q16799	RTN1	Reticulon-1	0.0181612	0.237683	0.700616	1.42731
Q9NQC3	RTN4	Reticulon-4	0.0327343	0.27997	0.720995	1.38697
Q96BY9	SARAF	Store-operated calcium entry-associated regulatory factor	0.0356923	0.288942	0.532357	1.87844
Q9Y3A5	SBDS	Ribosome maturation protein SBDS	0.0427271	0.305675	1.42426	0.70212
Q8TAC9	SCAMP5	Secretory carrier-associated membrane protein 5	0.018055	0.237683	0.492652	2.02983
A0A1W2PPX5;A0A1W2PQB7;A0A1W2PQR6;A0A1W2PRS1;A0A1W2PS43;Q14108	SCARB2	Lysosome membrane protein 2;Lysosome membrane protein 2;Lysosome membrane protein 2;Lysosome membrane protein 2 (Fragment);Lysosome membrane protein 2;Lysosome membrane protein 2	2.25193e-06	0.00753998	1.5876	0.629883
Q9Y6U3	SCIN	Scinderin	0.0181239	0.237683	1.73873	0.575131
F5GYJ5;Q9NX18	SDHAF2	Succinate dehydrogenase assembly factor 2, mitochondrial;Succinate dehydrogenase assembly factor 2, mitochondrial	0.0393466	0.296647	12.1824	0.0820859
A0A3F2YNX0;A0A3F2YNZ0;A0A8I5KPG1;F1T0I1;O15027	SEC16A	Protein transport protein sec16 (Fragment);Protein transport protein sec16 (Fragment);Protein transport protein sec16;Protein transport protein sec16;Protein transport protein Sec16A	0.00894294	0.191218	0.4985	2.00602
G5EA31;P53992	SEC24C	Protein transport protein Sec24C	0.0244622	0.25862	0.791116	1.26404
P60468	SEC61B	Protein transport protein Sec61 subunit beta	0.0156763	0.228138	0.560017	1.78566
Q13228	SELENBP1	Methanethiol oxidase	0.00806013	0.187996	2.1384	0.467639
B5ME97;E7EW69;E7EX04;Q9P0V9	SEPTIN10	Septin 10, isoform CRA_c;Septin;Septin;Septin-10	0.00917466	0.193993	1.60417	0.623377
Q15019	SEPTIN2	Septin-2	0.0191946	0.242706	1.44101	0.693959
Q8NC51	SERBP1	Plasminogen activator inhibitor 1 RNA-binding protein	0.0420284	0.304335	0.629527	1.58849
P01011	SERPINA3	Alpha-1-antichymotrypsin	0.0310299	0.272825	2.78151	0.359516
P01008	SERPINC1	Antithrombin-III	0.0323741	0.278769	1.93973	0.515536
P07093	SERPINE2	Glia-derived nexin	0.0151538	0.226178	0.667579	1.49795
A0A804HJS7;Q9BQI5	SGIP1	SH3-containing GRB2-like protein 3-interacting protein 1	0.00513386	0.161483	0.549791	1.81887
P51688	SGSH	N-sulphoglucosamine sulphohydrolase	0.0133288	0.215694	1.65981	0.602478
Q9UJC5	SH3BGRL2	SH3 domain-binding glutamic acid-rich-like protein 2	0.0346538	0.2861	3.07791	0.324896
Q99962	SH3GL2	Endophilin-A1	0.0403102	0.298306	1.58523	0.630824
Q9NUL5	SHFL	Shiftless antiviral inhibitor of ribosomal frameshifting protein	0.0436559	0.308264	0.633482	1.57858
A0A8I5KUD9;Q9UQ13	SHOC2	Leucine-rich repeat protein SHOC-2	0.00376475	0.143379	0.531458	1.88161
Q86YT5	SLC13A5	Solute carrier family 13 member 5	0.0216184	0.247679	0.480267	2.08217
Q13336	SLC14A1	Urea transporter 1	0.000152647	0.0651774	2.94559	0.339491
A0A2R8Y4W1;A0A2R8Y860;A0A2R8YD46;A0A2U3TZS7;P43004	SLC1A2	Amino acid transporter;Amino acid transporter;Amino acid transporter;Amino acid transporter;Excitatory amino acid transporter 2	0.0147037	0.223848	0.635742	1.57296
Q9BV35	SLC25A23	Calcium-binding mitochondrial carrier protein SCaMC-3	0.0330477	0.280146	0.658849	1.5178
Q8IWA5	SLC44A2	Choline transporter-like protein 2	0.0267072	0.264392	0.798181	1.25285
O14745	SLC9A3R1	Na(+)/H(+) exchange regulatory cofactor NHE-RF1	0.0114315	0.205227	1.58642	0.630349
Q8IYB5	SMAP1	Stromal membrane-associated protein 1	0.0431353	0.306847	0.76822	1.30171
Q14683	SMC1A	Structural maintenance of chromosomes protein 1A	0.000262379	0.0832178	2.37796	0.420529
Q9H7B4	SMYD3	Histone-lysine N-methyltransferase SMYD3	0.0357572	0.288942	0.695969	1.43685
H3BM38;O00161	SNAP23	Synaptosomal-associated protein (Fragment);Synaptosomal-associated protein 23	0.00072762	0.091808	1.82692	0.54737
E9PDG8;O60641	SNAP91	Clathrin coat assembly protein AP180	0.00343921	0.135086	0.725067	1.37918
A0A669KB41;A0A669KBH5;E7EPV7;P37840	SNCA	Alpha-synuclein	0.0289649	0.266474	0.546671	1.82925
A0A0A0MRI2;Q9UNH7	SNX6	Sorting nexin;Sorting nexin-6	0.0339507	0.283736	0.753378	1.32736
P08294	SOD3	Extracellular superoxide dismutase [Cu-Zn]	0.000154124	0.0651774	2.37328	0.421358
B5MED8;Q96PQ0	SORCS2	VPS10 domain-containing receptor SorCS2	0.012649	0.211966	1.56452	0.639173
O60271	SPAG9	C-Jun-amino-terminal kinase-interacting protein 4	0.00183412	0.103235	0.577294	1.73222
Q9HCB6	SPON1	Spondin-1	0.00203283	0.107458	0.702305	1.42388
P35270	SPR	Sepiapterin reductase	0.0176697	0.236799	1.38394	0.722573
O76094	SRP72	Signal recognition particle subunit SRP72	0.0194742	0.243412	0.656722	1.52271
P78362	SRPK2	SRSF protein kinase 2	0.0102826	0.198548	0.686808	1.45601
P08240	SRPRA	Signal recognition particle receptor subunit alpha	0.00590766	0.163087	0.459273	2.17736
Q9Y5M8	SRPRB	Signal recognition particle receptor subunit beta	0.034362	0.284927	0.736116	1.35848
Q05519;Q5T760	SRSF11	Serine/arginine-rich splicing factor 11;Serine/arginine-rich-splicing factor 11	0.0423018	0.304837	1.77986	0.561841
A0A0B4J1Z1;C9JAB2;Q16629	SRSF7	Serine/arginine-rich-splicing factor 7;Serine/arginine-rich-splicing factor 7;Serine/arginine-rich splicing factor 7	0.0105461	0.198705	1.56715	0.6381
H0YIB4;Q13242;S4R3G0	SRSF9	Serine/arginine-rich-splicing factor 9 (Fragment);Serine/arginine-rich splicing factor 9;Serine/arginine-rich-splicing factor 9	0.0476779	0.324039	0.49705	2.01187
F5H1Z6;F5H8G1;Q9Y365	STARD10	START domain-containing protein 10 (Fragment);START domain-containing protein 10 (Fragment);START domain-containing protein 10	0.0057606	0.163087	1.61954	0.617459
E7EPX0;E7EVJ4;Q9NUL3	STAU2	Double-stranded RNA-binding protein Staufen homolog 2	0.00127021	0.101205	0.327443	3.05397
P27105	STOM	Stomatin	0.0430587	0.306847	1.61815	0.617989
Q9Y3F4	STRAP	Serine-threonine kinase receptor-associated protein	0.043619	0.308264	0.776243	1.28826
Q13033	STRN3	Striatin-3	0.0161737	0.231098	0.801579	1.24754
Q16623	STX1A	Syntaxin-1A	0.0475785	0.323942	0.673848	1.48401
Q9UNK0	STX8	Syntaxin-8	0.0268284	0.264392	1.2449	0.803277
Q5T5C0	STXBP5	Syntaxin-binding protein 5	0.0133746	0.215694	0.691672	1.44577
Q96I99	SUCLG2	Succinate--CoA ligase [GDP-forming] subunit beta, mitochondrial	0.0078464	0.187996	1.63747	0.610699
J3KQJ1;Q8NBJ7	SUMF2	Inactive C-alpha-formylglycine-generating enzyme 2	0.00327391	0.135086	2.23367	0.447695
P51687	SUOX	Sulfite oxidase, mitochondrial	0.00823133	0.187996	1.45406	0.687729
B5MCD7;O43759	SYNGR1	Synaptogyrin-1	0.0368892	0.28982	0.518125	1.93004
O43761	SYNGR3	Synaptogyrin-3	0.00997215	0.195639	0.424456	2.35596
C9JFZ1	SYNJ1	Phosphoinositide 5-phosphatase	0.00175079	0.103235	0.776884	1.28719
A0A075B7B1;O15061	SYNM	Desmuslin, isoform CRA_a;Synemin	0.00891809	0.191218	1.65488	0.604272
Q8IV01	SYT12	Synaptotagmin-12	0.0450259	0.313862	0.541349	1.84724
P37802	TAGLN2	Transgelin-2	0.0494237	0.331174	1.67918	0.595529
A0A0A0MSV9;A0A0G2JH37;A0A0G2JKZ1;A2AB90;C9JA35;O15533;Q6P1N7	TAPBP	Tapasin;Tapasin;Tapasin;Tapasin;Tapasin (Fragment);Tapasin;TAPBP protein	0.00402903	0.143379	1.81375	0.551343
E5RHG6;E5RIW3;E5RJD8;O75347	TBCA	Tubulin-specific chaperone A	0.0414328	0.302791	1.71721	0.58234
Q15814	TBCC	Tubulin-specific chaperone C	0.0320595	0.276686	1.28285	0.779516
P17987	TCP1	T-complex protein 1 subunit alpha	0.0119494	0.206725	0.8225	1.21581
P21980	TGM2	Protein-glutamine gamma-glutamyltransferase 2	0.00708989	0.174992	1.71785	0.582123
P29401	TKT	Transketolase	0.001572	0.103235	1.33328	0.750031
Q9Y4G6	TLN2	Talin-2	0.00882098	0.191218	0.823356	1.21454
Q8TC26	TMEM163	Transmembrane protein 163	0.0423304	0.304837	0.678545	1.47374
P57088	TMEM33	Transmembrane protein 33	0.0294166	0.266474	1.68842	0.59227
O14787	TNPO2	Transportin-2	0.0234063	0.252733	0.666919	1.49943
Q92752	TNR	Tenascin-R	0.000735865	0.091808	0.803858	1.244
F5H7S3	TPM1	Tropomyosin alpha-1 chain	0.0142445	0.221284	1.38487	0.72209
P09493	TPM1	Tropomyosin alpha-1 chain	0.0396727	0.297514	1.35053	0.740448
A7XZE4	TPM2	Beta tropomyosin isoform	0.0125904	0.211966	3.01648	0.331513
A0A2R8YGD1;A0A804HJ17;O14773	TPP1	Tripeptidyl-peptidase 1	0.0107331	0.200245	3.62068	0.276191
Q9ULW0	TPX2	Targeting protein for Xklp2	0.04206	0.304335	2.00082	0.499795
Q13114	TRAF3	TNF receptor-associated factor 3	0.0459255	0.317805	0.652317	1.533
J3QQJ5;Q9Y2L5	TRAPPC8	Trafficking protein particle complex subunit 8	0.0368528	0.28982	0.746221	1.34009
Q96Q05	TRAPPC9	Trafficking protein particle complex subunit 9	0.0453901	0.315822	0.810842	1.23329
O75382	TRIM3	Tripartite motif-containing protein 3	0.01543	0.228138	0.71581	1.39702
Q13049	TRIM32	E3 ubiquitin-protein ligase TRIM32	0.0061704	0.163087	0.588725	1.69858
P68363	TUBA1B	Tubulin alpha-1B chain	0.0172574	0.234673	0.823323	1.21459
Q6PEY2	TUBA3E	Tubulin alpha-3E chain	0.0262477	0.264142	3.75687	0.266179
Q9BUF5	TUBB6	Tubulin beta-6 chain	0.0118579	0.206725	1.98481	0.503826
A0A182DWI3;E9PIR7;Q16881	TXNRD1	Thioredoxin-disulfide reductase;Thioredoxin-disulfide reductase;Thioredoxin reductase 1, cytoplasmic	0.0277074	0.265611	1.22546	0.816022
P19971	TYMP	Thymidine phosphorylase	0.00106269	0.091923	3.23715	0.308914
Q14157	UBAP2L	Ubiquitin-associated protein 2-like	0.0186866	0.240274	0.571555	1.74961
Q15386	UBE3C	Ubiquitin-protein ligase E3C	0.0282821	0.266474	0.810609	1.23364
H3BRL3;O14562	UBFD1	Ubiquitin domain-containing protein UBFD1	0.0104334	0.198548	0.555316	1.80078
Q9UHD9	UBQLN2	Ubiquilin-2	0.0016083	0.103235	0.745041	1.34221
Q9Y3C8	UFC1	Ubiquitin-fold modifier-conjugating enzyme 1	0.00113608	0.0946688	1.85232	0.539863
A0JNW5	UHRF1BP1L	UHRF1-binding protein 1-like	0.0370448	0.28982	0.587836	1.70116
P10746	UROS	Uroporphyrinogen-III synthase	0.0198364	0.243412	0.693196	1.44259
Q9Y4E8	USP15	Ubiquitin carboxyl-terminal hydrolase 15	0.0401178	0.298306	0.785398	1.27324
H7BZK6;P62068	USP46	Ubiquitin carboxyl-terminal hydrolase 46	0.0471361	0.322275	0.594518	1.68204
Q93008	USP9X	Probable ubiquitin carboxyl-terminal hydrolase FAF-X	0.0198634	0.243412	0.809685	1.23505
P46939	UTRN	Utrophin	0.0267773	0.264392	1.26432	0.79094
F5GZV7;P23763	VAMP1	Vesicle-associated membrane protein 1	0.00829828	0.187996	1.5372	0.650532
O75379	VAMP4	Vesicle-associated membrane protein 4	0.0145092	0.22357	0.50109	1.99565
P61758	VBP1	Prefoldin subunit 3	0.028839	0.266474	1.92991	0.518159
P45880	VDAC2	Voltage-dependent anion-selective channel protein 2	0.0482023	0.326272	0.773122	1.29346
O15240	VGF	Neurosecretory protein VGF	0.0263005	0.264142	0.648813	1.54128
P08670	VIM	Vimentin	0.0274497	0.265473	1.33565	0.748698
Q96RL7	VPS13A	Intermembrane lipid transfer protein VPS13A	0.0239106	0.254201	0.778408	1.28467
Q96QK1	VPS35	Vacuolar protein sorting-associated protein 35	0.0197578	0.243412	0.770661	1.29759
A0A2R8YE10;Q9NRW7	VPS45	Vacuolar protein sorting-associated protein 45	0.0031033	0.135086	0.81891	1.22114
Q96JG6	VPS50	Syndetin	0.0117745	0.206725	0.705006	1.41843
Q5VIR6	VPS53	Vacuolar protein sorting-associated protein 53 homolog	0.00315667	0.135086	0.773522	1.29279
C9JJN9;Q8N3P4	VPS8	Vacuolar protein sorting-associated protein 8 homolog	0.0370628	0.28982	0.798908	1.25171
Q9UEU0	VTI1B	Vesicle transport through interaction with t-SNAREs homolog 1B	0.0388862	0.296595	1.94642	0.513763
P04275	VWF	von Willebrand factor	0.00847196	0.189672	2.15348	0.464364
Q9UPY6	WASF3	Actin-binding protein WASF3	0.0449245	0.313862	0.675347	1.48072
Q9H1Z4	WDR13	WD repeat-containing protein 13	0.0277754	0.265611	0.787149	1.27041
E7ESC9;Q8IZU2	WDR17	WD repeat-containing protein 17	0.00114418	0.0946688	0.447052	2.23688
Q5JSH3	WDR44	WD repeat-containing protein 44	0.000744125	0.091808	0.665439	1.50277
Q9NQW7	XPNPEP1	Xaa-Pro aminopeptidase 1	0.00956531	0.194541	0.797149	1.25447
A0A6Q8PFX2;P54577	YARS1	Tyrosine--tRNA ligase;Tyrosine--tRNA ligase, cytoplasmic	0.00174709	0.103235	0.73466	1.36117
K7EPQ7;Q5BJH7	YIF1B	Protein YIF1;Protein YIF1B	0.0289426	0.266474	0.600305	1.66582
Q04917	YWHAH	14-3-3 protein eta	0.00414391	0.143379	0.72548	1.3784
P63104	YWHAZ	14-3-3 protein zeta/delta	0.00612076	0.163087	0.662836	1.50867
B4DRN8;Q5W0Z9	ZDHHC20	Palmitoyltransferase;Palmitoyltransferase ZDHHC20	0.0495737	0.331595	1.45743	0.686141
O43149	ZZEF1	Zinc finger ZZ-type and EF-hand domain-containing protein 1	0.0326639	0.27997	1.42501	0.701748

## Sheet: increased old annotated
unpaired student's t-test (p-value) and student's ttest correction via Benjamini Hochberg (q-value)
Accession	Genes	Protein Name	Location (uniprot)	Function (uniprot)	p-value	q-value (Benjamini Hochberg)	FC old/young	FC young/old
Inflammation
P02763	ORM1	Alpha-1-acid glycoprotein 1	secreted	acute phase reaction	0.00274821	0.129132	4.29322	0.232925
P00738	HP	Haptoglobin	secreted	modulating aspects of the acute phase response	0.00375107	0.143379	4.16992	0.239812
P00450	CP	Ceruloplasmin	secreted	role in iron metabolism	0.000436565	0.091808	4.07698	0.24528
P61626	LYZ	Lysozyme C	secreted	monocyte-macrophage system	0.0271474	0.265473	3.30453	0.302615
H0YD13;P16070	CD44	CD44 antigen	secreted, cell membrane	cell surface receptor, plays a role in inflammation	0.00522453	0.162988	3.18956	0.313523
P01911;Q5Y7D1	HLA-DRB1	HLA class II histocompatibility antigen, DRB1 beta chain;HLA class II histocompatibility antigen DR beta chain	cell membrane	displays antigenic peptides on professional antigen presenting cells, immune response	0.00095242	0.091808	3.05275	0.327574
P0C0L4	C4A	Complement C4-A	secreted, synapse	part of the complement pathway	0.000228625	0.0813556	2.94919	0.339077
P17931	LGALS3	Galectin-3	cytoplasm, nucleus, secreted	acute inflammatory response	0.00716157	0.174992	2.49404	0.400956
P02747	C1QC	Complement C1q subcomponent subunit C	secreted, cell membrane	part of the complement pathway	0.0212679	0.247679	2.10331	0.475442
Q5SS57	HLA-B	HLA class I antigen	cell membrane	displays antigenic peptides on professional antigen presenting cells, immune response	0.00470235	0.155627	1.67562	0.596794
P04439;Q5SRN5	HLA-A	HLA class I histocompatibility antigen, A alpha chain;HLA class I histocompatibility antigen, A alpha chain	cell membrane	displays antigenic peptides on professional antigen presenting cells, immune response	0.00145655	0.103235	1.65573	0.603962
O00214	LGALS8	Galectin-8	cytoplasm, nucleus, secreted	acute inflammatory response	0.000877376	0.091808	1.53603	0.651031
Angiogenesis, blood coagulation
P19971	TYMP	Thymidine phosphorylase	cytosol	angiogenic activity i	0.00106269	0.091923	3.23715	0.308914
P01011	SERPINA3	Alpha-1-antichymotrypsin	secreted	can convert angiotensin-1 to the active angiotensin-2	0.0310299	0.272825	2.78151	0.359516
P02671	FGA	Fibrinogen alpha chain	secreted	wound healing	0.0118506	0.206725	2.5314	0.395039
P02675	FGB	Fibrinogen beta chain	secreted	wound healing	0.0143538	0.222075	2.48768	0.40198
P01008	SERPINC1	Antithrombin-III	secreted	blood coagulation	0.0323741	0.278769	1.93973	0.515536
P02751	FN1	Fibronectin	secreted	wound healing	0.00474823	0.155791	1.82142	0.549021
P21980	TGM2	Protein-glutamine gamma-glutamyltransferase 2	cytoplasm, cytosol, nucleus	angiogenesis, wound healing, apoptosis	0.00708989	0.174992	1.71785	0.582123
P57088	TMEM33	Transmembrane protein 33	ER, melanosome	plays an essential role in angiogenesis	0.0294166	0.266474	1.68842	0.59227
P05230	FGF1	Fibroblast growth factor 1	secreted	important role in the regulation of cell survival, cell division, angiogenesis, cell differentiation and cell migration	0.00558485	0.163087	1.66841	0.599372
O14558	HSPB6	Heat shock protein beta-6	cytoplasm, nucleus, secreted	myocardial angiogenesis	0.0485454	0.326438	1.55482	0.643161
P08758	ANXA5	Annexin A5	cytoplasm, cytosol	involved in the blood coagulation cascade.	0.0146191	0.223848	1.53255	0.652506
G3V180;G3V1D3;Q9NY33	DPP3	Dipeptidyl peptidase 3	cytosol	cleaves and degrades bioactive peptides, including angiotensin	0.0040937	0.143379	1.45218	0.688619
A0A7P0T8D1;A0A7P0TBH1;P01019	AGT	Angiotensinogen	secreted	essential component of the renin-angiotensin system (RAS)	0.0392218	0.296647	1.4249	0.701806
Q9NZQ3	NCKIPSD	NCK-interacting protein with SH3 domain	nucleus	plays a role in angiogenesis	0.0257965	0.263433	1.36749	0.731266
Lysosome
A0A2R8YGD1;A0A804HJ17;O14773	TPP1	Tripeptidyl-peptidase 1	Lysosomal serine protease		0.0107331	0.200245	3.62068	0.276191
A0A7P0T989;Q9UBR2	CTSZ	Cathepsin X;Cathepsin Z	lysosome	lysosomal degradation	6.75906e-05	0.0494093	1.8488	0.540892
A0A1B0GTM3;A0A1B0GTZ5;A0A1B0GUA4;A0A1B0GW68;E7EMM4;Q13510	ASAH1	Ceramidase;Ceramidase;Ceramidase;Ceramidase;Ceramidase;Acid ceramidase	lysosome	lysosomal degradation	0.000836104	0.091808	1.8304	0.546328
P51688	SGSH	N-sulphoglucosamine sulphohydrolase	lysosomal heparan sulfate degradation		0.0133288	0.215694	1.65981	0.602478
P07686;Q5URX0	HEXB	Beta-hexosaminidase subunit beta;Beta-N-acetylhexosaminidase	lysosome		0.0105402	0.198705	1.63683	0.610937
A0A1W2PPX5;A0A1W2PQB7;A0A1W2PQR6;A0A1W2PRS1;A0A1W2PS43;Q14108	SCARB2	Lysosome membrane protein 2;Lysosome membrane protein 2;Lysosome membrane protein 2;Lysosome membrane protein 2 (Fragment);Lysosome membrane protein 2;Lysosome membrane protein 2	lysosome	lysosomal degradation	2.25193e-06	0.00753998	1.5876	0.629883
E9PNF7;P42785	PRCP	Lysosomal Pro-X carboxypeptidase	lysosome		0.00439338	0.149297	1.50352	0.665107
P10253	GAA	Lysosomal alpha-glucosidase	lysosome		0.0252066	0.2607	1.49934	0.666958
Apoptosis, oxidative stress and heat shock
C9J8T4;C9JYN7;O43567	RNF13	RING-type E3 ubiquitin transferase (Fragment);RING-type E3 ubiquitin transferase (Fragment);E3 ubiquitin-protein ligase RNF13	ER, endosome	involved in apoptosis regulation	0.00163216	0.103235	2.53057	0.395168
Q9BX68	HINT2	Adenosine 5'-monophosphoramidase HINT2	mitochondrion	may play a role in apoptosis	0.0388703	0.296595	2.05327	0.487029
G5E977;Q6XQN6	NAPRT	Nicotinate phosphoribosyltransferase	cytoplasm, cytosol	helps prevent cellular oxidative stress	0.0214645	0.247679	1.86934	0.534947
Q92597	NDRG1	Protein NDRG1	cytoplasm, cytosol	caspase activation and apoptosis, necessary for the maintenance and development of the peripheral nerve myelin sheath.	0.0272299	0.265473	1.86659	0.535737
Q9Y3C8	UFC1	Ubiquitin-fold modifier-conjugating enzyme 1	exosome	reticulophagy, induced in response to endoplasmic reticulum stres	0.00113608	0.0946688	1.85232	0.539863
P04792	HSPB1	Heat shock protein beta-1	cytoplasm, nucleus	role in stress resistance	0.00327719	0.135086	1.73741	0.57557
P60602	ROMO1	Reactive oxygen species modulator 1	mitochondrion	induces production of reactive oxygen species (ROS)	0.0360125	0.289093	1.69191	0.591047
Q9BVM4	GGACT	Gamma-glutamylaminecyclotransferase	exosome	protein degradation	0.0311103	0.272825	1.65228	0.605226
P27144	AK4	Adenylate kinase 4, mitochondrial	mitochondrion	protective role in the cellular response to oxidative stress	0.00413663	0.143379	1.53734	0.650473
O00214	LGALS8	Galectin-8	cytoplasmic vesicle	acts as a sensor of membrane damage caused by infection, autophagy	0.000877376	0.091808	1.53603	0.651031
O94760	DDAH1	N(G),N(G)-dimethylarginine dimethylaminohydrolase 1	exosome	role in the regulation of nitric oxide generation.	0.022628	0.249917	1.51531	0.659932
P30041	PRDX6	Peroxiredoxin-6	cytoplasm, lysosome	plays a role in cell protection against oxidative stress	0.00228092	0.117313	1.50156	0.665976
P07203	GPX1	Glutathione peroxidase 1		protects the hemoglobin in erythrocytes from oxidative breakdown	0.0169546	0.234673	1.50125	0.666113
P25686	DNAJB2	DnaJ homolog subfamily B member 2	cytoplasm, nucleus	may regulate the aggregation and promote the functional recovery of misfolded proteins	0.0286149	0.266474	1.49377	0.669447
P10909	CLU	Clusterin	various	Functions as extracellular chaperone that prevents aggregation of non native proteins, prevents stress induced aggregation of plasma protein, inhibits formation amyloid fibrils	0.0240275	0.254731	1.43141	0.698611
P27695	APEX1	DNA-(apurinic or apyrimidinic site) endonuclease	nucleus, cytoplasm	cellular response to oxidative stress	0.0212813	0.247679	1.34549	0.743223
J3KNF4;O14618	CCS	Superoxide dismutase copper chaperone;Copper chaperone for superoxide dismutase	cytoplasm	oxidative stress	0.0353637	0.287848	1.31668	0.759487
P04040	CAT	Catalase	cytoplasm	oxidative stress	0.0302282	0.270067	1.26104	0.792995
A0A182DWI3;E9PIR7;Q16881	TXNRD1	Thioredoxin-disulfide reductase;Thioredoxin-disulfide reductase;Thioredoxin reductase 1, cytoplasmic	cytoplasm	redox homeostasis	0.0277074	0.265611	1.22546	0.816022
Respiratory chain
F5GYJ5;Q9NX18	SDHAF2	Succinate dehydrogenase assembly factor 2, mitochondrial;Succinate dehydrogenase assembly factor 2, mitochondrial	mitochondrion	complex II	0.0393466	0.296647	12.1824	0.0820859
P17568	NDUFB7	NADH dehydrogenase [ubiquinone] 1 beta subcomplex subunit 7	mitochondrion	complex I	0.00484275	0.156199	1.71308	0.583743
C9JFR7;P99999	CYCS	Cytochrome c (Fragment);Cytochrome c	mitochondrion	electron carrier protein, Plays a role in apoptosis	0.0431943	0.306847	1.52492	0.655772
O00217	NDUFS8	NADH dehydrogenase [ubiquinone] iron-sulfur protein 8, mitochondrial	mitochondrion	complex I	0.0412273	0.302334	1.51294	0.660964
Q9UMS0	NFU1	NFU1 iron-sulfur cluster scaffold homolog, mitochondrial	mitochondrion	complex I	0.0391092	0.296647	1.48711	0.672446
O96000	NDUFB10	NADH dehydrogenase [ubiquinone] 1 beta subcomplex subunit 10	mitochondrion	complex I	0.024747	0.260201	1.35171	0.739802
Q9P032	NDUFAF4	NADH dehydrogenase [ubiquinone] 1 alpha subcomplex assembly factor 4	mitochondrion	complex I	0.0385321	0.29599	1.33828	0.747227
Cytoskeleton
P35555	FBN1	Fibrillin-1	cytoskeleton	structural component ECM	0.00165241	0.103235	3.76768	0.265415
Q6PEY2	TUBA3E	Tubulin alpha-3E chain	cytoskeleton	major constituent of microtubules	0.0262477	0.264142	3.75687	0.266179
C9J6H1	MBP	Myelin basic protein (Fragment)	cytoskeleton	component of the myelin membrane	0.0118568	0.206725	3.27245	0.305582
A7XZE4	TPM2	Beta tropomyosin isoform	cytoskeleton	striated muscle contraction	0.0125904	0.211966	3.01648	0.331513
Q14315	FLNC	Filamin-C	cytoskeleton	sarcomere assembly and organization	0.000432963	0.091808	2.53073	0.395143
P08123	COL1A2	Collagen alpha-2(I) chain	cytoskeleton	structural component ECM	0.0170424	0.234673	2.21535	0.451396
P14136	GFAP	Glial fibrillary acidic protein	cytoskeleton	intermediate filament	0.00977735	0.194541	2.17164	0.460481
P12111	COL6A3	Collagen alpha-3(VI) chain	cytoskeleton	structural component ECM	0.00680172	0.173579	2.16428	0.462048
P40121	CAPG	Macrophage-capping protein	cytoskeleton	blocks actin filaments	0.000235132	0.0813556	2.16142	0.46266
Q9BUF5	TUBB6	Tubulin beta-6 chain	cytoskeleton	major constituent of microtubules	0.0118579	0.206725	1.98481	0.503826
A0A8I5KU53;A0A8I5QKL9;Q15746	MYLK	Myosin light chain kinase, smooth muscle;Myosin light chain kinase, smooth muscle;Myosin light chain kinase, smooth muscle	cytoskeleton	smooth muscle contraction	0.000958076	0.091808	1.88784	0.529706
P02751	FN1	Fibronectin	cytoskeleton	cell adhesion, cell motility, opsonization, wound healing, and maintenance of cell shape	0.00474823	0.155791	1.82142	0.549021
Q13683	ITGA7	Integrin alpha-7	cytoskeleton	laminin receptor	0.0217843	0.247679	1.78851	0.559124
Q9Y6U3	SCIN	Scinderin	cytoskeleton	organization of the microfilament network	0.0181239	0.237683	1.73873	0.575131
E5RHG6;E5RIW3;E5RJD8;O75347	TBCA	Tubulin-specific chaperone A	cytoskeleton	involved in the early step of the tubulin folding pathway.	0.0414328	0.302791	1.71721	0.58234
P37802	TAGLN2	Transgelin-2	cytoskeleton		0.0494237	0.331174	1.67918	0.595529
Q9HBT6	CDH20	Cadherin-20	cytoskeleton	calcium-dependent cell adhesion proteins	0.0256551	0.263189	1.67393	0.597397
A0A075B7B1;O15061	SYNM	Desmuslin, isoform CRA_a;Synemin	cytoskeleton	intermediate filament	0.00891809	0.191218	1.65488	0.604272
P48681	NES	Nestin	cytoskeleton	disassembly of intermediate filaments	0.00451761	0.152159	1.63896	0.610144
P15311	EZR	Ezrin	cytoskeleton	involved in connections of major cytoskeletal structures to the plasma membrane	0.0279045	0.265984	1.60519	0.622981
B5ME97;E7EW69;E7EX04;Q9P0V9	SEPTIN10	Septin 10, isoform CRA_c;Septin;Septin;Septin-10	cytoskeleton	filament-forming cytoskeletal GTPase	0.00917466	0.193993	1.60417	0.623377
O14745	SLC9A3R1	Na(+)/H(+) exchange regulatory cofactor NHE-RF1	cytoskeleton	linker actin cytoskeleton	0.0114315	0.205227	1.58642	0.630349
O15230	LAMA5	Laminin subunit alpha-5	cytoskeleton	regulation of skeletogenesis	0.0268628	0.264392	1.52694	0.654903
P17655	CAPN2	Calpain-2 catalytic subunit	cytoskeleton	calcium-regulated non-lysosomal thiol-protease which catalyzes limited proteolysis of substrates involved in cytoskeletal remodeling and signal transduction	0.00405109	0.143379	1.51137	0.661653
Q5T0I0	GSN	Macrophage-capping protein (Fragment)	cytoskeleton	actin-modulating protein	0.0150654	0.225744	1.50925	0.662581
H7C5U0	DNM1	Dynamin-1 (Fragment)	cytoskeleton	various	0.0127297	0.211966	1.49675	0.668114
O75369	FLNB	Filamin-B	cytoskeleton	connects cell membrane constituents to the actin cytoskeleton	0.00339833	0.135086	1.49386	0.669406
P46940	IQGAP1	Ras GTPase-activating-like protein IQGAP1	cytoskeleton	regulates assembly of the actin cytoskeleton	0.00176281	0.103235	1.49246	0.670034
A0A8C8KBL6;P23229	ITGA6	Integrin alpha-6	cytoskeleton		0.0224779	0.249917	1.48951	0.671362
P07737	PFN1	Profilin-1	cytoskeleton	actin-binding, affecty cytoskeleton structure	0.0172236	0.234673	1.48254	0.674517
P21333	FLNA	Filamin-A	cytoskeleton	Promotes orthogonal branching of actin filaments and links actin filaments to membrane glycoproteins	0.0218635	0.247679	1.47608	0.677469
P26038	MSN	Moesin	cytoskeleton	Ezrin-radixin-moesin (ERM) family protein that connects the actin cytoskeleton to the plasma membrane and thereby regulates the structure and function of specific domains of the cell cortex	0.00184444	0.103235	1.46181	0.684082
Q15019	SEPTIN2	Septin-2	cytoskeleton	filament-forming cytoskeletal GTPase	0.0191946	0.242706	1.44101	0.693959
A0A2R8Y5S7;	RDX	Radixin	cytoskeleton	role in binding of actin filaments to the plasma membrane.	0.000948935	0.091808	1.40476	0.711864
F5H7S3	TPM1	Tropomyosin alpha-1 chain	cytoskeleton	striated muscle contraction	0.0142445	0.221284	1.38487	0.72209
A0A8I5KUE3;A0A8I5KYZ1;E9PMV1;Q15149	PLEC	Plectin	cytoskeleton	interlinks intermediate filaments	0.0295232	0.266474	1.36807	0.730954
P09493	TPM1	Tropomyosin alpha-1 chain	cytoskeleton	striated muscle contraction	0.0396727	0.297514	1.35053	0.740448
P08670	VIM	Vimentin	cytoskeleton, schwann cells		0.0274497	0.265473	1.33565	0.748698
P07384	CAPN1	Calpain-1 catalytic subunit	cytoskeleton	Calcium-regulated non-lysosomal thiol-protease which catalyzes limited proteolysis of substrates involved in cytoskeletal remodeling and signal transduction	0.0226563	0.249917	1.32928	0.752287
P06756	ITGAV	Integrin alpha-V	cytoskeleton	integrins are receptors for vitronectin, cytotactin, fibronectin, fibrinogen, laminin, matrix metalloproteinase-2, osteopontin, osteomodulin, prothrombin, thrombospondin and vWF	0.00893082	0.191218	1.32093	0.757045
P55268	LAMB2	Laminin subunit beta-2	cytoskeleton	ECM interaction	0.0238928	0.254201	1.31909	0.758097
P11047	LAMC1	Laminin subunit gamma-1	cytoskeleton	ECM interaction	0.048514	0.326438	1.31077	0.762912
Q15814	TBCC	Tubulin-specific chaperone C	cytoskeleton	tubulin folding	0.0320595	0.276686	1.28285	0.779516
Q14019	COTL1	Coactosin-like protein	cytoskeleton	F-actin binding	0.0341375	0.28421	1.27866	0.78207
Q7Z406	MYH14	Myosin-14	cytoskeleton	cell shape	0.0265113	0.264142	1.27818	0.78236
F5GXS2	ACTN4	Actinin, alpha 4, isoform CRA_a	cytoskeleton	F-actin linking	0.0338335	0.283736	1.27268	0.785744
P46939	UTRN	Utrophin	cytoskeleton	anchoring of cytoskeleton	0.0267773	0.264392	1.26432	0.79094
A0A8I5KWT8;P35579	MYH9	Myosin-9	cytoskeleton	cell shape	0.0249435	0.2607	1.21769	0.821228

## Sheet: decreased old annotated
unpaired student's t-test (p-value) and student's ttest correction via Benjamini Hochberg (q-value)
Accession	Genes	Protein Name	Location (uniprot)	Function (uniprot)	p-value	q-value (Benjamini Hochberg)	FC old/young	FC young/old
Neurite outgrowth, synpatic plasticity
E7EPX0;E7EVJ4;Q9NUL3	STAU2	Double-stranded RNA-binding protein Staufen homolog 2	cytoplasm, nucleus, ER	localization of specific mRNAs to dendrites may be a prerequisite for neurite outgrowth and plasticity at sites distant from the cell body	0.00127021	0.101205	0.327443	3.05397
Q6ZVF9	GPRIN3	G protein-regulated inducer of neurite outgrowth 3	plasma membrane	neurite outgrowth	0.00324441	0.135086	0.373709	2.67588
O43761	SYNGR3	Synaptogyrin-3	secretory vesicle	regulate dopamine transport back from the synaptic cleft into the presynaptic terminal.	0.00997215	0.195639	0.424456	2.35596
P17677	GAP43	Neuromodulin	cell projection	nerve growth	0.00395864	0.143379	0.436736	2.28971
Q7Z2K8	GPRIN1	G protein-regulated inducer of neurite outgrowth 1		neurite outgrowth	0.0162489	0.231098	0.475699	2.10217
A0A0D9SF30	NCAM1	Neural cell adhesion molecule 1 (Fragment)	membrane	involved in neuron-neuron adhesion	0.00269562	0.128244	0.59832	1.67135
Q9UPX0	IGSF9B	Protein turtle homolog B	post synaptic cell membrane	egulate inhibitory synapse development	0.014089	0.220581	0.608364	1.64375
O15240	VGF	Neurosecretory protein VGF	secreted	neurogenesis	0.0263005	0.264142	0.648813	1.54128
Q8IWQ3	BRSK2	Serine/threonine-protein kinase BRSK2	cytoplasm, cytoskeleton	polarization of neurons and axonogenesis	0.0106251	0.199207	0.657874	1.52005
Q9BVA0	KATNB1	Katanin p80 WD40 repeat-containing subunit B1	cytoplasm, cytoskeleton	axonal growth	0.00807345	0.187996	0.663562	1.50702
P07093	SERPINE2	Glia-derived nexin	secreted	Promotes neurite extensio	0.0151538	0.226178	0.667579	1.49795
Q8TC26	TMEM163	Transmembrane protein 163	vesicles, endosome	myleination oligodendrocytes	0.0423304	0.304837	0.678545	1.47374
O75382	TRIM3	Tripartite motif-containing protein 3	cytoplasm	regulation of neuronal plasticity, learning, and memory	0.01543	0.228138	0.71581	1.39702
Q96JE9	MAP6	Microtubule-associated protein 6	cytoplasm, cytoskeleton, cell projection	Involved in dendrite morphogenesis and maintenance by regulating lysosomal trafficking via its interaction with TMEM106B	0.0215603	0.247679	0.716485	1.3957
Q96SB3	PPP1R9B	Neurabin-2	various	modulates excitatory synaptic transmission and dendritic spine morphology.	0.0262243	0.264142	0.718186	1.3924
O94985	CLSTN1	Calsyntenin-1	post synaptic cell membrane	Promotes synapse development	0.00691288	0.173947	0.724713	1.37986
C9JZR2;H0YC95;O60716	CTNND1	Catenin delta-1	cell junction, cell membrane	cell-cell adhesion	0.0214739	0.247679	0.817032	1.22394
Q9Y4G6	TLN2	Talin-2	cytoplasm, synapse, cell membrane	cell adhesion	0.00882098	0.191218	0.823356	1.21454
ER and Golgi, Vesicle formation and trafficking
P08240	SRPRA	Signal recognition particle receptor subunit alpha	ER	ER recognition	0.00590766	0.163087	0.459273	2.17736
Q86UR5	RIMS1	Regulating synaptic membrane exocytosis protein 1	cell membrane, synapse	exocytosis	0.0226402	0.249917	0.482682	2.07176
Q8TAC9	SCAMP5	Secretory carrier-associated membrane protein 5	cell membrane, Golgi apparatus	SNARE	0.018055	0.237683	0.492652	2.02983
A0A3F2YNX0;A0A3F2YNZ0;A0A8I5KPG1;F1T0I1;O15027	SEC16A	Protein transport protein sec16 (Fragment);Protein transport protein sec16 (Fragment);Protein transport protein sec16;Protein transport protein sec16;Protein transport protein Sec16A	ER	organization of the endoplasmic reticulum exit sites	0.00894294	0.191218	0.4985	2.00602
O75379	VAMP4	Vesicle-associated membrane protein 4	mebrane, endosome	vesicle trafficking	0.0145092	0.22357	0.50109	1.99565
B5MCD7;O43759	SYNGR1	Synaptogyrin-1	secretory vesicle, melanosome	SNV formation	0.0368892	0.28982	0.518125	1.93004
Q8IV01	SYT12	Synaptotagmin-12	secretory vesicle	SNV neurotransmitter release	0.0450259	0.313862	0.541349	1.84724
P60468	SEC61B	Protein transport protein Sec61 subunit beta	ER	organization of the endoplasmic reticulum exit sites	0.0156763	0.228138	0.560017	1.78566
Q9Y2T2	AP3M1	AP-3 complex subunit mu-1	cell membrane	vesicular trafficking	0.00702314	0.174706	0.586262	1.70572
Q8NC44	RETREG2	Reticulophagy regulator 2	ER	ER autophagy regulator	0.0116596	0.206725	0.589674	1.69585
K7EPQ7;Q5BJH7	YIF1B	Protein YIF1;Protein YIF1B	ER and Golgi apparatus	Organization Golgi, ER	0.0289426	0.266474	0.600305	1.66582
Q14088	RAB33A	Ras-related protein Rab-33A	cell membrane, Golgi apparatus	Golgi integrity and vesicular trafficking	0.0292792	0.266474	0.621736	1.6084
A0A087X1E4;P53365	ARFIP2	Arfaptin-2	Golgi apparatus	vesicles, autophagy	0.00343565	0.135086	0.62865	1.59071
A8MUM1;Q53HC9	EIPR1	EARP and GARP complex-interacting protein 1	ER and Golgi apparatus	Golgi transport	0.00555072	0.163087	0.631682	1.58307
Q8IYI6	EXOC8	Exocyst complex component 8	Golgi apparatus	exosomes	0.00882931	0.191218	0.671423	1.48937
Q16623	STX1A	Syntaxin-1A	secretory vesicle	SNARE complex	0.0475785	0.323942	0.673848	1.48401
Q9UPY6	WASF3	Actin-binding protein WASF3			0.0449245	0.313862	0.675347	1.48072
A0A2R8Y5A6;A0A2R8Y7E6;A0A2R8Y7P6;A0A2R8YDM9;A0A5F9ZHH4;A0A5F9ZHW5;A0A5F9ZHX3;A0A5F9ZI57;F8VQP2;F8WB06;H0YH87;Q99700;V9GY86	ATXN2	Ataxin-2	Golgi apparatus	endocytosis	0.0465144	0.320713	0.675362	1.48069
Q15771	RAB30	Ras-related protein Rab-30	cell membrane, Golgi apparatus	Golgi integrity and vesicular trafficking	0.0156853	0.228138	0.676349	1.47853
Q5T5C0	STXBP5	Syntaxin-binding protein 5	cytoplasm, cell membrane	SNARE complex	0.0133746	0.215694	0.691672	1.44577
A0A7P0T9L9;A0A7P0TA34;Q9Y6D5	ARFGEF2	Brefeldin A-inhibited guanine nucleotide-exchange protein 2	Golgi apparatus	Golgi integrity and vesicular trafficking	0.0214608	0.247679	0.694014	1.44089
A0A8I5KQ98;A0A8I5KQH9;A0A8I5KSF0;A0A8I5KTE5;A0A8I5KWY9;A0A8I5KXF8;A0A8I5QKX6;Q08378	GOLGA3	Golgin subfamily A member 3 (Fragment);Golgin subfamily A member 3 (Fragment);Golgin subfamily A member 3 (Fragment);Golgin subfamily A member 3 (Fragment);Golgin subfamily A member 3;Golgin subfamily A member 3 (Fragment);Golgin subfamily A member 3 (Fragment);Golgin subfamily A member 3	Golgi apparatus	Golgi maintanence	0.00694692	0.173947	0.695334	1.43816
Q5TH69	ARFGEF3	Brefeldin A-inhibited guanine nucleotide-exchange protein 3	Golgi apparatus	Golgi integrity and vesicular trafficking	0.0173644	0.234673	0.697032	1.43466
Q6ZMI0	PPP1R21	Protein phosphatase 1 regulatory subunit 21	cell membrane	endosomes	0.00529885	0.163087	0.6974	1.4339
P49757	NUMB	Protein numb homolog	cell membrane	endocytosis	0.0198698	0.243412	0.698977	1.43066
A0A2R8Y2A8;A0A5F9UJV3;Q13367	AP3B2	AP-3 complex subunit beta;AP-3 complex subunit beta;AP-3 complex subunit beta-2	cell membrane	vesicular trafficking	0.000918231	0.091808	0.703639	1.42118
Q96JG6	VPS50	Syndetin	endosome	EARP complex vesicle recycling	0.0117745	0.206725	0.705006	1.41843
Q8WXF7	ATL1	Atlastin-1	ER and Golgi apparatus	ER and GOLGI biogenesis	0.00245698	0.123043	0.718208	1.39235
Q9NQC3	RTN4	Reticulon-4	ER, cell membrane	stabilisation ER	0.0327343	0.27997	0.720995	1.38697
O00562	PITPNM1	Membrane-associated phosphatidylinositol transfer protein 1	Golgi apparatus	Golgi maintanence	0.034599	0.2861	0.724594	1.38008
E9PDG8;O60641	SNAP91	Clathrin coat assembly protein AP180		endocytosis	0.00343921	0.135086	0.725067	1.37918
Q9Y5M8	SRPRB	Signal recognition particle receptor subunit beta	ER	ER recognition	0.034362	0.284927	0.736116	1.35848
A0A8I5KRK1;A0A8I5KRP1;A0A8I5KWJ9;A0A8I5KY07;A0A8I5KYQ0;A0A8I5KZB3;Q9H2M9	RAB3GAP2	Rab3 GTPase-activating protein non-catalytic subunit	cell membrane, Golgi apparatus	Golgi integrity and vesicular trafficking	0.00930875	0.194541	0.738886	1.35339
A0A0A0MRI2;Q9UNH7	SNX6	Sorting nexin;Sorting nexin-6	endosome	endocytosis	0.0339507	0.283736	0.753378	1.32736
Q9Y6D6	ARFGEF1	Brefeldin A-inhibited guanine nucleotide-exchange protein 1	Golgi apparatus	Golgi integrity and vesicular trafficking	0.0362117	0.28912	0.758714	1.31802
P09497	CLTB	Clathrin light chain B		vesicles	0.0385736	0.29599	0.760488	1.31495
Q96A65	EXOC4	Exocyst complex component 4	Golgi apparatus	exosomes	0.00469788	0.155627	0.765374	1.30655
P48444	ARCN1	Coatomer subunit delta	ER and Golgi apparatus	Golgi-to-ER transport	0.0258173	0.263433	0.765503	1.30633
Q8IYB5	SMAP1	Stromal membrane-associated protein 1	cell membrane	endocytosis	0.0431353	0.306847	0.76822	1.30171
A0A0A6YYL4	CORO7-PAM16	Coronin			0.0392776	0.296647	0.768388	1.30143
Q96QK1	VPS35	Vacuolar protein sorting-associated protein 35	mebrane, endosome	vesicle sorting	0.0197578	0.243412	0.770661	1.29759
Q5VIR6	VPS53	Vacuolar protein sorting-associated protein 53 homolog	mebrane, endosome	vesicle trafficking	0.00315667	0.135086	0.773522	1.29279
Q8WUD1	RAB2B	Ras-related protein Rab-2B	cell membrane, Golgi apparatus	Golgi integrity and vesicular trafficking	0.0400534	0.298306	0.773925	1.29212
Q96RL7	VPS13A	Intermembrane lipid transfer protein VPS13A	ER, mitochondrion	ER-mitochondria contact sites	0.0239106	0.254201	0.778408	1.28467
G5EA31;P53992	SEC24C	Protein transport protein Sec24C	ER	organization of the endoplasmic reticulum exit sites	0.0244622	0.25862	0.791116	1.26404
C9JJN9;Q8N3P4	VPS8	Vacuolar protein sorting-associated protein 8 homolog	mebrane, endosome	endosomal tethering complexes	0.0370628	0.28982	0.798908	1.25171
P31146	CORO1A	Coronin-1A			0.00967925	0.194541	0.800342	1.24947
A0A7P0TA78;A0A7P0TAC5;A0A7P0TAN5;P42858	HTT	Huntingtin	cytoplasm, nucleus, ER	vesicle function	0.0349842	0.287581	0.818014	1.22247
A0A2R8YE10;Q9NRW7	VPS45	Vacuolar protein sorting-associated protein 45	mebrane, endosome	vesicle trafficking	0.0031033	0.135086	0.81891	1.22114
O00429	DNM1L	Dynamin-1-like protein			0.0446807	0.313176	0.824076	1.21348
P63010	AP2B1	AP-2 complex subunit beta	cell membrane	vesicular trafficking	0.0262401	0.264142	0.826201	1.21036
Q15276	RABEP1	Rab GTPase-binding effector protein 1	cell membrane, Golgi apparatus	Golgi integrity and vesicular trafficking	0.0230379	0.25196	0.840785	1.18937
P07737	PFN1	Profilin-1			0.0172236	0.234673	1.48254	0.674517
H7C5U0	DNM1	Dynamin-1 (Fragment)			0.0127297	0.211966	1.49675	0.668114
Q9UJC5	SH3BGRL2	SH3 domain-binding glutamic acid-rich-like protein 2			0.0346538	0.2861	3.07791	0.324896
Regulatory proteins
Q5JVS0	HABP4	Intracellular hyaluronan-binding protein 4	nucleus, cytoplasm	ribosome-binding protein that promotes ribosome hibernation, a process during which ribosomes are stabilized in an inactive state and preserved from proteasomal degradation	0.0156418	0.228138	0.387138	2.58306
Q96BY9	SARAF	Store-operated calcium entry-associated regulatory factor	ER	involved in protecting cells from Ca2+ overfilling	0.0356923	0.288942	0.532357	1.87844
O60260	PRKN	E3 ubiquitin-protein ligase parkin	various	participates in the removal and/or detoxification of abnormally folded or damaged protein by mediating 'Lys-63'-linked polyubiquitination of misfolded proteins such as PARK7	0.0418883	0.30425	0.571682	1.74922
O60271	SPAG9	C-Jun-amino-terminal kinase-interacting protein 4	cytoplasm, lysosome	Regulates lysosomal positioning	0.00183412	0.103235	0.577294	1.73222
Q13049	TRIM32	E3 ubiquitin-protein ligase TRIM32	cytoplasm mitochondrion, ER	regulator autophagy	0.0061704	0.163087	0.588725	1.69858
Q8NC44	RETREG2	Reticulophagy regulator 2	ER	ER autophagy regulator	0.0116596	0.206725	0.589674	1.69585
P51798	CLCN7	H(+)/Cl(-) exchange transporter 7	lysosome	contributes to the acidification of the lysosome lumen and may be involved in maintaining lysosomal pH	0.0190011	0.241434	0.605144	1.6525
Q8NC51	SERBP1	SERPINE1 mRNA-binding protein 1	nucleus, cytoplasm	ribosome-binding protein that promotes ribosome hibernation, a process during which ribosomes are stabilized in an inactive state and preserved from proteasomal degradation	0.0420284	0.304335	0.629527	1.58849
A0A494C0R8;I3L2B0;K7EIG1;O75153	CLUH	Clustered mitochondria protein homolog;Clustered mitochondria protein homolog;Clustered mitochondria protein homolog (Fragment);Clustered mitochondria protein homolog	cytoplasm	mRNA-binding protein involved in proper cytoplasmic distribution of mitochondria	0.0125955	0.211966	0.649858	1.5388
Q13114	TRAF3	TNF receptor-associated factor 3	cytoplasm, endosome, mitochondrion	acts as a negative NF-kappa-B regulator, possibly to avoid unregulated inflammatory response	0.0459255	0.317805	0.652317	1.533
Q96D05	FAM241B	Protein FAM241B	membrane	lysosome homeostasis	0.00785534	0.187996	0.665083	1.50357
A0A6I8PIT3;A0A6I8PIV1;Q9P2J5	LARS1	Leucine--tRNA ligase;Leucine--tRNA ligase;Leucine--tRNA ligase, cytoplasmic	cytoplasm	mitochodria maintenance	0.0377555	0.293859	0.665971	1.50157
Q16799	RTN1	Reticulon-1	ER, Golgi apparatus	inhibits amyloid precursor protein processing	0.0181612	0.237683	0.700616	1.42731
Q9UH62	ARMCX3	Armadillo repeat-containing X-linked protein 3	mitochondrion, nucleus	Regulates mitochondrial aggregation and transport in axons in living neurons.	0.00102712	0.091808	0.726742	1.376
J3QQJ5;Q9Y2L5	TRAPPC8	Trafficking protein particle complex subunit 8	Golgi apparatus	functions as an activator of NF-kappa-B	0.0368528	0.28982	0.746221	1.34009
Q86T03	PIP4P1	Type 1 phosphatidylinositol 4,5-bisphosphate 4-phosphatase	endosome, lysosome	Regulates lysosomal positioning	0.0409074	0.300566	0.754436	1.32549
O60313	OPA1	Dynamin-like 120 kDa protein, mitochondrial	mitochondrion	essential for normal mitochondrial morphology	0.0146549	0.223848	0.775965	1.28872
Q96Q05	TRAPPC9	Trafficking protein particle complex subunit 9	Golgi apparatus	functions as an activator of NF-kappa-B	0.0453901	0.315822	0.810842	1.23329
O00429	DNM1L	Dynamin-1-like protein	various	functions in mitochondrial and peroxisomal division	0.0446807	0.313176	0.824076	1.21348
P40227	CCT6A	T-complex protein 1 subunit zeta	cytoplasm	component of the chaperonin-containing T-complex (TRiC), protein folding	0.0255447	0.262765	0.847193	1.18037
Q99832	CCT7	T-complex protein 1 subunit eta	cytoplasm	component of the chaperonin-containing T-complex (TRiC), protein folding	0.0234462	0.252733	0.850867	1.17527
B7ZAR1;E9PCA1;P48643	CCT5	T-complex protein 1 subunit epsilon	cytoplasm	component of the chaperonin-containing T-complex (TRiC), protein folding	0.0342007	0.28421	0.860171	1.16256
Stress granules, mRNA translation
A0A087WUT6;O60841	EIF5B	Eukaryotic translation initiation factor 5B	cytoplasm	translation	0.0316199	0.274761	0.443263	2.256
A0A6Q8PF05;B4DHE8;Q96DH6	MSI2	RNA-binding protein Musashi homolog 2 (Fragment);RNA-binding protein Musashi homolog 2;RNA-binding protein Musashi homolog 2	cytoplasm	translation	0.00480585	0.156199	0.456809	2.1891
Q14157	UBAP2L	Ubiquitin-associated protein 2-like	cytoplasm, nucleus	stress granules	0.0186866	0.240274	0.571555	1.74961
Q9NZB2	FAM120A	Constitutive coactivator of PPAR-gamma-like protein 1	cell membrane, cytoplasm	mRNA transport	0.00958361	0.194541	0.582762	1.71597
A0A087X1X7;E9PRY8	EEF1D	Elongation factor 1-delta		translation	0.0171547	0.234673	0.612836	1.63176
A0A7I2Y1C3;E7EUU4;E7EX73;E9PGM1;Q04637	EIF4G1	Eukaryotic translation initiation factor 4 gamma 1	cytosol	translation	0.00888063	0.191218	0.628663	1.59068
P26641	EEF1G	Elongation factor 1-gamma	cytosol	translation	0.0225762	0.249917	0.641681	1.55841
A0A494C0R8;I3L2B0;K7EIG1;O75153	CLUH	Clustered mitochondria protein homolog;Clustered mitochondria protein homolog;Clustered mitochondria protein homolog (Fragment);Clustered mitochondria protein homolog	cytoplasm	mRNA-binding protein involved in proper cytoplasmic distribution of mitochondria	0.0125955	0.211966	0.649858	1.5388
O14602;P47813	EIF1AY;EIF1AX	Eukaryotic translation initiation factor 1A, Y-chromosomal;Eukaryotic translation initiation factor 1A, X-chromosomal	cytosol	translation	0.0141413	0.220581	0.651053	1.53597
O76094	SRP72	Signal recognition particle subunit SRP72	cytoplasm, ER	translation	0.0194742	0.243412	0.656722	1.52271
A0A7I2V3I0;A0A7I2V5Z6;P60228	EIF3E	Eukaryotic translation initiation factor 3 subunit E	cytoplasm	translation	0.0139148	0.220491	0.671138	1.49001
O43583	DENR	Density-regulated protein	unknown	tranlslation	0.00153013	0.103235	0.672278	1.48748
B4DXZ6;P51114	FXR1	Fragile X mental retardation syndrome-related protein 1;RNA-binding protein FXR1	cell membrane	mRNA translation	0.0470231	0.322275	0.67927	1.47217
Q01518	CAP1	Adenylyl cyclase-associated protein 1	cell membrane	mRNA localization	0.00763494	0.185087	0.76761	1.30274
Q14152	EIF3A	Eukaryotic translation initiation factor 3 subunit A	cytoplasm	translation	0.0354705	0.287848	0.780121	1.28185
F6QDS0;I3L0H8;Q9NUU7	hCG_2043426;DDX19A;DDX19A	RNA helicase;ATP-dependent RNA helicase DDX19A;ATP-dependent RNA helicase DDX19A	cytoplasm, nucleus	transcription	0.0227787	0.249917	0.782716	1.2776

## Sheet: young vs middle aged ttest
unpaired student's t-test (p-value) and student's ttest correction via Benjamini Hochberg (q-value)
Accession	Genes	Protein Name	p-value	q-value (Benjamini Hochberg)	FC middle/young	FC young/middle
Q13938	CAPS	Calcyphosin	0.00414896	0.215989	5.62891	0.177654
P05362	ICAM1	Intercellular adhesion molecule 1	8.44531e-05	0.107143	3.89088	0.257011
Q9H4G0	EPB41L1	Band 4.1-like protein 1	0.0164571	0.278381	3.47163	0.288049
P19971	TYMP	Thymidine phosphorylase	0.000191561	0.122855	3.4431	0.290436
Q9UJC5	SH3BGRL2	SH3 domain-binding glutamic acid-rich-like protein 2	0.0246857	0.30631	3.33523	0.29983
B3KY94;O14735	CDIPT	CDP-diacylglycerol--inositol 3-phosphatidyltransferase	0.00205918	0.21483	3.17806	0.314657
Q6PEY2	TUBA3E	Tubulin alpha-3E chain	0.0377277	0.326344	3.17592	0.31487
P61626	LYZ	Lysozyme C	0.000501859	0.191008	3.11532	0.320995
H0YD13;P16070	CD44	CD44 antigen	0.00593095	0.237552	3.0679	0.325956
P01011	SERPINA3	Alpha-1-antichymotrypsin	0.0233785	0.30631	2.86736	0.348753
A0A2R8YGD1;A0A804HJ17;O14773	TPP1	Tripeptidyl-peptidase 1	0.0309277	0.313896	2.84955	0.350933
Q9UEU0	VTI1B	Vesicle transport through interaction with t-SNAREs homolog 1B	0.00156973	0.21483	2.80391	0.356645
P62310	LSM3	U6 snRNA-associated Sm-like protein LSm3	0.00911854	0.242142	2.70478	0.369716
Q14683	SMC1A	Structural maintenance of chromosomes protein 1A	5.23468e-05	0.107143	2.68789	0.372039
C9J0J7	PFN2	Profilin	0.0198214	0.292362	2.66286	0.375536
Q6UWP2	DHRS11	Dehydrogenase/reductase SDR family member 11	0.00419947	0.215989	2.58793	0.386409
P01911;Q5Y7D1	HLA-DRB1	HLA class II histocompatibility antigen, DRB1 beta chain;HLA class II histocompatibility antigen DR beta chain	0.00466289	0.219485	2.56501	0.389863
P14174	MIF	Macrophage migration inhibitory factor	0.0440567	0.334851	2.5169	0.397315
X6RKN2	NFASC	Neurofascin (Fragment)	0.0144479	0.266529	2.49044	0.401536
K7ENE5;O00115	DNASE2	Deoxyribonuclease II (Fragment);Deoxyribonuclease-2-alpha	0.0016977	0.21483	2.48733	0.402038
Q13336	SLC14A1	Urea transporter 1	0.00269968	0.21483	2.46536	0.40562
Q9H492	MAP1LC3A	Microtubule-associated proteins 1A/1B light chain 3A	0.0325478	0.319977	2.4591	0.406653
Q9H3G5	CPVL	Probable serine carboxypeptidase CPVL	0.0192612	0.292362	2.44241	0.409432
P00450	CP	Ceruloplasmin	0.0385657	0.32745	2.39879	0.416876
P63220;Q8WVC2	RPS21	40S ribosomal protein S21	0.0196841	0.292362	2.35789	0.424107
O14561	NDUFAB1	Acyl carrier protein, mitochondrial	0.014496	0.266529	2.3229	0.430496
A0A087WZM2;A0A804HJZ7;A0A804HKZ2;D6REQ6;D6RHI9;O00584	RNASET2	Ribonuclease T2;Ribonuclease T2;Ribonuclease T2;Ribonuclease T2;Ribonuclease T2 (Fragment);Ribonuclease T2	0.0336609	0.32174	2.32147	0.430762
P62820	RAB1A	Ras-related protein Rab-1A	0.00279859	0.21483	2.31721	0.431553
Q14240	EIF4A2	Eukaryotic initiation factor 4A-II	0.0416326	0.334851	2.27463	0.439632
A0A087X2I5;Q9UK45	LSM7	U6 snRNA-associated Sm-like protein LSm7	0.0156593	0.270971	2.20954	0.452584
Q04941	PLP2	Proteolipid protein 2	0.0168477	0.281098	2.19437	0.455711
C9JF17;P05090	APOD	Apolipoprotein D (Fragment);Apolipoprotein D	0.00479947	0.219485	2.1688	0.461085
P25311	AZGP1	Zinc-alpha-2-glycoprotein	0.00069871	0.203998	2.1634	0.462236
Q08462	ADCY2	Adenylate cyclase type 2	0.0356501	0.322646	2.16176	0.462587
O00487	PSMD14	26S proteasome non-ATPase regulatory subunit 14	0.00226022	0.21483	2.159	0.463178
P0C0L4	C4A	Complement C4-A	0.011977	0.263541	2.14313	0.466608
A0A8I5KVJ6;F2Z2X9;G3V223;G3V3U5;G3V4G9;P07902	;GALT;GALT;GALT;;GALT	GalP_UDP_transf domain-containing protein;Galactose-1-phosphate uridylyltransferase;Galactose-1-phosphate uridylyltransferase;Galactose-1-phosphate uridylyltransferase;UDP-glucose--hexose-1-phosphate uridylyltransferase (Fragment);Galactose-1-phosphate uridylyltransferase	0.0247782	0.30631	2.13981	0.467332
Q9BVA1	TUBB2B	Tubulin beta-2B chain	0.0337295	0.32174	2.13551	0.468272
Q9UM19	HPCAL4	Hippocalcin-like protein 4	0.00616741	0.241991	2.12958	0.469575
Q92597	NDRG1	Protein NDRG1	0.00538953	0.225413	2.11824	0.472089
P11717	IGF2R	Cation-independent mannose-6-phosphate receptor	0.0343788	0.322646	2.11618	0.472549
P55795	HNRNPH2	Heterogeneous nuclear ribonucleoprotein H2	0.0332066	0.320952	2.10908	0.474141
Q9BPX5	ARPC5L	Actin-related protein 2/3 complex subunit 5-like protein	0.0393867	0.328963	2.10203	0.47573
A0A0A0MTH3;Q13418	ILK	Integrin-linked protein kinase	0.00176474	0.21483	2.06731	0.48372
P52566	ARHGDIB	Rho GDP-dissociation inhibitor 2	0.00717706	0.242142	2.06592	0.484045
E9PJL7	CRYAB	Alpha-crystallin B chain (Fragment)	0.0439076	0.334851	2.0578	0.485955
Q96AG4	LRRC59	Leucine-rich repeat-containing protein 59	0.00533949	0.225413	2.05432	0.486778
P17931	LGALS3	Galectin-3	0.0359959	0.322853	2.05002	0.4878
G3V3Y1;Q8N8N7	;PTGR2	15-oxoprostaglandin 13-reductase;Prostaglandin reductase 2	0.00245738	0.21483	2.04961	0.487898
A2A2V1;P04156	PRNP	Major prion protein (Fragment);Major prion protein	0.00673997	0.242142	2.04074	0.490019
C9J8T4;C9JYN7;O43567	RNF13	RING-type E3 ubiquitin transferase (Fragment);RING-type E3 ubiquitin transferase (Fragment);E3 ubiquitin-protein ligase RNF13	0.00473963	0.219485	2.04048	0.49008
O95394	PGM3	Phosphoacetylglucosamine mutase	0.0252946	0.30631	2.03724	0.49086
Q9NZ08	ERAP1	Endoplasmic reticulum aminopeptidase 1	0.00868292	0.242142	2.02088	0.494835
Q9HAV0	GNB4	Guanine nucleotide-binding protein subunit beta-4	0.0291049	0.311435	2.01878	0.495349
P12111	COL6A3	Collagen alpha-3(VI) chain	0.0169131	0.281098	2.00585	0.498542
P02747	C1QC	Complement C1q subcomponent subunit C	0.0024088	0.21483	1.99986	0.500036
P12004	PCNA	Proliferating cell nuclear antigen	0.0150268	0.267393	1.98116	0.504754
Q14315	FLNC	Filamin-C	0.0256685	0.30631	1.97911	0.505278
A0A1B0GW05	DPY19L1	Probable C-mannosyltransferase DPY19L1	0.00820433	0.242142	1.97446	0.506466
P63173	RPL38	60S ribosomal protein L38	0.0187852	0.292362	1.9717	0.507177
Q96AT9	RPE	Ribulose-phosphate 3-epimerase	0.0182765	0.290579	1.96043	0.510091
A0A804HJ86;Q9GZZ9	UBA5	Ubiquitin-like modifier-activating enzyme 5	0.00533346	0.225413	1.93537	0.516697
O95810	CAVIN2	Caveolae-associated protein 2	0.00127986	0.21483	1.93491	0.516819
P61077	UBE2D3	Ubiquitin-conjugating enzyme E2 D3	0.000588783	0.203719	1.93034	0.518044
Q9Y5L3	ENTPD2	Ectonucleoside triphosphate diphosphohydrolase 2	0.0155858	0.270971	1.92834	0.51858
P08294	SOD3	Extracellular superoxide dismutase [Cu-Zn]	0.00239583	0.21483	1.92532	0.519394
J3KQJ1;Q8NBJ7	SUMF2	Inactive C-alpha-formylglycine-generating enzyme 2	0.0321696	0.319977	1.91063	0.523389
P02452	COL1A1	Collagen alpha-1(I) chain	0.0229696	0.30631	1.90289	0.525516
P60602	ROMO1	Reactive oxygen species modulator 1	0.0125261	0.263541	1.90115	0.525998
H0YA20;P52824	DGKQ	Diacylglycerol kinase (Fragment);Diacylglycerol kinase theta	0.0149425	0.267393	1.87514	0.533293
A0A1B0GTB8;A0A1B0GVF3;A0A1B0GWC0;P23786	CPT2	Carnitine O-palmitoyltransferase 2, mitochondrial;Carnitine O-palmitoyltransferase 2, mitochondrial;Carnitine O-palmitoyltransferase 2, mitochondrial;Carnitine O-palmitoyltransferase 2, mitochondrial	0.0480825	0.344827	1.87272	0.533984
Q13015	MLLT11	Protein AF1q	0.0375182	0.326344	1.86905	0.535031
O14733	MAP2K7	Dual specificity mitogen-activated protein kinase kinase 7	0.0406965	0.332794	1.86035	0.537534
P49773	HINT1	Adenosine 5'-monophosphoramidase HINT1	0.0364794	0.325154	1.85502	0.539078
P08123	COL1A2	Collagen alpha-2(I) chain	0.0471972	0.343466	1.84256	0.542723
Q99962	SH3GL2	Endophilin-A1	0.0049018	0.219485	1.84126	0.543106
Q96C23	GALM	Galactose mutarotase	0.0468543	0.343138	1.83645	0.54453
P41222	PTGDS	Prostaglandin-H2 D-isomerase	0.0285729	0.311421	1.82987	0.546488
P23527;P33778;Q16778	H2BC17;H2BC3;H2BC21	Histone H2B type 1-O;Histone H2B type 1-B;Histone H2B type 2-E	0.0195067	0.292362	1.81693	0.550379
A0A087WW23;P20292	ALOX5AP	Arachidonate 5-lipoxygenase-activating protein	0.00161779	0.21483	1.8167	0.550449
O60869	EDF1	Endothelial differentiation-related factor 1	0.00939378	0.242142	1.81283	0.551624
B4DVL2;H0Y988;Q02083;R4GNC0	NAAA	N-acylethanolamine-hydrolyzing acid amidase;N-acylethanolamine-hydrolyzing acid amidase (Fragment);N-acylethanolamine-hydrolyzing acid amidase;N-acylethanolamine-hydrolyzing acid amidase (Fragment)	0.0479166	0.344746	1.81224	0.551804
A0A7I2V5R1;G3V5V0;Q8TD19	NEK9	Serine/threonine-protein kinase Nek9	0.0464711	0.342769	1.80755	0.553236
Q9BTZ2	DHRS4	Dehydrogenase/reductase SDR family member 4	0.0073648	0.242142	1.80665	0.553509
P07741	APRT	Adenine phosphoribosyltransferase	0.00309948	0.21483	1.79941	0.555737
P48681	NES	Nestin	0.0133172	0.263541	1.79311	0.557691
Q5T0I0	GSN	Macrophage-capping protein (Fragment)	0.000162819	0.122855	1.79301	0.557721
A0A7P0T9I6;A0A7P0T9R0;P20591	MX1	Interferon-induced GTP-binding protein Mx1	0.0357121	0.322646	1.79287	0.557764
Q96MC5	BMERB1	bMERB domain-containing protein 1	0.027258	0.306511	1.78541	0.560094
Q8NDH3	NPEPL1	Probable aminopeptidase NPEPL1	0.00819428	0.242142	1.78278	0.560923
P05230	FGF1	Fibroblast growth factor 1	0.00367682	0.21483	1.78061	0.561605
Q8WZA0	LZIC	Protein LZIC	0.0246068	0.30631	1.7595	0.568344
O43325	LYRM1	LYR motif-containing protein 1	0.0173356	0.28349	1.75774	0.568911
Q99828	CIB1	Calcium and integrin-binding protein 1	0.00517438	0.223792	1.75253	0.570605
Q9Y3C6	PPIL1	Peptidyl-prolyl cis-trans isomerase-like 1	0.0188841	0.292362	1.74337	0.5736
Q9Y3E1	HDGFL3	Hepatoma-derived growth factor-related protein 3	0.0193636	0.292362	1.74208	0.574027
P40121	CAPG	Macrophage-capping protein	0.0183073	0.290579	1.73621	0.575968
P17568	NDUFB7	NADH dehydrogenase [ubiquinone] 1 beta subcomplex subunit 7	0.00414419	0.215989	1.73612	0.575999
A0A087WWM6;O43272	PRODH	Proline dehydrogenase;Proline dehydrogenase 1, mitochondrial	0.0222889	0.30631	1.73422	0.576627
H7C5U0	DNM1	Dynamin-1 (Fragment)	0.00363866	0.21483	1.70443	0.586705
A0A0A0MSU4;O94911	ABCA8	ABC-type organic anion transporter ABCA8	0.0340779	0.322646	1.69389	0.590356
A8MWD9;F5H013;P62308;Q49AN9	SNRPGP15;SNRPG;SNRPG;SNRPG	Putative small nuclear ribonucleoprotein G-like protein 15;Small nuclear ribonucleoprotein G;Small nuclear ribonucleoprotein G;Small nuclear ribonucleoprotein G	0.00790386	0.242142	1.69303	0.590657
Q9BUF5	TUBB6	Tubulin beta-6 chain	0.0407681	0.332794	1.68967	0.59183
A0A7P0T989;Q9UBR2	CTSZ	Cathepsin X;Cathepsin Z	0.00147976	0.21483	1.68401	0.593819
A8MYV2;B8ZZ10;Q9NQ29	LUC7L	LUC7-like (S. cerevisiae);LUC7-like (S. cerevisiae) (Fragment);Putative RNA-binding protein Luc7-like 1	0.0218231	0.30631	1.6817	0.594636
Q9Y6U3	SCIN	Scinderin	0.00667807	0.242142	1.68103	0.594873
P21980	TGM2	Protein-glutamine gamma-glutamyltransferase 2	0.0108179	0.255733	1.68077	0.594966
E7EQT4;Q9UKV3;S4R3H4	ACIN1	Apoptotic chromatin condensation inducer in the nucleus	0.0195089	0.292362	1.68049	0.595064
O15511	ARPC5	Actin-related protein 2/3 complex subunit 5	0.0330509	0.320952	1.68005	0.595221
M0QXL5;M0R0P1;M0R299;M0R2Q4;P22087	FBL	rRNA 2'-O-methyltransferase fibrillarin (Fragment);rRNA 2'-O-methyltransferase fibrillarin (Fragment);rRNA 2'-O-methyltransferase fibrillarin (Fragment);rRNA 2'-O-methyltransferase fibrillarin (Fragment);rRNA 2'-O-methyltransferase fibrillarin	0.025502	0.30631	1.66997	0.598812
C9JLI6;H0YMV8;Q71UM5	RPS27L	40S ribosomal protein S27;40S ribosomal protein S27;40S ribosomal protein S27-like	0.0416313	0.334851	1.66467	0.600719
P27338	MAOB	Amine oxidase [flavin-containing] B	0.00404104	0.215989	1.66298	0.601329
A0A8I5KU53;A0A8I5QKL9;Q15746	MYLK	Myosin light chain kinase, smooth muscle;Myosin light chain kinase, smooth muscle;Myosin light chain kinase, smooth muscle	0.00334247	0.21483	1.66082	0.602112
P07737	PFN1	Profilin-1	0.00638808	0.242142	1.65959	0.602558
Q9NRX4	PHPT1	14 kDa phosphohistidine phosphatase	0.0386298	0.32745	1.65835	0.603011
Q96EM0	L3HYPDH	Trans-3-hydroxy-L-proline dehydratase	0.00956221	0.242142	1.64383	0.608336
Q9H3S1	SEMA4A	Semaphorin-4A	0.00301536	0.21483	1.6348	0.611695
J3KQN4;P83881;Q969Q0	RPL36A;RPL36A;RPL36AL	60S ribosomal protein L36a;60S ribosomal protein L36a;60S ribosomal protein L36a-like	0.00246621	0.21483	1.62714	0.614576
Q96I99	SUCLG2	Succinate--CoA ligase [GDP-forming] subunit beta, mitochondrial	0.0226962	0.30631	1.62035	0.61715
Q8WWI5	SLC44A1	Choline transporter-like protein 1	0.00915712	0.242142	1.6186	0.617817
Q9NRW1	RAB6B	Ras-related protein Rab-6B	0.0329835	0.320952	1.61619	0.61874
P51572	BCAP31	B-cell receptor-associated protein 31	0.00921331	0.242142	1.6066	0.622433
B5ME97;E7EW69;E7EX04;Q9P0V9	SEPTIN10	Septin 10, isoform CRA_c;Septin;Septin;Septin-10	0.00838993	0.242142	1.6045	0.623247
P36269	GGT5	Glutathione hydrolase 5 proenzyme	0.0156497	0.270971	1.59699	0.62618
H3BU68;Q7L5N7	LPCAT2	Lysophosphatidylcholine acyltransferase 2 (Fragment);Lysophosphatidylcholine acyltransferase 2	0.00735722	0.242142	1.59417	0.627285
P57772	EEFSEC	Selenocysteine-specific elongation factor	0.00105224	0.21483	1.59407	0.627326
E7EVW7;P14317	HCLS1	Hematopoietic lineage cell-specific protein	0.0228069	0.30631	1.59367	0.627483
A0A7P0T8L1;A0A7P0T8L8;A0A7P0T9H0;A0A7P0T9Z2;A0A7P0TAH5;A0A7P0Z4N9;Q6IQ26	DENND5A	DENN domain-containing protein 5A	0.0378799	0.326918	1.59268	0.627872
Q8N0X4	CLYBL	Citramalyl-CoA lyase, mitochondrial	0.0228309	0.30631	1.59226	0.62804
Q86XE5	HOGA1	4-hydroxy-2-oxoglutarate aldolase, mitochondrial	0.00891049	0.242142	1.58708	0.63009
P30043	BLVRB	Flavin reductase (NADPH)	0.00113746	0.21483	1.5868	0.630201
P12109	COL6A1	Collagen alpha-1(VI) chain	0.047191	0.343466	1.5867	0.630239
Q7Z7H5	TMED4	Transmembrane emp24 domain-containing protein 4	0.0121783	0.263541	1.58239	0.631957
P37108	SRP14	Signal recognition particle 14 kDa protein	0.00691487	0.242142	1.5815	0.632311
P02511	CRYAB	Alpha-crystallin B chain	0.0153368	0.270442	1.57902	0.633304
Q16880	UGT8	2-hydroxyacylsphingosine 1-beta-galactosyltransferase	0.0448348	0.337904	1.57014	0.636884
Q6P4F2	FDX2	Ferredoxin-2, mitochondrial	0.0326342	0.319977	1.54578	0.646923
Q96DE0	NUDT16	U8 snoRNA-decapping enzyme	0.0285616	0.311421	1.5382	0.650112
Q96DG6	CMBL	Carboxymethylenebutenolidase homolog	0.0352974	0.322646	1.53684	0.650684
H0Y4Y2;Q6IQ20	NAPEPLD	N-acyl-phosphatidylethanolamine-hydrolyzing phospholipase D (Fragment);N-acyl-phosphatidylethanolamine-hydrolyzing phospholipase D	0.0326589	0.319977	1.53671	0.65074
Q6NZI2	CAVIN1	Caveolae-associated protein 1	0.00688975	0.242142	1.53665	0.650764
O00291	HIP1	Huntingtin-interacting protein 1	0.0179747	0.28988	1.53375	0.651995
A0A0B4J1Z1;C9JAB2;Q16629	SRSF7	Serine/arginine-rich-splicing factor 7;Serine/arginine-rich-splicing factor 7;Serine/arginine-rich splicing factor 7	0.00138832	0.21483	1.53074	0.653281
Q9Y3U8	RPL36	60S ribosomal protein L36	0.0497428	0.344986	1.52727	0.654764
O00764	PDXK	Pyridoxal kinase	0.00952211	0.242142	1.52391	0.656208
P20700	LMNB1	Lamin-B1	0.00920152	0.242142	1.51797	0.658775
Q13425	SNTB2	Beta-2-syntrophin	0.0257239	0.30631	1.51302	0.660931
Q9UIC8	LCMT1	Leucine carboxyl methyltransferase 1	0.0469912	0.343279	1.51292	0.660975
H3BM38;O00161	SNAP23	Synaptosomal-associated protein (Fragment);Synaptosomal-associated protein 23	0.0245383	0.30631	1.51284	0.661007
Q969G6	RFK	Riboflavin kinase	0.00948689	0.242142	1.51129	0.661686
P62805	H4-16	Histone H4	0.0133689	0.263541	1.5047	0.664585
Q9Y3C8	UFC1	Ubiquitin-fold modifier-conjugating enzyme 1	0.0477356	0.344094	1.50259	0.665517
Q96TA1	NIBAN2	Protein Niban 2	0.00957277	0.242142	1.49955	0.666865
A0A286YFF7;A0A2C9F2P4;P50897	PPT1	Palmitoyl-protein thioesterase 1	0.00816881	0.242142	1.49317	0.669717
P12429	ANXA3	Annexin A3	0.0297412	0.311435	1.49221	0.670145
Q9Y3I0	RTCB	RNA-splicing ligase RtcB homolog	0.0264816	0.30631	1.49044	0.670942
Q9NZ45	CISD1	CDGSH iron-sulfur domain-containing protein 1	0.0257101	0.30631	1.48807	0.672011
P30041	PRDX6	Peroxiredoxin-6	0.0032456	0.21483	1.48794	0.672069
O14672	ADAM10	Disintegrin and metalloproteinase domain-containing protein 10	0.0135413	0.263541	1.48708	0.672457
F5H1Z6;F5H8G1;Q9Y365	STARD10	START domain-containing protein 10 (Fragment);START domain-containing protein 10 (Fragment);START domain-containing protein 10	0.0134962	0.263541	1.48664	0.672656
A0A3B3IUA7;Q14258	TRIM25	E3 ubiquitin/ISG15 ligase TRIM25	0.026817	0.306511	1.48492	0.673439
P09525	ANXA4	Annexin A4	0.0219762	0.30631	1.48397	0.673866
P07203	GPX1	Glutathione peroxidase 1	0.0304565	0.312763	1.48229	0.674632
P09417	QDPR	Dihydropteridine reductase	0.0231621	0.30631	1.479	0.676133
A0A0J9YX66;A0A0J9YXJ0;A0A1B0GU44;A0A1B0GUN8;E9PC62;O95319;Q5VZZ6	CELF2	CUGBP Elav-like family member 2	0.0492334	0.344986	1.47773	0.676713
A0A804HHU9;A0A804HHV2;A0A804HII8;A0A804HIJ2;A0A804HJS0;A0A804HKA6;A0A804HL27;F5H5B9;O95630	STAMBP	STAM-binding protein	0.0136357	0.263541	1.47268	0.679036
Q9GZV7	HAPLN2	Hyaluronan and proteoglycan link protein 2	0.0216357	0.30631	1.47223	0.679244
F8W1A4;P54819	AK2	Adenylate kinase 2, mitochondrial;Adenylate kinase 2, mitochondrial	0.00322043	0.21483	1.46828	0.681068
A0A7P0T8D1;A0A7P0TBH1;P01019	AGT	Angiotensinogen	0.0454775	0.338062	1.46776	0.68131
A0A1W2PPX5;A0A1W2PQB7;A0A1W2PQR6;A0A1W2PRS1;A0A1W2PS43;Q14108	SCARB2	Lysosome membrane protein 2;Lysosome membrane protein 2;Lysosome membrane protein 2;Lysosome membrane protein 2 (Fragment);Lysosome membrane protein 2;Lysosome membrane protein 2	7.08883e-05	0.107143	1.46071	0.684597
Q9NR45	NANS	Sialic acid synthase	0.0137677	0.264645	1.46016	0.684857
A0A2R8YD85;Q96BY6	DOCK10	Dedicator of cytokinesis protein 10	0.0219418	0.30631	1.45323	0.68812
F5H0U5;Q9NZD2	GLTP	Glycolipid transfer protein	0.0442511	0.334851	1.44929	0.689995
B4DRN8;Q5W0Z9	ZDHHC20	Palmitoyltransferase;Palmitoyltransferase ZDHHC20	0.0273731	0.306511	1.44879	0.690231
P50148	GNAQ	Guanine nucleotide-binding protein G(q) subunit alpha	0.00446925	0.219485	1.44864	0.690305
P51178	PLCD1	1-phosphatidylinositol 4,5-bisphosphate phosphodiesterase delta-1	0.0124975	0.263541	1.44784	0.690686
A0A0A0MT83;P26440	IVD	Isovaleryl-CoA dehydrogenase, mitochondrial;Isovaleryl-CoA dehydrogenase, mitochondrial	0.00689045	0.242142	1.44733	0.69093
P20340	RAB6A	Ras-related protein Rab-6A	0.0454024	0.338062	1.44392	0.692558
Q15773	MLF2	Myeloid leukemia factor 2	0.034649	0.322646	1.43932	0.694773
P35270	SPR	Sepiapterin reductase	0.00253618	0.21483	1.43632	0.696222
Q13885	TUBB2A	Tubulin beta-2A chain	0.0307115	0.312763	1.43487	0.696928
A0A0D9SFG6;O43739;Q99418	CYTH2;CYTH3;CYTH2	Cytohesin-2;Cytohesin-3;Cytohesin-2	0.0170144	0.281551	1.42998	0.69931
H0Y985;Q6NXT6	TAPT1	Transmembrane anterior posterior transformation protein 1 homolog (Fragment);Transmembrane anterior posterior transformation protein 1 homolog	0.0293014	0.311435	1.42557	0.701471
A0A804HKD8;O60883	GPR37L1	G-protein-coupled receptor 37-like 1;G-protein coupled receptor 37-like 1	0.00433902	0.219485	1.42331	0.702586
P10909	CLU	Clusterin	0.0128996	0.263541	1.4199	0.704273
B1ANG9;B1ANH0;Q16774	GUK1	Guanylate kinase;Guanylate kinase (Fragment);Guanylate kinase	0.0484568	0.344827	1.41802	0.705211
A0A7P0T9I9;P43490	NAMPT	Nicotinamide phosphoribosyltransferase	0.0304992	0.312763	1.41636	0.706035
A0A1B0GVD5;A0A1B0GWE8;F8W787;P07339	CTSD	Cathepsin D	0.0211171	0.304405	1.41281	0.70781
P54652	HSPA2	Heat shock-related 70 kDa protein 2	0.0296051	0.311435	1.40862	0.709914
E9PNF7;P42785	PRCP	Lysosomal Pro-X carboxypeptidase	0.00362421	0.21483	1.40655	0.710961
Q9H0R4	HDHD2	Haloacid dehalogenase-like hydrolase domain-containing protein 2	0.024177	0.30631	1.40473	0.71188
A0A0B4J1R2;Q9H6R3	ACSS3	Propionate--CoA ligase;Acyl-CoA synthetase short-chain family member 3, mitochondrial	0.0048725	0.219485	1.40019	0.714189
A0A2R8Y5S7;P35241	RDX	Radixin	0.00129842	0.21483	1.3995	0.714541
O15127	SCAMP2	Secretory carrier-associated membrane protein 2	0.0106132	0.255733	1.39739	0.715619
Q14558	PRPSAP1	Phosphoribosyl pyrophosphate synthase-associated protein 1	0.0269949	0.306511	1.3971	0.715769
E7EQ69;Q9GZZ1	NAA50	N-alpha-acetyltransferase 50	0.0437667	0.334851	1.39531	0.716689
Q96I24	FUBP3	Far upstream element-binding protein 3	0.0191618	0.292362	1.39413	0.717292
Q9H115	NAPB	Beta-soluble NSF attachment protein	0.0130662	0.263541	1.39291	0.717922
P20073	ANXA7	Annexin A7	0.0243026	0.30631	1.3913	0.718752
O60825	PFKFB2	6-phosphofructo-2-kinase/fructose-2,6-bisphosphatase 2	0.0306872	0.312763	1.39042	0.719209
P46976	GYG1	Glycogenin-1	0.0143015	0.266529	1.39026	0.719291
I3L3Q4	GLOD4	Glyoxalase domain-containing protein 4 (Fragment)	0.0372175	0.326344	1.38707	0.720946
Q8N3E9	PLCD3	1-phosphatidylinositol 4,5-bisphosphate phosphodiesterase delta-3	0.0431776	0.334851	1.38287	0.723133
H0YAV1;Q7LG56	RRM2B	Ribonucleoside-diphosphate reductase subunit M2 B (Fragment);Ribonucleoside-diphosphate reductase subunit M2 B	0.0304689	0.312763	1.38243	0.723364
Q9P032	NDUFAF4	NADH dehydrogenase [ubiquinone] 1 alpha subcomplex assembly factor 4	0.0143817	0.266529	1.379	0.725163
Q14112	NID2	Nidogen-2	0.0404279	0.332794	1.37886	0.725236
Q6GQQ9	OTUD7B	OTU domain-containing protein 7B	0.0307339	0.312763	1.37798	0.725699
M0R1T5;O43633	CHMP2A	Charged multivesicular body protein 2a	0.035859	0.322646	1.37534	0.727094
P05455	SSB	Lupus La protein	0.0335854	0.32174	1.37091	0.729441
P26038	MSN	Moesin	0.0100915	0.252687	1.36679	0.731641
P11234	RALB	Ras-related protein Ral-B	0.0465637	0.342788	1.36395	0.733166
F5GZV7;P23763	VAMP1	Vesicle-associated membrane protein 1	0.0395747	0.328963	1.36395	0.733167
G3V180;G3V1D3;Q9NY33	DPP3	Dipeptidyl peptidase 3	0.0198305	0.292362	1.35766	0.73656
Q5T5P2	KIAA1217	Sickle tail protein homolog	0.0452381	0.338062	1.35607	0.737424
Q14195	DPYSL3	Dihydropyrimidinase-related protein 3	0.0295481	0.311435	1.35605	0.737436
Q99497	PARK7	Parkinson disease protein 7	0.0260136	0.30631	1.35301	0.739092
P17655	CAPN2	Calpain-2 catalytic subunit	0.0295363	0.311435	1.35173	0.739794
P33316	DUT	Deoxyuridine 5'-triphosphate nucleotidohydrolase, mitochondrial	0.00142682	0.21483	1.34656	0.742632
A0A087WXK5;Q9BZC7	ABCA2	ATP-binding cassette sub-family A member 2	0.0278004	0.310239	1.3416	0.745377
B7ZM79;Q5VT82;Q9HC56	PCDH9	PCDH9 protein;Protocadherin-9;Protocadherin-9	0.0125563	0.263541	1.33612	0.748438
O75493	CA11	Carbonic anhydrase-related protein 11	0.0255552	0.30631	1.33592	0.748549
I3L1H3;Q99732	LITAF	Lipopolysaccharide-induced tumor necrosis factor-alpha factor	0.043386	0.334851	1.33257	0.750429
P30740	SERPINB1	Leukocyte elastase inhibitor	0.0424851	0.334851	1.33249	0.750473
P14415	ATP1B2	Sodium/potassium-transporting ATPase subunit beta-2	0.0442538	0.334851	1.32756	0.753261
P16152	CBR1	Carbonyl reductase [NADPH] 1	0.048668	0.344861	1.32589	0.754209
J3KNF4;O14618	CCS	Superoxide dismutase copper chaperone;Copper chaperone for superoxide dismutase	0.013641	0.263541	1.31988	0.757643
P43121	MCAM	Cell surface glycoprotein MUC18	0.000355823	0.163595	1.31724	0.759166
Q12906	ILF3	Interleukin enhancer-binding factor 3	0.0490163	0.344861	1.31704	0.759276
A0A6Q8PGJ3;Q12840	KIF5A	Kinesin heavy chain isoform 5A	0.0259303	0.30631	1.31286	0.761694
O60831	PRAF2	PRA1 family protein 2	0.0334509	0.3215	1.3112	0.762659
O95861	BPNT1	3'(2'),5'-bisphosphate nucleotidase 1	0.0262413	0.30631	1.3074	0.764875
Q9UNK0	STX8	Syntaxin-8	0.0107683	0.255733	1.3044	0.766639
P11413	G6PD	Glucose-6-phosphate 1-dehydrogenase	0.00306123	0.21483	1.30387	0.766949
O75915	ARL6IP5	PRA1 family protein 3	0.0133737	0.263541	1.30373	0.767028
P48426	PIP4K2A	Phosphatidylinositol 5-phosphate 4-kinase type-2 alpha	0.0312755	0.314906	1.30302	0.767448
O60256	PRPSAP2	Phosphoribosyl pyrophosphate synthase-associated protein 2	0.0373766	0.326344	1.29875	0.769972
Q9H832	UBE2Z	Ubiquitin-conjugating enzyme E2 Z	0.00891495	0.242142	1.28922	0.775663
Q15019	SEPTIN2	Septin-2	0.0376577	0.326344	1.28784	0.776496
Q14289	PTK2B	Protein-tyrosine kinase 2-beta	0.0491756	0.344986	1.28374	0.778973
P31150	GDI1	Rab GDP dissociation inhibitor alpha	0.0385676	0.32745	1.28141	0.780391
P50570	DNM2	Dynamin-2	0.0278775	0.310239	1.28139	0.780404
A0A0A0MRJ6;P22061	PCMT1	Protein-L-isoaspartate O-methyltransferase;Protein-L-isoaspartate(D-aspartate) O-methyltransferase	0.0411447	0.333895	1.27951	0.78155
Q3LXA3	TKFC	Triokinase/FMN cyclase	0.0392772	0.328963	1.27318	0.785437
E9PHY8;Q8NDA8	MROH1	Maestro heat-like repeat-containing protein family member 1	0.0316701	0.317201	1.27287	0.785627
O75367	MACROH2A1	Core histone macro-H2A.1	0.00253041	0.21483	1.27137	0.786555
P09874	PARP1	Poly [ADP-ribose] polymerase 1	0.0360516	0.322853	1.26422	0.791004
O75131	CPNE3	Copine-3	0.046098	0.34134	1.26077	0.793166
P55084	HADHB	Trifunctional enzyme subunit beta, mitochondrial	0.0312067	0.314906	1.25651	0.795855
P42025	ACTR1B	Beta-centractin	0.0131064	0.263541	1.2532	0.797955
A0A182DWI3;E9PIR7;Q16881	TXNRD1	Thioredoxin-disulfide reductase;Thioredoxin-disulfide reductase;Thioredoxin reductase 1, cytoplasmic	0.0437713	0.334851	1.25317	0.797978
Q12907	LMAN2	Vesicular integral-membrane protein VIP36	0.0242164	0.30631	1.24628	0.80239
A0A0A0MS51;A0A0A0MT01;P06396	GSN	Gelsolin	0.0488752	0.344861	1.2406	0.806058
P62837	UBE2D2	Ubiquitin-conjugating enzyme E2 D2	0.0497807	0.344986	1.23866	0.807323
Q8IWB9	TEX2	Testis-expressed protein 2	0.0397663	0.32974	1.23849	0.807433
Q9H0E2	TOLLIP	Toll-interacting protein	0.00178344	0.21483	1.23635	0.80883
P22234	PAICS	Bifunctional phosphoribosylaminoimidazole carboxylase/phosphoribosylaminoimidazole succinocarboxamide synthetase	0.0198954	0.292362	1.23563	0.809304
Q6GMV3	PTRHD1	Putative peptidyl-tRNA hydrolase PTRHD1	0.0464511	0.342769	1.23403	0.810355
Q5SSJ5	HP1BP3	Heterochromatin protein 1-binding protein 3	0.0453532	0.338062	1.2321	0.81162
A6NKB8;Q9H4A4	RNPEP	Aminopeptidase B	0.0420625	0.334851	1.22902	0.813653
P52209	PGD	6-phosphogluconate dehydrogenase, decarboxylating	0.0142676	0.266529	1.22715	0.814897
A0A7I2YQ95;H7C4F6;O00629	KPNA4	Importin subunit alpha;Importin subunit alpha;Importin subunit alpha-3	0.0438973	0.334851	1.22375	0.817162
P46940	IQGAP1	Ras GTPase-activating-like protein IQGAP1	0.0288201	0.311421	1.22349	0.817333
K7EK07;P84243	H3-3B	Histone H3 (Fragment);Histone H3.3	0.0354455	0.322646	1.22033	0.81945
P61088	UBE2N	Ubiquitin-conjugating enzyme E2 N	0.0297852	0.311435	1.21969	0.819877
A1L0T0;M0R026	ILVBL	2-hydroxyacyl-CoA lyase 2	0.0430643	0.334851	1.21881	0.820472
Q02252	ALDH6A1	Methylmalonate-semialdehyde dehydrogenase [acylating], mitochondrial	0.0303274	0.312763	1.20915	0.827026
A0A499FIZ0;A0A7I2YQL3;A0A7P0SXD0;Q9H7D7	WDR26	WD repeat-containing protein 26;WD repeat-containing protein 26 (Fragment);WD repeat-containing protein 26 (Fragment);WD repeat-containing protein 26	0.0475881	0.344094	1.20898	0.827141
Q7Z406	MYH14	Myosin-14	0.00856008	0.242142	1.20295	0.83129
Q96AQ6	PBXIP1	Pre-B-cell leukemia transcription factor-interacting protein 1	0.0265048	0.30631	1.19858	0.83432
P29401	TKT	Transketolase	0.0325295	0.319977	1.18244	0.845711
A0A8I5KWT8;P35579	MYH9	Myosin-9	0.0391714	0.328963	1.17102	0.853953
A0A804F6T5;A0A804F729	PKM	Pyruvate kinase	0.0273814	0.306511	1.16081	0.861468
H7BXI1	ESYT2	Extended synaptotagmin-2	0.0408342	0.332794	1.1491	0.870247
P55036	PSMD4	26S proteasome non-ATPase regulatory subunit 4	0.0497766	0.344986	0.894398	1.11807
Q9Y2Z0	SUGT1	Protein SGT1 homolog	0.025913	0.30631	0.892179	1.12085
Q9NYU2	UGGT1	UDP-glucose:glycoprotein glucosyltransferase 1	0.0181073	0.290579	0.885959	1.12872
Q8TAT6	NPLOC4	Nuclear protein localization protein 4 homolog	0.0252642	0.30631	0.866673	1.15384
B7Z2T4;F8VYC1	DLG2	Disks large homolog 2;Disks large homolog 2 (Fragment)	0.0283795	0.311421	0.866277	1.15437
Q7L7X3	TAOK1	Serine/threonine-protein kinase TAO1	0.0118738	0.263541	0.856279	1.16784
P40925	MDH1	Malate dehydrogenase, cytoplasmic	0.0450184	0.338062	0.855061	1.16951
A0A2R8YE10;Q9NRW7	VPS45	Vacuolar protein sorting-associated protein 45	0.0170985	0.281719	0.853162	1.17211
P04075	ALDOA	Fructose-bisphosphate aldolase A	0.0365765	0.325258	0.850648	1.17557
Q9NVI7	ATAD3A	ATPase family AAA domain-containing protein 3A	0.030481	0.312763	0.850553	1.17571
Q9P035	HACD3	Very-long-chain (3R)-3-hydroxyacyl-CoA dehydratase 3	0.0354136	0.322646	0.849546	1.1771
O00330	PDHX	Pyruvate dehydrogenase protein X component, mitochondrial	0.028962	0.311421	0.848183	1.17899
Q9P253	VPS18	Vacuolar protein sorting-associated protein 18 homolog	0.0110056	0.258563	0.844287	1.18443
P62191	PSMC1	26S proteasome regulatory subunit 4	0.0394536	0.328963	0.841679	1.1881
Q01518	CAP1	Adenylyl cyclase-associated protein 1	0.00821574	0.242142	0.839439	1.19127
Q9HCB6	SPON1	Spondin-1	0.0384309	0.32745	0.83914	1.1917
P63010	AP2B1	AP-2 complex subunit beta	0.0250713	0.30631	0.838068	1.19322
Q15691	MAPRE1	Microtubule-associated protein RP/EB family member 1	0.0327039	0.319977	0.835652	1.19667
Q9H1Z4	WDR13	WD repeat-containing protein 13	0.0351242	0.322646	0.835221	1.19729
Q96A65	EXOC4	Exocyst complex component 4	0.029275	0.311435	0.834277	1.19864
Q93034	CUL5	Cullin-5	0.037612	0.326344	0.834002	1.19904
F6QDS0;I3L0H8;Q9NUU7	hCG_2043426;DDX19A;DDX19A	RNA helicase;ATP-dependent RNA helicase DDX19A;ATP-dependent RNA helicase DDX19A	0.0256821	0.30631	0.832727	1.20087
A0A2R8Y4Y7;A0A2R8Y726;A0A2R8YFW4;Q9UQ90	SPG7	Paraplegin	0.0287185	0.311421	0.832058	1.20184
A0A0C4DG97;F8W946;Q9BXM9	FSD1L	FSD1-like protein	0.0162233	0.275651	0.830378	1.20427
A0A7P0TAK7;A0A7P0Z4B9;Q16531	DDB1	DNA damage-binding protein 1	0.00639274	0.242142	0.83026	1.20444
Q93008	USP9X	Probable ubiquitin carboxyl-terminal hydrolase FAF-X	0.0141482	0.266529	0.828249	1.20737
Q92752	TNR	Tenascin-R	0.0121447	0.263541	0.826636	1.20972
Q9H9B4	SFXN1	Sideroflexin-1	0.0450687	0.338062	0.826165	1.21041
Q7Z6Z7	HUWE1	E3 ubiquitin-protein ligase HUWE1	0.0358187	0.322646	0.825214	1.21181
A0A7P0TA78;A0A7P0TAC5;A0A7P0TAN5;P42858	HTT	Huntingtin	0.0349477	0.322646	0.823889	1.21376
P31146	CORO1A	Coronin-1A	0.04158	0.334851	0.822903	1.21521
Q13423	NNT	NAD(P) transhydrogenase, mitochondrial	0.0157342	0.270971	0.822632	1.21561
E7EX59;E9PDR0;P05166	PCCB	Propionyl-CoA carboxylase beta chain, mitochondrial;Propionyl-CoA carboxylase beta chain, mitochondrial;Propionyl-CoA carboxylase beta chain, mitochondrial	0.000803985	0.203998	0.822563	1.21571
A0A0C4DFV0;Q9H469	FBXL15	F-box/LRR-repeat protein 15	0.0145847	0.266872	0.820522	1.21874
Q96GY0	ZC2HC1A	Zinc finger C2HC domain-containing protein 1A	0.0340518	0.322646	0.819666	1.22001
P49841	GSK3B	Glycogen synthase kinase-3 beta	0.00361056	0.21483	0.818961	1.22106
O75947	ATP5PD	ATP synthase subunit d, mitochondrial	0.0357369	0.322646	0.817477	1.22328
P22059	OSBP	Oxysterol-binding protein 1	0.0107694	0.255733	0.817418	1.22336
A0A7P0T890	DST	Dystonin	0.0228029	0.30631	0.817345	1.22347
P47755	CAPZA2	F-actin-capping protein subunit alpha-2	0.045628	0.338519	0.816818	1.22426
Q9NS86	LANCL2	LanC-like protein 2	0.0489702	0.344861	0.815861	1.2257
B7Z1Z5;Q9P121	NTM	Neurotrimin	0.0166911	0.279892	0.814724	1.22741
P42345	MTOR	Serine/threonine-protein kinase mTOR	0.0496077	0.344986	0.812373	1.23096
C9JE82;Q9NY47	CACNA2D2	Voltage-dependent calcium channel subunit alpha-2/delta-2	0.0485093	0.344827	0.812303	1.23107
O95197	RTN3	Reticulon-3	0.0270584	0.306511	0.810802	1.23335
Q8N4C8	MINK1	Misshapen-like kinase 1	0.0129305	0.263541	0.810298	1.23411
E9PJP2;Q5TF21	SOGA3	Protein SOGA3	0.0192781	0.292362	0.80942	1.23545
E7EX17;P23588	EIF4B	Eukaryotic translation initiation factor 4B	0.0324325	0.319977	0.808483	1.23688
Q9NX40	OCIAD1	OCIA domain-containing protein 1	0.0232272	0.30631	0.808071	1.23752
Q00535	CDK5	Cyclin-dependent kinase 5	0.0436416	0.334851	0.807344	1.23863
Q15276	RABEP1	Rab GTPase-binding effector protein 1	0.00285945	0.21483	0.80615	1.24046
Q8IWA5	SLC44A2	Choline transporter-like protein 2	0.0454705	0.338062	0.80615	1.24046
Q9Y4G6	TLN2	Talin-2	0.00372537	0.21483	0.805654	1.24123
Q6ZMI0	PPP1R21	Protein phosphatase 1 regulatory subunit 21	0.00786975	0.242142	0.804989	1.24225
Q9ULV4	CORO1C	Coronin-1C	0.0383143	0.32745	0.804793	1.24256
Q9NRY4	ARHGAP35	Rho GTPase-activating protein 35	0.0189371	0.292362	0.804611	1.24284
Q9NX47	MARCHF5	E3 ubiquitin-protein ligase MARCHF5	0.0369071	0.326344	0.804387	1.24318
A0A2R8Y2A8;A0A5F9UJV3;Q13367	AP3B2	AP-3 complex subunit beta;AP-3 complex subunit beta;AP-3 complex subunit beta-2	0.0251682	0.30631	0.80322	1.24499
O75382	TRIM3	Tripartite motif-containing protein 3	0.039339	0.328963	0.802606	1.24594
Q5VIR6	VPS53	Vacuolar protein sorting-associated protein 53 homolog	0.0429762	0.334851	0.802418	1.24623
H3BQK9	MACF1	Microtubule-actin cross-linking factor 1, isoforms 6/7	0.0211948	0.304405	0.802072	1.24677
Q16891	IMMT	MICOS complex subunit MIC60	0.0240175	0.30631	0.801151	1.2482
O95822	MLYCD	Malonyl-CoA decarboxylase, mitochondrial	0.0133018	0.263541	0.800341	1.24947
Q13033	STRN3	Striatin-3	0.00203521	0.21483	0.799739	1.25041
J3KR49;O75122	CLASP2	CLIP-associating protein 2	0.0183235	0.290579	0.79931	1.25108
O43852	CALU	Calumenin	0.0106262	0.255733	0.799265	1.25115
O95057	DIRAS1	GTP-binding protein Di-Ras1	0.0392814	0.328963	0.798304	1.25266
Q92696	RABGGTA	Geranylgeranyl transferase type-2 subunit alpha	0.0493547	0.344986	0.797925	1.25325
A0A3B3ITE5	KIF1A	Kinesin-like protein KIF1A	0.0468303	0.343138	0.797704	1.2536
Q8IYB5	SMAP1	Stromal membrane-associated protein 1	0.0376264	0.326344	0.796791	1.25503
C9JFZ1	SYNJ1	Phosphoinositide 5-phosphatase	0.00344336	0.21483	0.796566	1.25539
A0A3B3IS84;P53621	COPA	Coatomer subunit alpha	0.0418777	0.334851	0.796092	1.25614
Q9NQW7	XPNPEP1	Xaa-Pro aminopeptidase 1	0.00154363	0.21483	0.795965	1.25634
P28074	PSMB5	Proteasome subunit beta type-5	0.0104278	0.255733	0.795334	1.25733
A0A087WWI6;A0A8I5KQ63;A0A8I5KRG1;A0A8I5KT41;A0A8I5QKQ1;P61962	DCAF7	DDB1- and CUL4-associated factor 7	0.0265586	0.30631	0.794905	1.25801
Q2M2I8	AAK1	AP2-associated protein kinase 1	0.0141152	0.266529	0.793368	1.26045
B4DM50;Q9Y3A3	MOB4	MOB-like protein phocein	0.0353241	0.322646	0.793227	1.26067
Q9UHC6	CNTNAP2	Contactin-associated protein-like 2	0.017355	0.28349	0.791268	1.26379
A0A087X0I6;B4DIB3;Q9P0L2	MARK1	Non-specific serine/threonine protein kinase;Non-specific serine/threonine protein kinase;Serine/threonine-protein kinase MARK1	0.0395598	0.328963	0.79115	1.26398
A0A6Q8PFX2;P54577	YARS1	Tyrosine--tRNA ligase;Tyrosine--tRNA ligase, cytoplasmic	0.00642011	0.242142	0.790509	1.26501
E9PDG8;O60641	SNAP91	Clathrin coat assembly protein AP180	0.0196644	0.292362	0.789571	1.26651
A0A1B0GV05;Q684P5	RAP1GAP2	Rap1 GTPase-activating protein 2	0.0285936	0.311421	0.788425	1.26835
Q9Y6G9	DYNC1LI1	Cytoplasmic dynein 1 light intermediate chain 1	0.000311334	0.163595	0.788147	1.2688
Q96RL7	VPS13A	Intermembrane lipid transfer protein VPS13A	0.0239991	0.30631	0.787296	1.27017
Q9Y3F4	STRAP	Serine-threonine kinase receptor-associated protein	0.0150347	0.267393	0.784367	1.27491
K7EL81;Q9BZL4	PPP1R12C	Protein phosphatase 1 regulatory subunit 12C (Fragment);Protein phosphatase 1 regulatory subunit 12C	0.0484121	0.344827	0.782745	1.27756
P10746	UROS	Uroporphyrinogen-III synthase	0.0236018	0.30631	0.781177	1.28012
Q9P0I2	EMC3	ER membrane protein complex subunit 3	0.0423063	0.334851	0.779416	1.28301
E9PGC8	MAP1A	Microtubule-associated protein 1A	0.0178593	0.289245	0.778471	1.28457
A0A7P0TA76;O95573	ACSL3	Fatty acid CoA ligase Acsl3	0.0141483	0.266529	0.778096	1.28519
Q9NQC3	RTN4	Reticulon-4	0.0318144	0.31781	0.776964	1.28706
Q9UHD9	UBQLN2	Ubiquilin-2	0.0131485	0.263541	0.776698	1.2875
A0A8I5KSY3;A0A8I5KSY8;A0A8I5KYK4;A0A8I5QKN7;D6RFH4;O43169	CYB5B	Cytochrome b5 type B	0.0193397	0.292362	0.775757	1.28906
A0A0G2JJD3;O95870	ABHD16A	Phosphatidylserine lipase ABHD16A	0.0385458	0.32745	0.775328	1.28978
Q9NXR7	BABAM2	BRISC and BRCA1-A complex member 2	0.005576	0.230677	0.775225	1.28995
Q8WXD9	CASKIN1	Caskin-1	0.0215071	0.30631	0.775181	1.29002
Q9NQ66	PLCB1	1-phosphatidylinositol 4,5-bisphosphate phosphodiesterase beta-1	0.0345835	0.322646	0.774302	1.29149
Q5TH69	ARFGEF3	Brefeldin A-inhibited guanine nucleotide-exchange protein 3	0.0256269	0.30631	0.772058	1.29524
Q9Y2H9	MAST1	Microtubule-associated serine/threonine-protein kinase 1	0.0427349	0.334851	0.771637	1.29595
A0A494C045;A0A494C0X2;A0A494C148;A0A494C167;A0A7I2V4W4;A0A7I2V646;Q9UHD2	TBK1	Serine/threonine-protein kinase TBK1	0.043392	0.334851	0.771609	1.29599
Q9C0C9	UBE2O	(E3-independent) E2 ubiquitin-conjugating enzyme	0.020503	0.297841	0.771286	1.29654
A0A2R8Y5Q8;Q15813	TBCE	Tubulin-specific chaperone E	0.0153483	0.270442	0.770615	1.29767
Q9NP72	RAB18	Ras-related protein Rab-18	0.0214141	0.30631	0.768358	1.30148
Q66LE6	PPP2R2D	Serine/threonine-protein phosphatase 2A 55 kDa regulatory subunit B delta isoform	0.0437682	0.334851	0.767836	1.30236
Q8TDJ6	DMXL2	DmX-like protein 2	0.0219334	0.30631	0.767271	1.30332
P49418	AMPH	Amphiphysin	0.00320223	0.21483	0.766958	1.30385
A0A494C0R8;I3L2B0;K7EIG1;O75153	CLUH	Clustered mitochondria protein homolog;Clustered mitochondria protein homolog;Clustered mitochondria protein homolog (Fragment);Clustered mitochondria protein homolog	0.0476958	0.344094	0.766231	1.30509
C9JIF9;P13798	APEH	Acylamino-acid-releasing enzyme	0.00485112	0.219485	0.764458	1.30812
P52943	CRIP2	Cysteine-rich protein 2	0.0203701	0.297045	0.763333	1.31004
A0A8I5KRK1;A0A8I5KRP1;A0A8I5KWJ9;A0A8I5KY07;A0A8I5KYQ0;A0A8I5KZB3;Q9H2M9	RAB3GAP2	Rab3 GTPase-activating protein non-catalytic subunit	0.0113957	0.26286	0.762861	1.31086
Q6PKG0	LARP1	La-related protein 1	0.048562	0.344827	0.762351	1.31173
Q02410	APBA1	Amyloid-beta A4 precursor protein-binding family A member 1	0.0149916	0.267393	0.762243	1.31192
O60313	OPA1	Dynamin-like 120 kDa protein, mitochondrial	0.0270238	0.306511	0.760448	1.31501
A0A8I5KQ98;A0A8I5KQH9;A0A8I5KSF0;A0A8I5KTE5;A0A8I5KWY9;A0A8I5KXF8;A0A8I5QKX6;Q08378	GOLGA3	Golgin subfamily A member 3 (Fragment);Golgin subfamily A member 3 (Fragment);Golgin subfamily A member 3 (Fragment);Golgin subfamily A member 3 (Fragment);Golgin subfamily A member 3;Golgin subfamily A member 3 (Fragment);Golgin subfamily A member 3 (Fragment);Golgin subfamily A member 3	0.0371206	0.326344	0.758159	1.31898
Q96JG6	VPS50	Syndetin	0.0235082	0.30631	0.757326	1.32043
Q96HN2	AHCYL2	Adenosylhomocysteinase 3	0.0475222	0.344094	0.756894	1.32119
P25789	PSMA4	Proteasome subunit alpha type-4	0.0407721	0.332794	0.75684	1.32128
A0A3B3ITW3;P28288	ABCD3	ATP-binding cassette sub-family D member 3	0.041911	0.334851	0.755848	1.32302
Q14247	CTTN	Src substrate cortactin	0.00599186	0.237552	0.75047	1.3325
Q9UJ14	GGT7	Glutathione hydrolase 7	0.0410425	0.333777	0.749443	1.33432
A0A0D9SF30	NCAM1	Neural cell adhesion molecule 1 (Fragment)	0.03409	0.322646	0.749372	1.33445
O00562	PITPNM1	Membrane-associated phosphatidylinositol transfer protein 1	0.0468817	0.343138	0.748936	1.33523
Q8IV01	SYT12	Synaptotagmin-12	0.0300276	0.312763	0.748627	1.33578
O75061	DNAJC6	Putative tyrosine-protein phosphatase auxilin	0.00352639	0.21483	0.743611	1.34479
Q8N1B4	VPS52	Vacuolar protein sorting-associated protein 52 homolog	0.0228217	0.30631	0.741784	1.3481
Q96F07	CYFIP2	Cytoplasmic FMR1-interacting protein 2	0.0443873	0.335195	0.741583	1.34847
A0A6Q8PEV5;A0A6Q8PF12;A0A6Q8PFB1;A0A6Q8PFB5;A0A6Q8PH03;A0A7I2PK71;A0A7I2SYM4;Q9BYV8	CEP41	Centrosomal protein of 41 kDa	0.00389425	0.215989	0.740235	1.35092
O14576	DYNC1I1	Cytoplasmic dynein 1 intermediate chain 1	0.0128661	0.263541	0.739479	1.3523
Q96SB3	PPP1R9B	Neurabin-2	0.0228332	0.30631	0.738981	1.35322
Q9BV35	SLC25A23	Calcium-binding mitochondrial carrier protein SCaMC-3	0.0264739	0.30631	0.738135	1.35477
Q5LJA5;Q5LJA9;Q9Y5K5	UCHL5	Ubiquitin carboxyl-terminal hydrolase;Ubiquitin carboxyl-terminal hydrolase (Fragment);Ubiquitin carboxyl-terminal hydrolase isozyme L5	0.0160082	0.273776	0.738119	1.3548
Q9UH62	ARMCX3	Armadillo repeat-containing X-linked protein 3	0.00644564	0.242142	0.737565	1.35581
Q8NC44	RETREG2	Reticulophagy regulator 2	0.0113542	0.26286	0.735576	1.35948
P63151	PPP2R2A	Serine/threonine-protein phosphatase 2A 55 kDa regulatory subunit B alpha isoform	0.0113042	0.26286	0.733874	1.36263
H7C560	BRAF	Non-specific serine/threonine protein kinase	0.0082185	0.242142	0.733865	1.36265
A0A7P0T9L9;A0A7P0TA34;Q9Y6D5	ARFGEF2	Brefeldin A-inhibited guanine nucleotide-exchange protein 2	0.025294	0.30631	0.733249	1.36379
P51553	IDH3G	Isocitrate dehydrogenase [NAD] subunit gamma, mitochondrial	0.00363412	0.21483	0.733123	1.36403
Q04917	YWHAH	14-3-3 protein eta	0.0371253	0.326344	0.731935	1.36624
P45880	VDAC2	Voltage-dependent anion-selective channel protein 2	0.00805878	0.242142	0.730439	1.36904
Q8WXF7	ATL1	Atlastin-1	0.00242086	0.21483	0.730181	1.36952
B4E2Q0;H0Y9V7;P98194	ATP2C1	Calcium-transporting ATPase;Calcium-transporting ATPase type 2C member 1 (Fragment);Calcium-transporting ATPase type 2C member 1	0.0395862	0.328963	0.728978	1.37178
Q14982	OPCML	Opioid-binding protein/cell adhesion molecule	0.0249924	0.30631	0.726581	1.37631
A0A0A0MRU9;A0A7I2YQR3;E7ETY4;E9PC69;Q7KZI7	MARK2	Non-specific serine/threonine protein kinase;Non-specific serine/threonine protein kinase;Non-specific serine/threonine protein kinase;Non-specific serine/threonine protein kinase;Serine/threonine-protein kinase MARK2	0.0287316	0.311421	0.726559	1.37635
Q5JSH3	WDR44	WD repeat-containing protein 44	0.00930623	0.242142	0.725237	1.37886
Q8N608	DPP10	Inactive dipeptidyl peptidase 10	0.0123717	0.263541	0.724944	1.37942
J3KPC5;P47736	RAP1GAP	RAP1, GTPase activating protein 1, isoform CRA_e;Rap1 GTPase-activating protein 1	0.00419695	0.215989	0.724744	1.3798
A0A3B3ITG3;Q5VWQ8	DAB2IP	Disabled homolog 2-interacting protein	0.036819	0.326344	0.723575	1.38203
Q96JE9	MAP6	Microtubule-associated protein 6	0.00322534	0.21483	0.723004	1.38312
P21796	VDAC1	Voltage-dependent anion-selective channel protein 1	0.0123246	0.263541	0.721659	1.3857
Q9BZF1	OSBPL8	Oxysterol-binding protein-related protein 8	0.0133161	0.263541	0.721258	1.38647
P07093	SERPINE2	Glia-derived nexin	0.00833052	0.242142	0.720955	1.38705
P63244	RACK1	Receptor of activated protein C kinase 1	0.040814	0.332794	0.720259	1.38839
B4DJX4	PLEKHA5	Pleckstrin homology domain-containing family A member 5 (Fragment)	0.0289656	0.311421	0.717491	1.39375
J3QQJ5;Q9Y2L5	TRAPPC8	Trafficking protein particle complex subunit 8	0.0272603	0.306511	0.716552	1.39557
P04844	RPN2	Dolichyl-diphosphooligosaccharide--protein glycosyltransferase subunit 2	0.024634	0.30631	0.715341	1.39794
O60271	SPAG9	C-Jun-amino-terminal kinase-interacting protein 4	0.0219387	0.30631	0.715027	1.39855
A0A1B0GVN9;A0A494C0Q8;A0A494C0S8;H0Y5R6;P06132;Q5T446	UROD	Uroporphyrinogen decarboxylase;Uroporphyrinogen decarboxylase;Uroporphyrinogen decarboxylase (Fragment);Uroporphyrinogen decarboxylase (Fragment);Uroporphyrinogen decarboxylase;Uroporphyrinogen decarboxylase (Fragment)	0.0421876	0.334851	0.714573	1.39944
Q9UPX0	IGSF9B	Protein turtle homolog B	0.0430037	0.334851	0.713555	1.40143
A0A7I2Y1C3;E7EUU4;E7EX73;E9PGM1;Q04637	EIF4G1	Eukaryotic translation initiation factor 4 gamma 1	0.0143662	0.266529	0.713422	1.40169
A0A804HKL8;E7EMR3;E7EN28;E7ENK1;E7ES20;E7ESV6;E7ETE3;E7EUP0;E7EUW2;E7EVD6;E7EW95;E7EX52;E9PBG4;Q9HAR2	ADGRL3	Adhesion G protein-coupled receptor L3	0.0316671	0.317201	0.709326	1.40979
A0A1C7CYY3;A0A2R8Y5P1;A0A2R8Y6K6;A0A2R8YD64;A0A8I5KQB8;A0A8I5KQI3;A0A8I5KTX0;A0A8I5KX93;A0A8I5QKJ2;Q9H902	REEP1	Receptor expression-enhancing protein;Receptor expression-enhancing protein (Fragment);Receptor expression-enhancing protein;Receptor expression-enhancing protein (Fragment);Receptor expression-enhancing protein;Receptor expression-enhancing protein;Receptor expression-enhancing protein;Receptor expression-enhancing protein;Receptor expression-enhancing protein;Receptor expression-enhancing prote…	0.0306234	0.312763	0.708833	1.41077
A0A087WUT6;O60841	EIF5B	Eukaryotic translation initiation factor 5B	0.0426373	0.334851	0.707214	1.414
P51797	CLCN6	H(+)/Cl(-) exchange transporter 6	0.0343304	0.322646	0.70568	1.41707
P35052	GPC1	Glypican-1	0.0286614	0.311421	0.704717	1.41901
K7EL50;P27797	CALR	Calreticulin	0.0495437	0.344986	0.703732	1.421
A0A087WT53;A0A087WXD2;H7C4U7;H7C535;H7C5T8;Q96QZ7	MAGI1	Membrane-associated guanylate kinase, WW and PDZ domain-containing protein 1;Membrane-associated guanylate kinase, WW and PDZ domain-containing protein 1;Membrane-associated guanylate kinase, WW and PDZ domain-containing protein 1 (Fragment);Membrane-associated guanylate kinase, WW and PDZ domain-containing protein 1 (Fragment);Membrane-associated guanylate kinase, WW and PDZ domain-containing pr…	0.00840777	0.242142	0.700288	1.42798
A8MUM1;Q53HC9	EIPR1	EARP and GARP complex-interacting protein 1	0.00585917	0.237552	0.699616	1.42936
P22303	ACHE	Acetylcholinesterase	0.0261357	0.30631	0.69959	1.42941
Q8NEN9	PDZD8	PDZ domain-containing protein 8	0.00320052	0.21483	0.699553	1.42948
A0A7P0MKV3;A0A8I5KSY5;A0A8I5KYF1;G5E9W7;H7C5L9;P82650	MRPS22	28S ribosomal protein S22, mitochondrial;28S ribosomal protein S22, mitochondrial;28S ribosomal protein S22, mitochondrial;28S ribosomal protein S22, mitochondrial;28S ribosomal protein S22, mitochondrial;28S ribosomal protein S22, mitochondrial	0.0356017	0.322646	0.699	1.43061
Q13574	DGKZ	Diacylglycerol kinase zeta	0.00887102	0.242142	0.694923	1.43901
P51513	NOVA1	RNA-binding protein Nova-1	0.0383435	0.32745	0.69468	1.43951
Q5T5C0	STXBP5	Syntaxin-binding protein 5	0.00960678	0.242142	0.692222	1.44462
P51674	GPM6A	Neuronal membrane glycoprotein M6-a	0.0356914	0.322646	0.691113	1.44694
P63104	YWHAZ	14-3-3 protein zeta/delta	0.0148156	0.267393	0.689612	1.45009
A2RU67	FAM234B	Protein FAM234B	0.0166935	0.279892	0.68491	1.46005
Q5GLZ8	HERC4	Probable E3 ubiquitin-protein ligase HERC4	0.0119045	0.263541	0.682121	1.46601
Q8TCG5	CPT1C	Carnitine O-palmitoyltransferase 1, brain isoform	0.0332544	0.320952	0.682001	1.46627
P42262	GRIA2	Glutamate receptor 2	0.0103101	0.255733	0.68179	1.46673
A0A804HJS7;Q9BQI5	SGIP1	SH3-containing GRB2-like protein 3-interacting protein 1	0.00452128	0.219485	0.680436	1.46965
Q01814	ATP2B2	Plasma membrane calcium-transporting ATPase 2	0.0430427	0.334851	0.680161	1.47024
A0A2R8YCJ8;Q5T2H3;Q5THU2;Q9NVV5	AIG1	Androgen-induced gene 1 protein;Androgen-induced gene 1 protein (Fragment);Androgen-induced gene 1 protein;Androgen-induced gene 1 protein	0.0490199	0.344861	0.679957	1.47068
Q8NI37	PPTC7	Protein phosphatase PTC7 homolog	0.0484906	0.344827	0.678852	1.47308
O60488	ACSL4	Long-chain-fatty-acid--CoA ligase 4	0.0297465	0.311435	0.678553	1.47372
Q5JXI8	FHL1	Four and a half LIM domains protein 1 (Fragment)	0.0344613	0.322646	0.678345	1.47418
O96005	CLPTM1	Putative lipid scramblase CLPTM1	0.00502885	0.222556	0.678076	1.47476
Q5T321;Q8NFP9	NBEA	Neurobeachin	0.00807835	0.242142	0.677708	1.47556
Q9P2E7	PCDH10	Protocadherin-10	0.0229664	0.30631	0.6763	1.47863
P09497	CLTB	Clathrin light chain B	0.000386851	0.163595	0.674986	1.48151
E9PLM8;Q8N336	ELMOD1	ELMO domain-containing protein 1	0.047694	0.344094	0.674919	1.48166
P61981	YWHAG	14-3-3 protein gamma	0.0333096	0.320952	0.67393	1.48383
Q9Y5L4	TIMM13	Mitochondrial import inner membrane translocase subunit Tim13	0.0198399	0.292362	0.672563	1.48685
P35609	ACTN2	Alpha-actinin-2	0.0245729	0.30631	0.670025	1.49248
A0A8I5KUD9;Q9UQ13	SHOC2	Leucine-rich repeat protein SHOC-2	0.00448643	0.219485	0.669881	1.4928
E5RFS6;E5RHA7;Q8NC24	RELL2	RELT-like protein 2	0.0121422	0.263541	0.668939	1.49491
C9J715;Q9Y2I1	NISCH	Nischarin	0.0105377	0.255733	0.668335	1.49626
A0A088AWP5;Q8WUY3	PRUNE2	Protein prune homolog 2	0.0249355	0.30631	0.664066	1.50587
P02649	APOE	Apolipoprotein E	0.016041	0.273776	0.663078	1.50812
Q96N66	MBOAT7	Lysophospholipid acyltransferase 7	0.0271127	0.306511	0.662873	1.50858
A0A087WYT3;Q15185	PTGES3	Prostaglandin E synthase 3	0.0401853	0.33249	0.66265	1.50909
P55287	CDH11	Cadherin-11	0.0272762	0.306511	0.65855	1.51849
Q9HCG7	GBA2	Non-lysosomal glucosylceramidase	0.0040692	0.215989	0.658215	1.51926
Q9H1E5	TMX4	Thioredoxin-related transmembrane protein 4	0.0226877	0.30631	0.6582	1.5193
H7C466;Q8WU90	ZC3H15	Zinc finger CCCH domain-containing protein 15 (Fragment);Zinc finger CCCH domain-containing protein 15	0.0240572	0.30631	0.656089	1.52418
O95834	EML2	Echinoderm microtubule-associated protein-like 2	0.00333474	0.21483	0.654834	1.5271
Q5JRA6	MIA3	Transport and Golgi organization protein 1 homolog	0.0222813	0.30631	0.654457	1.52798
A0A087X1E4;P53365	ARFIP2	Arfaptin-2	0.0076782	0.242142	0.652805	1.53185
A0A494C1K3;A0A8I5KVB5	GTF2I	General transcription factor II-I	0.00888524	0.242142	0.651684	1.53449
Q13630	GFUS	GDP-L-fucose synthase	0.0127595	0.263541	0.649478	1.5397
Q96KA5	CLPTM1L	Lipid scramblase CLPTM1L	0.00365933	0.21483	0.648566	1.54186
Q9H3P7	ACBD3	Golgi resident protein GCP60	0.0177643	0.288935	0.644032	1.55272
A0JNW5	UHRF1BP1L	UHRF1-binding protein 1-like	0.0345345	0.322646	0.643151	1.55485
Q8IZS8	CACNA2D3	Voltage-dependent calcium channel subunit alpha-2/delta-3	0.0283682	0.311421	0.642708	1.55592
E7ESL0;J3KQY1;Q9NWU5	MRPL22	39S ribosomal protein L22, mitochondrial;39S ribosomal protein L22, mitochondrial;39S ribosomal protein L22, mitochondrial	0.00815739	0.242142	0.642585	1.55621
O43761	SYNGR3	Synaptogyrin-3	0.0203369	0.297045	0.640368	1.5616
E9PKG1;Q99873	PRMT1	Protein arginine N-methyltransferase 1	0.000799337	0.203998	0.639596	1.56349
P51798	CLCN7	H(+)/Cl(-) exchange transporter 7	0.0284981	0.311421	0.638575	1.56599
A0A8I5KX71;A0A8I5QJ94;A0A8I5QJL3;Q5T1M5	FKBP15	Peptidylprolyl isomerase;Peptidylprolyl isomerase;Peptidylprolyl isomerase;FK506-binding protein 15	0.0433397	0.334851	0.636608	1.57082
Q9NP58	ABCB6	ATP-binding cassette sub-family B member 6	0.00479059	0.219485	0.636479	1.57114
Q92747	ARPC1A	Actin-related protein 2/3 complex subunit 1A	0.0146729	0.267202	0.633426	1.57872
A0A7P0TAQ9;A0A7P0Z431;Q8IXB1	DNAJC10	DnaJ homolog subfamily C member 10	0.00121269	0.21483	0.633376	1.57884
A0A8I5KST9	MAST3	Non-specific serine/threonine protein kinase	0.0262348	0.30631	0.632956	1.57989
P18505	GABRB1	Gamma-aminobutyric acid receptor subunit beta-1	0.0091111	0.242142	0.632624	1.58072
Q9H9H5	MAP6D1	MAP6 domain-containing protein 1	0.042795	0.334851	0.629836	1.58772
Q5T848	GPR158	Probable G-protein coupled receptor 158	0.0356076	0.322646	0.629178	1.58938
Q86UR5	RIMS1	Regulating synaptic membrane exocytosis protein 1	0.0186802	0.292362	0.629074	1.58964
H7BZ56	SYNJ1	Synaptojanin-1 (Fragment)	0.038178	0.32745	0.626528	1.5961
Q8N461	FBXL16	F-box/LRR-repeat protein 16	0.0259993	0.30631	0.619549	1.61408
A0A669KB77	MAP2	Microtubule-associated protein	0.0441345	0.334851	0.619249	1.61486
Q7Z2K8	GPRIN1	G protein-regulated inducer of neurite outgrowth 1	0.041834	0.334851	0.618556	1.61667
P48066	SLC6A11	Sodium- and chloride-dependent GABA transporter 3	0.0310762	0.314564	0.616223	1.62279
Q9Y2T2	AP3M1	AP-3 complex subunit mu-1	0.000193675	0.122855	0.615403	1.62495
O14925;Q5SRD1	TIMM23;TIMM23B	Mitochondrial import inner membrane translocase subunit Tim23;Mitochondrial import inner membrane translocase subunit Tim23B	0.00728227	0.242142	0.614419	1.62755
A8MWY0	ELAPOR2	Endosome/lysosome-associated apoptosis and autophagy regulator family member 2	0.0293904	0.311435	0.614246	1.62801
A0A7I2V5C6;Q5JRX3	PITRM1	Presequence protease, mitochondrial;Presequence protease, mitochondrial	0.00861766	0.242142	0.612109	1.6337
Q96FE5	LINGO1	Leucine-rich repeat and immunoglobulin-like domain-containing nogo receptor-interacting protein 1	0.00959762	0.242142	0.610795	1.63721
O00483	NDUFA4	Cytochrome c oxidase subunit NDUFA4	0.00238899	0.21483	0.608095	1.64448
Q16643	DBN1	Drebrin	0.000886896	0.21097	0.607684	1.64559
Q9Y2H0	DLGAP4	Disks large-associated protein 4	0.0262395	0.30631	0.606764	1.64809
O43526	KCNQ2	Potassium voltage-gated channel subfamily KQT member 2	0.0104426	0.255733	0.606608	1.64851
A0A3B3IRE4;Q6NSW5;Q8TCE6	DENND10;DENND10P1;DENND10	DENN domain-containing protein 10;Putative DENN domain-containing protein 10 B;DENN domain-containing protein 10	0.00878541	0.242142	0.60613	1.64981
Q9BYD1	MRPL13	39S ribosomal protein L13, mitochondrial	0.0115804	0.263541	0.602801	1.65892
P03923	MT-ND6	NADH-ubiquinone oxidoreductase chain 6	0.00855037	0.242142	0.601558	1.66235
Q96MM6	HSPA12B	Heat shock 70 kDa protein 12B	0.0403771	0.332794	0.600847	1.66432
Q9UPN7	PPP6R1	Serine/threonine-protein phosphatase 6 regulatory subunit 1	0.00950115	0.242142	0.597342	1.67408
E7ES19;P35443	THBS4	Thrombospondin-4	0.024261	0.30631	0.594647	1.68167
Q6NTF9;Q9UDT1	RHBDD2	Rhomboid domain-containing protein 2	0.0485512	0.344827	0.592208	1.6886
Q8WWM7	ATXN2L	Ataxin-2-like protein	0.0352556	0.322646	0.58844	1.69941
O00408	PDE2A	cGMP-dependent 3',5'-cyclic phosphodiesterase	0.0363524	0.324782	0.585347	1.70839
Q8TCZ2	CD99L2	CD99 antigen-like protein 2	0.0429656	0.334851	0.584414	1.71112
Q02641	CACNB1	Voltage-dependent L-type calcium channel subunit beta-1	0.00693286	0.242142	0.580526	1.72258
A0A499FJ85;A0A8I5QCZ1;Q6IEE8	SLFN12L	Schlafen family member 12-like	0.042756	0.334851	0.580307	1.72323
Q86Y39	NDUFA11	NADH dehydrogenase [ubiquinone] 1 alpha subcomplex subunit 11	0.00353465	0.21483	0.578683	1.72806
A0A2R8Y4W1;A0A2R8Y860;A0A2R8YD46;A0A2U3TZS7;P43004	SLC1A2	Amino acid transporter;Amino acid transporter;Amino acid transporter;Amino acid transporter;Excitatory amino acid transporter 2	0.00597447	0.237552	0.571209	1.75067
Q14088	RAB33A	Ras-related protein Rab-33A	0.0331095	0.320952	0.564445	1.77165
P17677	GAP43	Neuromodulin	0.0126741	0.263541	0.560044	1.78557
G3V292;H0YK26	PPP2R5C	Serine/threonine-protein phosphatase 2A 56 kDa regulatory subunit gamma isoform;Serine/threonine-protein phosphatase 2A 56 kDa regulatory subunit gamma isoform (Fragment)	0.0066388	0.242142	0.555981	1.79862
P03928	MT-ATP8	ATP synthase protein 8	0.0156645	0.270971	0.553567	1.80647
A0A0S2Z4L3	PROS1	Vitamin K-dependent protein S (Fragment)	0.037216	0.326344	0.535124	1.86873
Q9Y2D5	AKAP2	A-kinase anchor protein 2	0.0191759	0.292362	0.529046	1.89019
E7ESC9;Q8IZU2	WDR17	WD repeat-containing protein 17	0.00217441	0.21483	0.51352	1.94734
D3DX86;H3BLZ2;Q9H9R9	DBNDD1	Dysbindin domain-containing protein 1	0.0245679	0.30631	0.511669	1.95439
A0A2R8Y623	RPS7	40S ribosomal protein S7 (Fragment)	0.0134929	0.263541	0.506108	1.97586
Q01581	HMGCS1	Hydroxymethylglutaryl-CoA synthase, cytoplasmic	0.00824659	0.242142	0.500068	1.99973
E7EPX0;E7EVJ4;Q9NUL3	STAU2	Double-stranded RNA-binding protein Staufen homolog 2	0.0422169	0.334851	0.493831	2.02498
A6ZKI3	RTL8C	Retrotransposon Gag-like protein 8C	0.0263203	0.30631	0.484447	2.06421
A0A0A0MT72;C9JUH3;Q9BSQ5	CCM2	Cerebral cavernous malformations 2 protein	0.000773057	0.203998	0.481149	2.07836
A0A1B0GVI3;P13645	KRT10	Keratin, type I cytoskeletal 10;Keratin, type I cytoskeletal 10	0.0325444	0.319977	0.480725	2.08019
A0A3B3IUD4;P21453	S1PR1	Sphingosine 1-phosphate receptor 1 (Fragment);Sphingosine 1-phosphate receptor 1	0.0210987	0.304405	0.472713	2.11545
Q9NSK0	KLC4	Kinesin light chain 4	0.0195817	0.292362	0.471751	2.11976
Q96EL2	MRPS24	28S ribosomal protein S24, mitochondrial	0.0136263	0.263541	0.458022	2.1833
Q8TAC9	SCAMP5	Secretory carrier-associated membrane protein 5	0.00732605	0.242142	0.44894	2.22747
Q86YT5	SLC13A5	Solute carrier family 13 member 5	0.00379143	0.215376	0.444357	2.25044
Q969E2	SCAMP4	Secretory carrier-associated membrane protein 4	0.00249163	0.21483	0.391466	2.5545
Q96HD9	ACY3	N-acyl-aromatic-L-amino acid amidohydrolase (carboxylate-forming)	0.00510079	0.223145	0.380978	2.62482
P13929	ENO3	Beta-enolase	0.0115083	0.263541	0.0983987	10.1627

## Sheet: middle aged vs old ttest
unpaired student's t-test (p-value) and student's ttest correction via Benjamini Hochberg (q-value)
Accession	Genes	Protein Name	p-value	q-value (Benjamini Hochberg)	FC old/middle	FC middle/old
Q969E2	SCAMP4	Secretory carrier-associated membrane protein 4	0.00431453	0.992083	2.05586	0.486413
Q86VU5	COMTD1	Catechol O-methyltransferase domain-containing protein 1	0.0205404	0.992083	2.05338	0.487001
H0YIV9		Uncharacterized protein (Fragment)	0.0356492	0.992083	1.82602	0.54764
Q5SS57	HLA-B	HLA class I antigen	0.00119132	0.992083	1.79916	0.555814
P0C0S5;Q71UI9	H2AZ1;H2AZ2	Histone H2A.Z;Histone H2A.V	0.0192754	0.992083	1.71843	0.581927
P00156	MT-CYB	Cytochrome b	0.0142961	0.992083	1.70582	0.586228
Q16718	NDUFA5	NADH dehydrogenase [ubiquinone] 1 alpha subcomplex subunit 5	0.00555608	0.992083	1.66949	0.598984
Q9UJY1	HSPB8	Heat shock protein beta-8	0.014789	0.992083	1.6185	0.617857
P30711	GSTT1	Glutathione S-transferase theta-1	0.0263442	0.992083	1.59316	0.627683
Q96EY8	MMAB	Corrinoid adenosyltransferase MMAB	0.00296429	0.992083	1.56277	0.639888
A0A286YFF7;A0A2C9F2P4;P50897	PPT1	Palmitoyl-protein thioesterase 1	0.0098096	0.992083	1.53531	0.651335
A0A0A0MSV9;A0A0G2JH37;A0A0G2JKZ1;A2AB90;C9JA35;O15533;Q6P1N7	TAPBP	Tapasin;Tapasin;Tapasin;Tapasin;Tapasin (Fragment);Tapasin;TAPBP protein	0.0232255	0.992083	1.48492	0.673436
O43149	ZZEF1	Zinc finger ZZ-type and EF-hand domain-containing protein 1	0.0277054	0.992083	1.4642	0.682969
A0A2R8YG42	ARHGEF7	Rho guanine nucleotide exchange factor 7	0.00424608	0.992083	1.46101	0.684458
Q86Y39	NDUFA11	NADH dehydrogenase [ubiquinone] 1 alpha subcomplex subunit 11	0.00868546	0.992083	1.45859	0.685594
Q9HAP6	LIN7B	Protein lin-7 homolog B	0.0315195	0.992083	1.45813	0.685812
P51688	SGSH	N-sulphoglucosamine sulphohydrolase	0.0360784	0.992083	1.4556	0.687
Q9H2U2	PPA2	Inorganic pyrophosphatase 2, mitochondrial	0.0347489	0.992083	1.4398	0.694542
A0A2R8YDT1;P15104	GLUL	Glutamine synthetase	0.0328478	0.992083	1.42143	0.703517
Q8N5J2	MINDY1	Ubiquitin carboxyl-terminal hydrolase MINDY-1	0.00835232	0.992083	1.41717	0.705633
Q13630	GFUS	GDP-L-fucose synthase	0.0133695	0.992083	1.412	0.708214
O95834	EML2	Echinoderm microtubule-associated protein-like 2	0.00564059	0.992083	1.40872	0.709865
Q96HC4	PDLIM5	PDZ and LIM domain protein 5	0.0120163	0.992083	1.3875	0.720721
A0A0A0MTP9;F8VZI9;Q9BWQ8	FAIM2	Protein lifeguard 2 (Fragment);Protein lifeguard 2;Protein lifeguard 2	0.0413213	0.992083	1.37883	0.725254
Q86WU2	LDHD	Probable D-lactate dehydrogenase, mitochondrial	0.0420771	0.992083	1.37872	0.725309
A0A494C066;B7Z4W5;Q16773	KYAT1	Kynurenine--oxoglutarate transaminase 1;Cysteine conjugate-beta lyase cytoplasmic (Glutamine transaminase K, kyneurenine aminotransferase), isoform CRA_b;Kynurenine--oxoglutarate transaminase 1	0.0157171	0.992083	1.3731	0.728277
Q8N0X4	CLYBL	Citramalyl-CoA lyase, mitochondrial	0.00276696	0.992083	1.3719	0.728918
P02751	FN1	Fibronectin	0.0345642	0.992083	1.36343	0.733445
Q5JRA6	MIA3	Transport and Golgi organization protein 1 homolog	0.0489462	0.992083	1.35897	0.735849
Q13011	ECH1	Delta(3,5)-Delta(2,4)-dienoyl-CoA isomerase, mitochondrial	0.00714756	0.992083	1.33952	0.746538
P21333	FLNA	Filamin-A	0.0290902	0.992083	1.31225	0.762051
Q9HAV7	GRPEL1	GrpE protein homolog 1, mitochondrial	0.039421	0.992083	1.30938	0.76372
Q9BUE6	ISCA1	Iron-sulfur cluster assembly 1 homolog, mitochondrial	0.0307672	0.992083	1.3068	0.765228
M0R2A0;Q5UCC4	EMC10	ER membrane protein complex subunit 10	0.0311326	0.992083	1.30514	0.766203
Q9Y6M9	NDUFB9	NADH dehydrogenase [ubiquinone] 1 beta subcomplex subunit 9	0.00300193	0.992083	1.30443	0.766621
A0A088AWN3;A0A804HIE8;Q9BZ29	DOCK9	Dedicator of cytokinesis protein 9	0.0347375	0.992083	1.29775	0.770563
A0A2R8Y4Y7;A0A2R8Y726;A0A2R8YFW4;Q9UQ90	SPG7	Paraplegin	0.0216323	0.992083	1.2767	0.783269
Q9NZQ3	NCKIPSD	NCK-interacting protein with SH3 domain	0.0398128	0.992083	1.2736	0.785175
P18669	PGAM1	Phosphoglycerate mutase 1	0.0295201	0.992083	1.27173	0.786331
A0A2R8YGD1;A0A804HJ17;O14773	TPP1	Tripeptidyl-peptidase 1	0.0485619	0.992083	1.27062	0.78702
Q93100	PHKB	Phosphorylase b kinase regulatory subunit beta	0.0238946	0.992083	1.2665	0.789579
E7EWD3;O75077	ADAM23	Disintegrin and metalloproteinase domain-containing protein 23	0.0391795	0.992083	1.26369	0.791331
Q9BPW8	NIPSNAP1	Protein NipSnap homolog 1	0.0477836	0.992083	1.24532	0.803008
Q12792	TWF1	Twinfilin-1	0.0294862	0.992083	1.22206	0.818288
P46940	IQGAP1	Ras GTPase-activating-like protein IQGAP1	0.0423638	0.992083	1.21984	0.81978
O75146	HIP1R	Huntingtin-interacting protein 1-related protein	0.0475564	0.992083	1.2094	0.826854
Q9UJZ1	STOML2	Stomatin-like protein 2, mitochondrial	0.0121489	0.992083	1.20338	0.830994
C9JIF9;P13798	APEH	Acylamino-acid-releasing enzyme	0.0164737	0.992083	1.1913	0.839421
B7Z1Z5;Q9P121	NTM	Neurotrimin	0.0153416	0.992083	1.19107	0.839579
P06756	ITGAV	Integrin alpha-V	0.0333687	0.992083	1.1744	0.851499
C9JG87;Q9NYK5	MRPL39	39S ribosomal protein L39, mitochondrial (Fragment);39S ribosomal protein L39, mitochondrial	0.0299435	0.992083	1.16756	0.856484
Q04837	SSBP1	Single-stranded DNA-binding protein, mitochondrial	0.0344952	0.992083	1.16667	0.857143
Q9P253	VPS18	Vacuolar protein sorting-associated protein 18 homolog	0.0493254	0.992083	1.13207	0.883341
P29401	TKT	Transketolase	0.0348497	0.992083	1.12757	0.886865
B7ZAR1;E9PCA1;P48643	CCT5	T-complex protein 1 subunit epsilon	0.0489515	0.992083	0.902639	1.10786
P17987	TCP1	T-complex protein 1 subunit alpha	0.0444922	0.992083	0.900544	1.11044
Q9Y6G9	DYNC1LI1	Cytoplasmic dynein 1 light intermediate chain 1	0.0401616	0.992083	0.885104	1.12981
P55036	PSMD4	26S proteasome non-ATPase regulatory subunit 4	0.00333385	0.992083	0.880839	1.13528
O43681	GET3	ATPase GET3	0.0118608	0.992083	0.877298	1.13986
P50991	CCT4	T-complex protein 1 subunit delta	0.0348632	0.992083	0.864597	1.15661
Q6PGP7	TTC37	Tetratricopeptide repeat protein 37	0.0345161	0.992083	0.86446	1.15679
Q8N1G4	LRRC47	Leucine-rich repeat-containing protein 47	0.0470311	0.992083	0.863529	1.15804
Q8NB37	GATD1	Glutamine amidotransferase-like class 1 domain-containing protein 1	0.0372627	0.992083	0.85651	1.16753
Q14152	EIF3A	Eukaryotic translation initiation factor 3 subunit A	0.0446899	0.992083	0.85528	1.16921
A0A087WT44;P30519	HMOX2	Heme oxygenase (biliverdin-producing);Heme oxygenase 2	0.0436711	0.992083	0.850767	1.17541
P41091	EIF2S3	Eukaryotic translation initiation factor 2 subunit 3	0.0240488	0.992083	0.849488	1.17718
O94985	CLSTN1	Calsyntenin-1	0.029236	0.992083	0.843477	1.18557
Q9HCB6	SPON1	Spondin-1	0.0391156	0.992083	0.836934	1.19484
Q96BY7	ATG2B	Autophagy-related protein 2 homolog B	0.035561	0.992083	0.833724	1.19944
A0A0G2JKF9;A0A140TA42;Q9UBS5	GABBR1	GABBR1;Gamma-aminobutyric acid type B receptor subunit 1;Gamma-aminobutyric acid type B receptor subunit 1	0.044978	0.992083	0.832317	1.20147
A0A0A6YYL4	CORO7-PAM16	Coronin	0.0175789	0.992083	0.81696	1.22405
P60866	RPS20	40S ribosomal protein S20	0.0333251	0.992083	0.809016	1.23607
Q9NUQ9	CYRIB	CYFIP-related Rac1 interactor B	0.0390399	0.992083	0.803851	1.24401
O43583	DENR	Density-regulated protein	0.0161849	0.992083	0.803411	1.24469
O95292	VAPB	Vesicle-associated membrane protein-associated protein B/C	0.00874492	0.992083	0.800681	1.24894
Q9H832	UBE2Z	Ubiquitin-conjugating enzyme E2 Z	0.0123648	0.992083	0.79134	1.26368
H3BNC9;P08708	;RPS17	40S ribosomal protein S17	0.0498038	0.992083	0.790425	1.26514
Q10471	GALNT2	Polypeptide N-acetylgalactosaminyltransferase 2	0.0260643	0.992083	0.78282	1.27743
B7Z5N5;Q15796	SMAD2	Mothers against decapentaplegic homolog;Mothers against decapentaplegic homolog 2	0.0400228	0.992083	0.777497	1.28618
Q9UNL2	SSR3	Translocon-associated protein subunit gamma	0.0437624	0.992083	0.774763	1.29072
Q9BQT9	CLSTN3	Calsyntenin-3	0.0223685	0.992083	0.773006	1.29365
P49757	NUMB	Protein numb homolog	0.033737	0.992083	0.772948	1.29375
K7EPS3;Q9GZN7	ROGDI	Protein rogdi homolog (Fragment);Protein rogdi homolog	0.0210405	0.992083	0.757359	1.32038
Q9Y217	MTMR6	Myotubularin-related protein 6	0.0462359	0.992083	0.754995	1.32451
Q15771	RAB30	Ras-related protein Rab-30	0.0310091	0.992083	0.751712	1.3303
A0A0U1RQT7;A0A0U1RQY7;A0A0U1RR14;Q8IXA3;Q9HCP0;U3KQA5;U3KQB3	CSNK1G1	Non-specific serine/threonine protein kinase;Non-specific serine/threonine protein kinase;Casein kinase I isoform gamma-1 (Fragment);Non-specific serine/threonine protein kinase;Casein kinase I isoform gamma-1;Non-specific serine/threonine protein kinase;Non-specific serine/threonine protein kinase	0.0111365	0.992083	0.7497	1.33387
A0A7P0MRI8;A0A8I5KXW3	PLCB4	1-phosphatidylinositol 4,5-bisphosphate phosphodiesterase;Phosphoinositide phospholipase C	0.0459698	0.992083	0.746954	1.33877
O00442	RTCA	RNA 3'-terminal phosphate cyclase	0.038095	0.992083	0.743728	1.34458
A0A7I2V3I0;A0A7I2V5Z6;P60228	EIF3E	Eukaryotic translation initiation factor 3 subunit E	0.000996791	0.992083	0.738103	1.35482
Q96TA2;R4GNA5	YME1L1	ATP-dependent zinc metalloprotease YME1L1;ATP-dependent zinc metalloprotease YME1L1 (Fragment)	0.0317647	0.992083	0.724648	1.37998
A0A499FIZ0;A0A7I2YQL3;A0A7P0SXD0;Q9H7D7	WDR26	WD repeat-containing protein 26;WD repeat-containing protein 26 (Fragment);WD repeat-containing protein 26 (Fragment);WD repeat-containing protein 26	0.0174441	0.992083	0.720758	1.38743
Q5R3F8	ELFN2	Protein phosphatase 1 regulatory subunit 29	0.036494	0.992083	0.714475	1.39963
B3KS98;O15372	EIF3H	Eukaryotic translation initiation factor 3 subunit H	0.0136378	0.992083	0.714276	1.40002
Q5TDH0	DDI2	Protein DDI1 homolog 2	0.0251507	0.992083	0.712362	1.40378
A0A8I5KWQ7;Q16850	;CYP51A1	FERM domain-containing protein;Lanosterol 14-alpha demethylase	0.0195383	0.992083	0.706795	1.41484
A0A6Q8PFC0;A0A6Q8PFE6;A0A7I2RVZ4;Q9UKA9	PTBP2	Polypyrimidine tract-binding protein 2	0.0490479	0.992083	0.706772	1.41488
O15126	SCAMP1	Secretory carrier-associated membrane protein 1	0.0492079	0.992083	0.705994	1.41644
A0A6Q8PFC2;Q9UNW9	NOVA2	Neuro-oncological ventral antigen 2;RNA-binding protein Nova-2	0.0447592	0.992083	0.697014	1.43469
Q9NUL5	SHFL	Shiftless antiviral inhibitor of ribosomal frameshifting protein	0.0387268	0.992083	0.686054	1.45761
Q9NZB2	FAM120A	Constitutive coactivator of PPAR-gamma-like protein 1	0.0233361	0.992083	0.683814	1.46239
A0A6Q8PFI7;A0A6Q8PGP5;Q96PU5	NEDD4L	E3 ubiquitin-protein ligase;E3 ubiquitin-protein ligase;E3 ubiquitin-protein ligase NEDD4-like	0.012781	0.992083	0.683473	1.46312
Q3ZAQ7	VMA21	Vacuolar ATPase assembly integral membrane protein VMA21	0.0395336	0.992083	0.681999	1.46628
K7EK00;Q96ND0	FAM210A	Protein FAM210A (Fragment);Protein FAM210A	0.0353727	0.992083	0.677044	1.47701
A0A8I5KSD7;A0A8I5KV27;A0A8I5KVK5;A0A8I5KXK0;A0A8I5QKK6;A0A8J8ZTU4;Q8N490	PNKD	Probable hydrolase PNKD	0.026245	0.992083	0.673391	1.48502
J3KTF9;Q8N138;Q9P0S3	ORMDL3;ORMDL3;ORMDL1	ORM1-like protein 3 (Fragment);ORM1-like protein 3;ORM1-like protein 1	0.0125929	0.992083	0.671867	1.48839
K7ELG9;Q3MHD2	LSM12	Protein LSM12 homolog;Protein LSM12	0.0219767	0.992083	0.671759	1.48863
Q5W111	SPRYD7	SPRY domain-containing protein 7	0.0486312	0.992083	0.664247	1.50546
D6RB01;Q9Y6X4	FAM169A	Soluble lamin-associated protein of 75 kDa	0.0183321	0.992083	0.652992	1.53141
A0A0C4DGV4;E9PLX3;O43504;R4GMU8	LAMTOR5	Ragulator complex protein LAMTOR5	0.0291793	0.992083	0.651604	1.53468
Q96CN4	EVI5L	EVI5-like protein	0.0495594	0.992083	0.649448	1.53977
P22748	CA4	Carbonic anhydrase 4	0.047939	0.992083	0.632908	1.58001
O95487	SEC24B	Protein transport protein Sec24B	0.0123505	0.992083	0.631301	1.58403
H3BM40;H3BNX9	NDRG4	Protein NDRG4 (Fragment)	0.0495563	0.992083	0.630438	1.5862
P08240	SRPRA	Signal recognition particle receptor subunit alpha	0.0236146	0.992083	0.613473	1.63006
O60346	PHLPP1	PH domain leucine-rich repeat-containing protein phosphatase 1	0.0300502	0.992083	0.610666	1.63756
Q5T5I6;Q9H4A5	GOLPH3L	Golgi phosphoprotein 3-like (Fragment);Golgi phosphoprotein 3-like	0.0256824	0.992083	0.60871	1.64282
H3BRL3;O14562	UBFD1	Ubiquitin domain-containing protein UBFD1	0.00172567	0.992083	0.598781	1.67006
Q9NXU5	ARL15	ADP-ribosylation factor-like protein 15	0.0186975	0.992083	0.584676	1.71035
H0YD93;Q8WXA3	RUFY2	RUN and FYVE domain-containing protein 2 (Fragment);RUN and FYVE domain-containing protein 2	0.0325868	0.992083	0.581073	1.72095
A0A8I5KVJ6;F2Z2X9;G3V223;G3V3U5;G3V4G9;P07902	;GALT;GALT;GALT;;GALT	GalP_UDP_transf domain-containing protein;Galactose-1-phosphate uridylyltransferase;Galactose-1-phosphate uridylyltransferase;Galactose-1-phosphate uridylyltransferase;UDP-glucose--hexose-1-phosphate uridylyltransferase (Fragment);Galactose-1-phosphate uridylyltransferase	0.0457107	0.992083	0.558889	1.78926
Q01814	ATP2B2	Plasma membrane calcium-transporting ATPase 2	0.00671444	0.992083	0.55364	1.80623
M0QZE0;Q9NZ43	USE1	Vesicle transport protein USE1	0.00557327	0.992083	0.550626	1.81611
P48051	KCNJ6	G protein-activated inward rectifier potassium channel 2	0.0464948	0.992083	0.54466	1.83601
O60524	NEMF	Ribosome quality control complex subunit NEMF	0.00963969	0.992083	0.544171	1.83766
Q96HY7	DHTKD1	2-oxoadipate dehydrogenase complex component E1	0.01289	0.992083	0.426773	2.34317
A0A087WUL4;A0A087WX23;A0A087WXK2;A0A087WZG9;Q86TG7	PEG10	Retrotransposon-derived protein PEG10	0.000874044	0.992083	0.39687	2.51972

## Sheet: PD-associated proteins
								log2 LFQ data
Accession	Genes	Protein Name	p-value	FC young/old	FC old/young	FC middle/young	FC young/middle	young_01	young_02	young_03	young_04	young_05	young_06	young_07	middle_01	middle_02	middle_03	middle_04	middle_05	middle_06	middle_07	middle_08	middle_09	middle_10	middle_11	middle_12	middle_13	middle_14	old_01	old_02	old_03	old_04	old_05	old_06	old_07	old_08	old_09	old_10	old_11	old_12	old_13	old_14
Q99497	PARK7	Parkinson disease protein 7	0.0260136			1.35301	0.739092	20.6756	21.3431	20.3791	21.4284	20.5517	21.2828	20.9817	21.0754	20.9876	22.0024	21.2288	21.0949	21.768	21.7855	21.3039	22.0372	20.9204	21.4364	21.4065	21.3245	21.0195	21.5121	21.8999	21.0856	21.7169	21.5043	21.3257	21.1973	21.0173	21.5691	20.3597	21.1307	21.2366	21.1272	21.6882
Q96QK1	VPS35	Vacuolar protein sorting-associated protein 35	0.0197578	0.770661	1.29759			18.0052	18.2279	18.1594	17.9916	18.5055	18.0065	17.9176	17.6537	17.9019	17.2358	17.5169	18.4175	17.4087	17.1773	17.937	17.2265	17.808	18.1274	18.3843	17.8584	18.3014	17.5229	17.3588	17.9721	17.3923	17.4413	17.1901	17.9805	17.8345	17.9884	17.6687	18.4969	17.8734	18.132	17.5137
A0A669KB41;A0A669KBH5;E7EPV7;P37840	SNCA	Alpha-synuclein	0.0289649	1.82925	0.546671			19.3603	20.4958	19.8183	19.8655	20.8713	19.2122	19.1354	19.0355	19.5784	19.4178	18.6255	20.335	17.9834	18.2052	19.4717	18.4937	18.9387	19.853	20.4991	19.4786	20.1945	19.907	17.7841	18.384	18.7932	19.5701	18.408	19.7065	18.3873	19.6305	18.2627	20.5991	18.5002	19.4897	17.8974
O60260	PRKN	E3 ubiquitin-protein ligase parkin	not significant					13.2527	14.3356	13.4719	13.6969	13.9305	14.1942	13.5225	13.902	13.616	12.9531	12.6112	12.844	13.6561	13.6751	13.1018	13.4628	13.4486	14.4783	12.8406	13.738	13.6995	12.9249	12.7236	13.8801	13.4429	10.4763	12.0132	12.5159	13.4756	13.5243	12.5702	13.4353	14.0809	12.7705	13.681
Q9NQ11	ATP13A2	Polyamine-transporting ATPase 13A2	not significant					13.072	13.4489	14.4932	12.9405	13.2865	12.8872	13.487	13.6414	14.1223	13.3991	13.5345	14.1051	13.6864	12.939	13.5759	12.6011	13.6508	12.9303	12.794	12.4972	13.3328	12.8905	14.0406	14.1731	13.0813	13.7974	13.0323	13.4987	13.7343	13.1683	13.9512	13.5877	12.1989	11.8934	12.9145
A0A590UJC7;A0A590UK51;O60733	PLA2G6	Phospholipase A(2);Phospholipase A(2);85/88 kDa calcium-independent phospholipase A2	not significant					13.8517	14.6434	14.7544	14.0727	14.4487	14.6575	13.4959	14.9032	14.6411	14.039	13.6985	13.5986	14.6079	14.5358	13.5944	14.5069	14.81	14.7074	13.5895	13.69	14.2218	14.2851	14.5982	14.6106	14.1218	13.115	14.3306	14.8045	14.5588	13.8296	14.8293	14.3515	14.5114	14.2034	14.6505
Q9Y6H1	CHCHD2	Coiled-coil-helix-coiled-coil-helix domain-containing protein 2	not significant					17.1376	16.2796	13.8539	16.0612	16.1669	15.2312	16.8398	14.5871	17.6856	14.4771	16.0473	14.8558	14.3733	15.0326	14.1548	14.3814	15.7106	15.4531	16.2094	15.8035	15.1081	14.661	14.7846	15.0463	13.6425	17.803	15.6519	14.7476	14.9046	15.9556	15.5204	13.8937	16.1011	15.8835	15.2998
Q96DA2	RAB39B	Ras-related protein Rab-39B	not significant					15.7543	15.927	16.7031	16.075	15.8579	16.6071	15.9876	16.598	16.4757	15.4798	15.0821	15.952	16.0202	15.9009	16.0039	16.1715	16.2889	16.1928	15.3316	16.0998	16.4399	15.8306	16.433	16.7049	16.0362	14.3415	14.5636	16.5853	16.0328	15.9439	15.5772	15.8326	15.5602	14.4065	16.1312
Q96A57	TMEM230	Transmembrane protein 230	not significant					15.2709	14.9165	16.0225	14.8521	15.0283	15.1603	15.4424	14.5914	15.437	15.327	14.7967	14.99	14.9859	14.7765	15.4929	14.7836	15.0107	15.4795	15.099	15.1033	15.285	15.0952	14.9698	14.3575	14.7042	14.3559	13.9628	15.2085	14.2895	14.71	15.5705	15.2492	15.0647	15.2975	15.4154
C9JFZ1	SYNJ1	Phosphoinositide 5-phosphatase	0.00175079	0.776884	1.28719			18.0782	17.6748	18.0847	17.9436	18.0067	18.1632	18.0903	17.8614	18.0806	17.3426	17.351	17.5328	17.7514	17.6245	17.4061	17.5727	17.5892	18.0174	17.8535	17.7049	17.801	17.2543	17.7105	17.857	17.3814	17.2003	17.4952	17.7419	17.5775	17.9747	17.7211	17.5703	17.8455	17.8265	17.8276
A0A0C4DG44;O43464	HTRA2	Serine protease HTRA2, mitochondrial (Fragment);Serine protease HTRA2, mitochondrial	not significant					15.4617	15.0819	14.1895	15.3735	15.2202	14.7099	15.2326	15.3915	15.6889	15.4828	15.7763	15.1903	15.2721	14.9012	14.9764	15.3402	14.661	15.2402	15.2174	15.0146	15.1787	16.2308	15.1301	15.392	15.1574	15.2489	15.976	15.0542	15.2508	15.4867	15.1239	15.4739	14.7	15.0263	15.7654
P09936	UCHL1	Ubiquitin carboxyl-terminal hydrolase isozyme L1	not significant					22.0752	22.0143	22.5186	22.0117	21.713	21.9397	22.0014	22.0264	22.048	21.4282	21.4961	21.7725	21.7189	21.7198	21.6483	21.6215	22.0622	22.3717	21.6063	21.7134	22.0979	21.143	21.7982	21.61	21.4348	21.2773	21.1006	22.2395	21.7188	21.8971	22.2032	21.81	22.5885	22.0611	21.8981
A0A7I2Y1C3;E7EUU4;E7EX73;E9PGM1;Q04637	EIF4G1	Eukaryotic translation initiation factor 4 gamma 1	not significant					16.5613	15.9575	16.5066	16.1342	16.0104	15.7408	16.5521	14.9685	15.7386	15.4433	15.9829	15.897	15.4677	15.5714	15.8523	14.9719	15.5679	16.2263	16.2746	16.1023	16.0409	14.347	15.2328	14.8878	15.0162	16.1183	15.262	15.4976	15.5014	16.0146	16.2465	15.6639	15.8802	16.2662	15.6164
A0A2R8Y5A6;A0A2R8Y7E6;A0A2R8Y7P6;A0A2R8YDM9;A0A5F9ZHH4;A0A5F9ZHW5;A0A5F9ZHX3;A0A5F9ZI57;F8VQP2;F8WB06;H0YH87;Q99700;V9GY86	ATXN2	Ataxin-2	0.0465144	0.675362	1.48069			14.3527	13.6085	14.3841	13.9631	13.6587	13.2681	14.6292	13.8189	14.247	13.4413	14.1638	12.9303	13.3849	13.5526	13.8117	13.1705	13.5707	14.1883	13.6663	13.9413	13.9622	12.9479	12.8838	12.6154	12.8158	14.0116	13.641	13.199	13.2496	13.75	14.6404	12.6827	13.7761	13.4397	14.148
K7EKL3;P28799	GRN	Progranulin (Fragment);Progranulin	not significant					12.996	12.9619	13.6649	12.6268	11.7382	12.394	13.0534	13.1312	12.8459	12.6437	11.4331	12.167	12.5216	11.9901	12.7061	13.4477	13.3873	13.2877	14.3655	13.2119	12.8408	12.9756	13.5764	13.5258	13.4784	13.4204	12.7429	12.6871	12.9873	12.7434	12.8905	12.8554	12.2453	13.8447	13.7504
A0A087WX29;Q13148	TARDBP	TAR DNA-binding protein 43 (Fragment);TAR DNA-binding protein 43	not significant					15.4975	14.7871	16.0434	15.3229	14.6618	14.7977	15.4847	15.872	15.513	15.0813	15.5856	14.7749	15.5109	15.2933	15.5861	15.69	15.3618	15.2285	14.8683	15.474	15.4853	14.8422	15.0818	15.435	15.4751	15.6535	15.5751	15.2419	15.2519	15.1002	15.5259	14.8359	15.6331	14.9483	15.4576

## Sheet: Respiratory chain proteins
			log2 LFQ data
Accession	Genes	Protein Name	young_01	young_02	young_03	young_04	young_05	young_06	young_07	middle_01	middle_02	middle_03	middle_04	middle_05	middle_06	middle_07	middle_08	middle_09	middle_10	middle_11	middle_12	middle_13	middle_14	old_01	old_02	old_03	old_04	old_05	old_06	old_07	old_08	old_09	old_10	old_11	old_12	old_13	old_14
Complex V
P24539	ATP5PB	ATP synthase F(0) complex subunit B1, mitochondrial	18.7406	17.9936	17.9956	18.9945	18.8502	18.1459	18.5265	18.6699	18.6047	18.0905	18.593	18.6971	17.9976	17.7027	18.9056	18.5488	18.7065	18.8799	19.0955	18.4178	17.8996	18.6525	18.023	18.8878	18.3852	19.4603	19.0622	18.5032	18.7141	18.5731	18.9649	19.0659	18.2785	18.9301	17.5727
Q96IX5	ATP5MK	ATP synthase membrane subunit K, mitochondrial	18.1268	18.2242	17.5289	18.1096	19.4163	17.4901	17.5232	17.5312	18.1586	18.5112	18.9707	18.5919	17.3942	17.848	18.8084	17.9485	17.3639	18.1583	18.6885	17.1859	16.8146	19.1136	17.1137	17.8234	18.3285	18.9278	18.4028	17.472	17.9637	17.8893	18.0504	19.6372	17.5692	18.1409	17.0692
I3L448;Q5TC12	ATPAF1	ATP synthase mitochondrial F1 complex assembly factor 1	15.2027	15.4302	15.5569	15.0645	15.6882	15.4094	15.0393	15.1084	15.2808	14.5895	15.7322	15.6106	14.8582	14.9858	15.4964	15.1922	14.9769	14.6428	15.7483	14.7963	15.2341	15.7748	15.3193	15.2341	15.3942	15.3029	15.7747	14.9421	15.31	15.3015	15.6087	15.4545	15.3097	15.5032	14.7737
Q8N5M1	ATPAF2	ATP synthase mitochondrial F1 complex assembly factor 2	14.2862	14.0476	14.1787	14.0001	14.4763	11.5246	13.6627	12.1722	12.7268	14.2775	14.1402	13.1674	14.0159	13.8245	13.7154	13.1647	12.9175	13.6239	12.3211	12.9197	13.2325	14.3817	12.5444	12.8442	13.553	13.0208	12.0009	13.0965	14.1054	12.5652	12.8827	13.9148	12.9217	13.0514	13.6465
P03928	MT-ATP8	ATP synthase protein 8	19.4594	19.6607	20.1078	19.8779	19.3234	19.0475	19.4254	18.5214	18.4192	18.6613	18.7975	18.8404	17.7504	18.4864	17.8592	18.1493	19.2314	20.191	20.1504	19.2718	17.5298	17.7391	18.4854	18.223	18.7511	19.8176	19.1779	18.2484	19.7222	19.1547	17.9534	19.5833	18.8344	19.748	17.8751
P00846	MT-ATP6	ATP synthase subunit a	17.1572	16.47	15.6633	16.7886	16.2861	16.3473	16.5266	16.8618	16.3027	16.474	16.4987	13.5861	15.1577	15.5695	16.3283	15.4412	17.0694	16.5352	18.4376	16.3519	15.8689	16.6985	17.3178	16.7827	16.8829	18.5319	16.136	16.0476	16.6793	16.7366	17.1413	14.4195	15.7709	18.3207	15.3522
P25705	ATP5F1A	ATP synthase subunit alpha, mitochondrial	23.1876	23.1273	22.9299	23.0234	23.0097	22.8919	23.7488	23.522	23.5609	23.0803	23.0645	22.8599	23.1601	23.1272	23.0733	23.0854	23.2152	23.5254	23.0165	22.9681	23.33	23.2457	23.1483	23.5666	23.0954	22.7042	22.9349	23.2504	23.1847	22.9097	23.5329	23.3563	23.2454	22.673	23.2335
P06576	ATP5F1B	ATP synthase subunit beta, mitochondrial	20.6693	20.498	20.6078	20.6159	20.6798	21.0673	21.2342	21.3853	21.4194	21.1328	21.4217	20.8194	21.2755	21.0618	21.4576	21.3273	21.0775	20.5139	20.6926	20.6853	20.6644	21.8705	21.2843	21.579	21.2684	20.6323	20.8349	20.5211	20.5621	20.335	21.2253	20.5692	21.0017	20.3095	21.2765
F8W0P7	ATP5F1B	ATP synthase subunit beta, mitochondrial (Fragment)	17.7834	18.3733	18.6167	17.4502	18.4917	16.5384	16.757	16.6515	17.0239	17.4887	17.85	17.5879	18.3737	16.7358	17.7209	17.8527	16.8868	17.818	18.4087	16.8008	18.9232	17.9467	16.4783	16.4279	17.3961	17.8448	15.7019	18.5661	16.6651	18.2542	17.8803	18.5716	16.4306	18.2167	17.9714
O75947	ATP5PD	ATP synthase subunit d, mitochondrial	19.4874	19.7044	19.1358	19.5012	19.3941	18.9748	19.2443	18.778	18.751	19.1602	18.9053	18.6697	18.8667	19.0271	19.1187	19.0179	19.5564	19.6659	18.8833	19.2677	19.1455	19.4795	18.9065	18.6611	19.1159	19.3659	19.3769	19.3411	19.6164	19.1481	18.9313	19.2021	18.3219	18.6591	18.9298
P30049	ATP5F1D	ATP synthase subunit delta, mitochondrial	20.0229	19.6863	20.851	20.2495	19.9302	20.0903	20.266	20.5571	20.7767	20.336	19.4073	18.8068	20.4297	20.2856	19.0737	20.5192	20.4358	20.4349	19.1114	20.0392	20.0203	20.3651	20.0838	20.2796	19.9005	19.3888	20.1946	20.3185	20.1977	20.068	20.7397	20.298	20.6475	18.9146	20.7849
P56385	ATP5ME	ATP synthase subunit e, mitochondrial	19.5908	19.6612	18.9235	19.4229	19.7449	19.745	20.2329	20.2061	20.7802	19.6058	19.5923	19.14	18.9483	18.2299	19.6868	18.6685	19.6978	19.3317	20.2532	19.3924	19.5581	20.5158	19.3368	20.5643	19.1881	19.8374	18.9269	19.9534	19.5038	19.3083	20.7077	20.4219	20.1155	20.3028	19.102
P56381	ATP5F1E	ATP synthase subunit epsilon, mitochondrial	17.889	18.444	18.4893	18.0074	15.5501	18.1777	18.4851	18.9473	19.3977	18.3851	17.9531	17.917	18.563	18.7351	17.544	18.3719	18.8178	18.109	18.2391	18.3593	17.7077	18.8801	18.8947	18.7891	18.6824	17.069	17.3307	18.5484	17.6939	17.1989	17.8191	18.9836	17.611	17.0817	17.3952
C9JU26;P56134	ATP5MF	ATP synthase subunit f, mitochondrial;ATP synthase subunit f, mitochondrial	14.3274	15.4312	13.9616	14.8545	15.7989	14.6469	13.7534	14.8345	14.5411	15.5384	16.8913	17.6433	14.3411	14.3064	18.0838	15.0352	14.5219	14.0299	17.0951	14.46	14.5422	17.7746	14.6364	15.6207	15.9329	17.7517	15.8318	14.3711	15.029	14.6196	16.0935	15.5983	14.1421	16.5241	14.236
O75964	ATP5MG	ATP synthase subunit g, mitochondrial	17.7777	17.9994	17.2964	18.3164	18.8012	17.0458	16.7757	16.7939	16.7624	17.2427	19.0817	19.2127	16.3616	16.3637	19.5248	16.6793	16.9269	17.2152	18.9128	16.8579	16.9414	19.3335	16.5392	17.862	17.346	18.7394	17.8941	16.9996	17.6771	17.4935	17.7335	18.9024	16.6712	19.5888	16.336
P36542	ATP5F1C	ATP synthase subunit gamma, mitochondrial	18.8954	19.0338	18.6624	19.0666	18.8648	18.1228	18.6551	18.6768	18.5536	18.436	18.8179	18.8906	18.4279	18.1051	19.1753	18.3826	18.7831	19.1516	19.1011	18.6958	18.5947	18.8761	18.2839	18.78	18.6408	18.8305	18.486	18.6774	18.8635	18.7261	18.2802	19.1878	17.7208	18.7482	18.1952
P48047	ATP5PO	ATP synthase subunit O, mitochondrial	19.6024	19.9953	19.6171	20.0623	20.2951	19.1347	19.5016	19.7908	19.8801	19.8688	20.3225	21.119	19.3605	19.4647	20.5137	19.6916	19.4568	20.1052	20.9602	19.3251	19.6037	20.4736	19.6021	19.9974	19.7725	20.8707	20.2399	19.5162	19.6123	19.4146	19.5694	21.0759	18.6204	21.1336	19.3674
A0A5K1VW60;Q99766	DMAC2L	ATP synthase subunit s, mitochondrial;ATP synthase subunit s, mitochondrial	14.866	15.3449	15.1322	15.1167	15.4992	14.497	14.5251	15.3559	15.5276	15.2852	15.8607	15.7772	14.1061	15.7742	15.6087	15.2224	15.3475	15.1441	15.7459	14.4877	15.0892	15.8305	15.6428	14.6026	15.1271	15.8165	15.3986	15.0209	15.1122	14.5568	15.1975	16.1185	14.6258	16.3603	14.994
P18859	ATP5PF	ATP synthase-coupling factor 6, mitochondrial	17.5607	18.5109	17.0251	18.1857	18.8555	17.5696	17.8823	17.4238	17.5213	19.5834	18.1833	18.9477	18.4932	18.6095	16.7341	18.8258	17.4443	15.44	18.5471	17.5752	16.3894	19.0012	18.4111	17.2059	18.7667	18.7686	18.1446	17.2437	17.9893	17.8354	16.5948	17.9153	17.1563	18.3652	18.0949
Complex III
P00156	MT-CYB	Cytochrome b	15.8412	15.7877	14.8357	16.4679	15.8226	16.2513	15.3583	15.1408	14.7807	14.0342	14.6504	14.2929	13.8276	14.55	15.7078	14.2411	16.2006	16.1835	16.1745	15.726	15.5868	14.7268	15.4416	15.0806	14.5021	16.3933	15.9708	16.5957	16.6366	16.359	16.2331	16.4085	16.0921	16.0792	15.3642
P31930	UQCRC1	Cytochrome b-c1 complex subunit 1, mitochondrial	20.9509	20.7756	21.0071	20.844	20.9878	20.7401	20.6015	20.7381	20.7181	20.426	21.0449	20.9679	20.4829	20.5737	20.656	20.6143	20.7207	20.8367	21.2663	20.534	20.7642	20.6229	20.368	20.6771	20.691	20.9792	21.246	20.682	20.7742	20.9655	20.9585	21.2261	20.7628	20.9516	20.5068
P22695	UQCRC2	Cytochrome b-c1 complex subunit 2, mitochondrial	18.8912	18.5129	18.1482	18.7486	18.6405	18.7781	18.4872	18.6026	18.8956	18.4433	18.9399	18.4258	18.4691	17.9927	18.2351	18.6166	18.5532	18.5498	18.3601	18.3243	18.2354	18.2628	18.45	18.8244	18.4593	18.5255	18.9231	18.3548	18.7436	18.7902	18.4058	18.7706	18.3334	18.3732	17.6789
P07919	UQCRH	Cytochrome b-c1 complex subunit 6, mitochondrial	17.3403	16.5603	17.2971	17.1814	16.562	18.216	17.5657	13.4504	12.6683	18.0516	17.3608	17.2682	18.1698	17.7774	16.4839	17.9596	17.9309	17.5257	16.6344	17.6777	17.1055	17.6095	17.5186	13.3386	17.7352	17.5339	17.3106	17.6712	17.7813	17.8545	18.7958	16.7964	18.5647	16.2717	18.6135
P14927	UQCRB	Cytochrome b-c1 complex subunit 7	18.162	18.5406	18.1474	18	18.6553	18.3441	18.3114	17.7868	17.5073	19.3717	18.5039	18.5379	19.0695	19.2601	17.7881	19.1324	18.4787	18.4958	18.5724	18.217	17.5211	19.0594	19.1181	17.6022	18.9432	18.976	18.1062	18.0279	18.3398	18.1878	18.121	18.7129	18.3935	18.532	19.4655
O14949	UQCRQ	Cytochrome b-c1 complex subunit 8	17.6401	17.8263	18.5334	17.88	17.813	18.0448	17.8435	18.0773	18.342	17.7955	18.0042	17.8705	17.7476	17.8834	17.5268	17.8217	17.9483	18.1598	18.0311	17.5381	17.8237	18.228	18.1009	18.3468	17.9288	17.5703	17.6389	17.9972	17.8475	17.0731	18.0201	18.1683	17.8889	18.2846	18.3531
Q9UDW1	UQCR10	Cytochrome b-c1 complex subunit 9	16.9861	14.7027	13.4176	16.3559	18.0549	16.3739	14.0083	17.2368	16.8997	15.6967	15.9881	16.3613	18.5952	15.8892	16.7231	17.3669	16.6608	14.8209	17.8496	15.9791	16.2001	15.6393	18.9229	17.1128	16.3813	16.4421	16.8599	15.8878	15.8982	16.8304	16.8352	14.0759	15.8359	16.4781	19.9395
P47985	UQCRFS1	Cytochrome b-c1 complex subunit Rieske, mitochondrial	18.1765	17.6905	18.1624	18.1259	18.2608	18.2361	18.1746	18.6073	18.7334	18.31	18.3071	18.0906	18.4146	18.4547	18.3084	18.3993	18.1662	18.2925	18.1103	18.0183	17.8644	18.4984	18.6147	18.7437	18.2393	17.6925	18.5729	17.9679	18.0277	18.1578	18.4325	18.3656	18.4062	17.8715	18.7003
P08574	CYC1	Cytochrome c1, heme protein, mitochondrial	20.221	20.1385	19.8383	20.1847	20.065	19.9435	19.7931	19.982	20.0918	19.844	20.1734	20.334	20.0183	20.1921	19.8139	19.9488	19.8987	20.2484	19.9852	19.8346	19.8467	20.1887	19.9655	20.0166	20.0149	19.5695	19.8154	20.0875	20.0553	20.0106	20.0615	20.1367	20.007	19.7492	20.1938
Complex IV
C9JFR7;P99999	CYCS	Cytochrome c (Fragment);Cytochrome c	17.4779	17.4317	16.8377	17.3644	17.4677	18.3526	17.9421	17.6838	18.248	19.0437	18.0217	17.9494	18.7723	19.1355	17.4278	18.8697	17.4289	17.2093	17.852	17.6478	17.0514	18.9261	18.7003	17.5794	18.8263	18.405	18.1449	18.2297	17.4558	18.0484	17.5066	17.5127	18.3633	17.1721	19.4001
Q9Y2R0	COA3	Cytochrome c oxidase assembly factor 3 homolog, mitochondrial	16.0315	16.2194	17.1855	16.2725	16.5288	16.4929	16.3784	16.5527	16.5238	17.0466	16.5997	15.8817	16.8319	16.887	15.5393	16.5812	17.2303	16.3938	16.4276	16.2798	16.0202	17.538	16.874	16.55	17.1482	16.879	15.3389	16.147	16.4927	15.7564	16.407	16.5169	15.9287	16.44	17.0699
Q5JTJ3	COA6	Cytochrome c oxidase assembly factor 6 homolog	14.8462	15.1292	13.8571	14.212	15.263	14.6936	14.9804	13.7669	13.4138	16.0923	14.1434	14.8787	15.2044	15.3372	13.9866	15.2607	14.989	13.8638	15.158	14.9809	14.1629	16.1391	15.2075	13.1733	15.0413	16.0885	15.2514	14.9821	14.0535	15.1889	14.4958	14.2961	15.3278	14.9135	15.5198
Q96BR5	COA7	Cytochrome c oxidase assembly factor 7	13.3271	13.7623	8.40031	12.7758	13.6521	12.7018	11.8455	11.5229	9.96714	12.6578	13.3891	13.74	11.3768	12.4244	13.8272	12.3959	13.0182	12.8965	14.1418	12.637	12.0614	11.1926	10.9222	12.2714	12.4433	14.5785	12.9524	13.3686	13.3114	13.2757	11.3055	13.1636	11.0183	13.6515	9.9104
A0A087WYV9;A0A087X1F5;P57105	SYNJ2BP-COX16;SYNJ2BP-COX16;SYNJ2BP	Cytochrome c oxidase assembly protein COX16 homolog, mitochondrial;Cytochrome c oxidase assembly protein COX16 homolog, mitochondrial (Fragment);Synaptojanin-2-binding protein	15.0714	14.2095	15.5521	15.3302	14.7466	13.8149	14.3271	14.8373	15.1544	14.9826	15.0917	15.6823	15.111	13.9954	15.5043	15.1845	13.8997	14.215	14.8884	13.9978	14.6957	15.9762	15.1138	15.055	15.2782	15.0936	15.4043	14.0451	14.1172	14.142	11.9958	14.8399	12.7865	14.8046	15.2069
Q5RI15	COX20	Cytochrome c oxidase assembly protein COX20, mitochondrial	14.3118	15.2033	12.7395	14.6122	14.5807	14.9692	15.109	14.9087	15.0037	15.2309	14.4995	14.7702	15.0064	15.1264	14.5621	15.0623	15.3472	14.8347	14.3616	14.6001	14.8428	15.0818	15.3731	14.7311	14.8261	14.0715	13.9562	14.3962	14.4046	14.7739	15.2649	14.7735	15.0376	13.7484	15.7451
C9J8T6;Q14061	COX17	Cytochrome c oxidase copper chaperone	15.0969	14.9774	14.0227	14.441	14.4566	14.0392	13.7174	12.9047	13.3014	15.0939	14.8618	14.2981	13.8205	14.1037	13.7269	14.214	13.7737	13.541	15.7757	14.308	13.3717	13.7518	14.0217	12.9948	13.7697	16.2171	12.4932	13.5042	13.6901	15.3599	13.9642	12.6022	13.3944	13.8982	12.7154
P00403	MT-CO2	Cytochrome c oxidase subunit 2	19.5078	19.0462	19.4002	18.3685	19.5449	20.2971	19.5901	20.589	20.18	20.0076	20.1759	18.0969	20.0269	19.6336	20.2933	19.9392	20.1737	19.0507	19.8827	19.7236	19.4252	20.3563	20.5174	20.7168	20.3264	19.9612	20.0689	19.372	19.7434	19.2422	20.137	19.1571	18.8782	17.9482	20.0133
P13073	COX4I1	Cytochrome c oxidase subunit 4 isoform 1, mitochondrial	19.4072	19.2322	19.0197	18.8635	19.5495	19.3183	19.0802	19.9139	20.0056	19.5456	19.8604	19.1348	19.3339	19.4287	19.2424	19.3998	19.3328	19.0222	19.2421	19.0427	18.1711	20.2778	19.5767	20.2134	19.7039	19.7858	19.6688	19.0824	18.9712	18.5619	19.51	19.1325	19.242	19.041	19.4515
P20674	COX5A	Cytochrome c oxidase subunit 5A, mitochondrial	19.7719	19.9816	19.578	20.2176	20.1519	19.2962	18.93	19.234	19.2686	19.2542	20.2371	21.1094	18.7267	18.0953	20.1388	19.0592	19.37	18.826	20.9619	19.1645	19.2492	21.3065	19.4044	19.5738	19.5151	21.876	21.1897	19.322	19.709	19.5515	17.7651	20.033	17.8678	21.5067	18.3795
P10606	COX5B	Cytochrome c oxidase subunit 5B, mitochondrial	20.5408	20.5137	20.6975	20.4426	20.6848	20.5235	20.7489	20.7972	21.0156	20.5029	20.5018	19.7388	20.9509	20.9348	19.5326	20.5649	20.9031	20.382	20.2629	20.4684	20.2863	20.431	20.4143	20.6709	20.2396	20.9644	20.7393	20.5006	20.5357	20.2315	20.8848	20.5665	20.9155	20.0669	21.1363
P12074	COX6A1	Cytochrome c oxidase subunit 6A1, mitochondrial	15.1849	14.0815	10.6756	11.4456	9.43179	15.8631	11.7911	14.7729	15.5592	13.5197	11.1572	11.0194	13.9474	15.4897	4.56236	14.7495	15.7573	9.68804	8.91754	13.901	12.6115	12.5119	15.6295	13.7153	13.6686	15.7147	15.9015	15.5432	15.445	15.3491	17.2338	9.79622	16.4697	8.75198	15.944
P14854	COX6B1	Cytochrome c oxidase subunit 6B1	19.5506	19.6128	19.1353	19.1788	19.2088	19.319	19.5775	19.009	19.1639	20.2544	18.9463	19.0821	19.2198	20.1993	17.5769	19.9639	19.8621	18.4837	19.5527	19.7942	17.9243	18.5295	20.3357	18.6104	19.7943	21.0482	20.5854	19.3455	19.5489	20.1226	19.0221	18.7212	20.2475	18.7962	20.5155
P09669	COX6C	Cytochrome c oxidase subunit 6C	19.5349	19.7377	19.8768	19.7076	19.7166	18.9615	19.1357	19.8396	20.0046	19.7113	19.7085	18.9813	19.39	19.7092	18.6509	19.464	19.7487	20.4537	19.4333	19.4824	19.4992	19.6795	19.4294	19.983	19.7905	19.1973	19.2433	19.4601	19.5871	19.0939	19.2741	19.7765	18.664	19.817	19.5345
H0UI06;P14406	COX7A2	Cytochrome c oxidase subunit 7A2, mitochondrial;Cytochrome c oxidase subunit 7A2, mitochondrial	19.5805	18.6837	18.7096	19.5446	19.406	18.4867	18.3824	18.4772	18.6102	18.3593	19.0992	19.3748	18.212	18.0957	19.3195	18.8147	18.2666	18.4856	19.1446	18.361	18.5695	19.6007	18.0508	18.7372	18.4418	19.4123	19.4349	18.3381	18.3892	18.9155	18.4817	19.3002	17.277	19.1997	17.4013
O14548	COX7A2L	Cytochrome c oxidase subunit 7A-related protein, mitochondrial	17.9358	17.5737	18.4097	17.8108	17.6978	17.584	17.6835	17.8971	17.9919	17.877	18.0333	17.9356	17.6296	17.6531	17.8144	17.8286	18.0838	18.518	18.0266	17.8042	17.6146	17.7108	17.6625	18.1089	17.7917	17.9084	17.309	17.7248	18.0367	17.6537	16.9924	18.4719	16.616	18.008	17.283
P15954	COX7C	Cytochrome c oxidase subunit 7C, mitochondrial	17.2827	17.0205	17.2483	16.8472	17.6998	16.8603	17.0952	17.2331	17.5485	16.1118	16.4301	16.963	15.9706	14.5898	16.7534	15.2112	17.326	16.4622	18.4081	17.3084	13.673	14.8497	15.602	16.4778	15.6012	18.7973	18.4359	17.0777	17.6573	17.4558	17.2979	16.4886	15.8729	17.4209	13.8775
O00483	NDUFA4	Cytochrome c oxidase subunit NDUFA4	21.2394	21.078	20.8315	20.3834	20.1958	20.4204	20.6763	20.0535	20.2467	19.8623	20.0406	18.6915	20.2006	20.2543	19.7047	19.7088	20.6262	20.4631	19.6011	20.1117	20.0375	20.0696	20.2535	20.1638	19.7514	19.768	20.2745	20.8119	20.0951	20.1827	19.4874	20.2603	19.4993	19.4239	19.8618
Complex I
Q330K2	NDUFAF6	NADH dehydrogenase (ubiquinone) complex I, assembly factor 6	13.4676	14.1346	14.2891	14.5109	14.5463	14.1418	13.7675	14.8968	14.2297	13.8034	14.4369	14.2025	14.4897	14.5716	15.0725	15.1174	14.0264	14.3965	14.0358	12.923	14.7099	14.2783	14.6687	13.9997	14.461	13.4688	14.6465	13.8074	14.5682	13.8769	14.1159	14.6391	14.2368	13.9439	14.342
Q8N183	NDUFAF2	NADH dehydrogenase [ubiquinone] 1 alpha subcomplex assembly factor 2	15.44	15.3575	13.9582	14.948	14.91	14.864	15.635	14.9695	15.056	15.2799	15.2019	14.636	15.8749	15.0985	14.8764	15.6419	15.4677	15.8875	15.3324	14.4549	15.0154	15.2699	15.1969	14.7361	15.1229	15.3593	15.1699	15.1988	15.2911	15.3696	15.3203	15.4319	15.4317	15.1016	15.5968
Q9BU61	NDUFAF3	NADH dehydrogenase [ubiquinone] 1 alpha subcomplex assembly factor 3	15.1519	15.5802	15.0807	15.5573	14.6448	15.1934	15.7234	15.8064	15.1415	15.9684	15.8236	15.1401	15.9306	15.3417	15.6359	15.9731	15.5098	15.5058	15.0773	14.9357	15.629	15.7546	15.6341	15.7825	15.4958	15.9561	16.0397	15.6456	15.8175	15.6352	15.7519	15.4154	15.531	14.1198	15.7987
Q9P032	NDUFAF4	NADH dehydrogenase [ubiquinone] 1 alpha subcomplex assembly factor 4	14.7245	14.7699	15.3753	15.0211	14.1348	14.5153	14.7971	15.1971	15.0835	15.6507	15.7813	15.1089	15.2516	15.3711	15.1142	15.5533	15.3599	14.3793	15.2228	14.6845	15.4085	15.2731	15.2348	15.3197	15.201	15.8876	15.6237	15.3491	15.05	15.1929	14.7248	15.0899	14.3045	15.6613	14.649
A0A087WXC5;A0A7I2V594;O95299	NDUFA10	NADH dehydrogenase [ubiquinone] 1 alpha subcomplex subunit 10, mitochondrial;NADH dehydrogenase [ubiquinone] 1 alpha subcomplex subunit 10, mitochondrial;NADH dehydrogenase [ubiquinone] 1 alpha subcomplex subunit 10, mitochondrial	18.8006	18.5261	18.4456	18.7148	18.9633	18.3551	18.7627	18.4154	18.2648	18.1062	18.8457	18.1607	18.0352	18.0877	18.7424	18.2757	18.5604	18.9127	18.6068	18.0405	18.6503	18.3481	18.0431	18.4048	18.1545	18.6297	18.9146	18.5973	18.6613	18.5442	18.6141	19.2978	18.0737	18.3767	17.6872
Q86Y39	NDUFA11	NADH dehydrogenase [ubiquinone] 1 alpha subcomplex subunit 11	16.4642	16.6022	15.6264	16.3412	16.6542	16.3949	16.3354	15.6938	15.1265	15.7082	15.9112	14.2702	14.7387	15.8936	15.3329	15.5213	16.3578	16.3813	15.397	15.8747	15.5815	15.9793	15.6547	15.7047	15.9367	16.0473	16.3716	16.4145	16.4707	16.4402	16.3195	16.5452	16.3134	14.9716	16.2434
Q9UI09	NDUFA12	NADH dehydrogenase [ubiquinone] 1 alpha subcomplex subunit 12	16.496	16.7132	16.1578	16.1641	16.7957	16.5745	16.4373	16.6348	16.7611	16.6439	16.4341	15.7408	16.1858	16.7843	15.9449	16.3792	17.1762	16.9463	16.5612	16.0553	16.4844	16.3077	16.6196	16.4992	16.391	16.8917	17.0811	16.9241	16.7614	16.4186	16.7316	17.053	16.4954	16.4442	16.4439
Q9P0J0	NDUFA13	NADH dehydrogenase [ubiquinone] 1 alpha subcomplex subunit 13	17.5353	16.7726	17.9607	17.1782	15.5291	16.9556	16.733	17.9623	18.1917	16.6803	16.7447	16.3893	16.1142	15.744	16.112	16.183	17.5653	17.2467	16.8825	14.9955	16.086	17.2773	17.7492	16.5825	16.1842	18.0005	19.0521	17.6499	17.8139	17.5486	16.6537	16.7274	16.7863	14.7148	15.5465
E7ENQ6	#N/A	NADH dehydrogenase [ubiquinone] 1 alpha subcomplex subunit 13	17.9873	17.3923	17.5444	17.9422	17.7699	17.9856	18.0893	18.5473	18.6867	18.0634	18.628	17.5431	18.5693	18.4956	18.2531	18.3836	18.2826	17.5232	17.5184	17.7621	17.8413	18.4475	18.3267	19.0178	18.2112	18.0928	18.2875	17.7664	17.6428	17.9919	18.2821	17.768	17.9281	16.5413	18.1466
O43678	NDUFA2	NADH dehydrogenase [ubiquinone] 1 alpha subcomplex subunit 2	18.7543	19.1674	19.0104	18.3626	19.4818	18.1802	18.4568	18.5623	18.8218	19.0436	19.078	19.5668	18.5665	18.8608	19.2289	18.5819	18.4874	18.8295	19.1853	17.6977	18.5738	19.8029	18.397	18.8394	18.6355	19.5951	19.246	18.5394	18.6411	18.1481	18.0237	19.8913	17.8041	19.2321	18.1382
O95167	NDUFA3	NADH dehydrogenase [ubiquinone] 1 alpha subcomplex subunit 3	15.9807	15.5942	16.1587	16.0446	13.9012	15.43	14.8028	17.0158	16.424	15.5657	16.0979	15.344	15.8386	16.3028	16.049	15.7813	16.8194	14.6055	15.7203	15.1708	9.88334	16.704	16.8796	16.7674	15.7913	16.7907	17.0701	16.8034	15.2987	16.09	16.0976	14.1989	15.6495	14.6818	16.0868
Q16718	NDUFA5	NADH dehydrogenase [ubiquinone] 1 alpha subcomplex subunit 5	15.0475	15.466	15.1403	15.4737	13.8073	14.9474	14.6217	15.266	14.8524	15.1764	14.177	14.55	14.6703	15.4041	14.8386	15.2165	14.8364	14.2411	15.7973	14.3698	13.6804	15.2983	16.8365	14.8039	15.0464	16.6123	16.3082	14.541	14.9037	15.6402	15.5229	14.7122	15.3041	16.0396	15.8588
A0A2Y9D025;P56556	NDUFA6	NADH dehydrogenase [ubiquinone] 1 alpha subcomplex subunit 6	16.7765	16.4712	16.4627	16.5768	17.0644	16.4177	16.3082	16.1575	16.3428	16.3954	16.8032	16.1158	15.6702	15.5569	16.9883	16.2648	16.1722	16.9349	16.3648	15.5768	16.0872	17.0968	15.5997	16.8869	16.6373	16.1842	16.5425	16.1861	16.8422	15.7248	15.3676	16.9943	15.7796	16.1315	14.8746
O95182	NDUFA7	NADH dehydrogenase [ubiquinone] 1 alpha subcomplex subunit 7	16.503	16.5142	17.3427	16.6183	16.8245	17.0043	17.0424	17.3917	17.5635	16.9151	16.7793	15.762	17.1618	16.6195	15.6244	16.7025	17.8172	17.6204	17.337	16.6976	16.9334	16.6279	16.1084	17.4784	17.0561	17.503	17.0626	17.4242	16.8928	16.6793	17.4119	16.7616	17.4354	17.2098	16.7703
P51970	NDUFA8	NADH dehydrogenase [ubiquinone] 1 alpha subcomplex subunit 8	15.4883	15.2393	14.9603	15.0092	15.8281	15.3958	15.0367	14.5336	14.6833	14.5318	15.1482	14.966	14.3366	14.4575	14.8163	14.8426	15.4609	15.3587	16.0083	14.7688	15.2722	15.1027	14.728	14.5039	14.9838	16.1151	16.3247	15.0813	15.3192	15.5883	14.0903	15.9597	14.156	15.9546	13.7314
Q16795	NDUFA9	NADH dehydrogenase [ubiquinone] 1 alpha subcomplex subunit 9, mitochondrial	16.623	16.8238	16.485	17.0564	17.176	16.5485	16.298	16.7858	16.7644	16.4181	17.1022	16.9975	16.3941	16.1384	17.7842	16.6816	16.6958	16.6902	17.2779	16.0556	16.5905	17.0375	16.3211	17.1206	16.7433	17.7212	17.3184	16.6366	16.7347	16.519	16.1363	17.5143	16.0261	17.2101	16.2689
O75438	NDUFB1	NADH dehydrogenase [ubiquinone] 1 beta subcomplex subunit 1	15.6367	15.1227	15.9521	14.7495	15.5122	15.2907	14.8114	16.2429	15.9107	15.6672	15.8716	15.6582	14.8159	14.197	15.7053	14.3303	15.6168	16.2056	15.9979	14.3732	13.4651	16.2939	16.4514	15.324	14.4131	16.7186	15.5206	15.5788	15.3089	15.4861	15.5694	15.925	16.688	15.6018	16.2573
O96000	NDUFB10	NADH dehydrogenase [ubiquinone] 1 beta subcomplex subunit 10	17.8735	17.9948	18.1258	17.0822	17.5707	18.4578	18.1517	18.5458	18.248	18.3254	18.6375	17.8315	17.9011	18.4804	17.9445	18.1253	18.5985	17.8922	18.2037	17.8212	17.8369	18.8131	18.1109	18.0078	18.1191	18.8239	18.3185	18.2953	18.0116	18.0273	18.5403	17.7787	18.6745	18.2355	18.8434
Q9NX14	NDUFB11	NADH dehydrogenase [ubiquinone] 1 beta subcomplex subunit 11, mitochondrial	17.6033	17.5177	18.5274	17.5564	17.7832	17.952	17.9525	18.4107	17.8871	17.6677	17.9156	16.6524	18.5008	17.646	17.5369	17.9336	18.4245	18.1839	18.0586	17.5236	17.4178	17.9392	17.612	18.4123	17.7512	18.0745	17.726	17.7873	17.9168	17.4244	18.3217	17.7855	17.7598	17.8954	18.0703
H7C5B8;O95178	NDUFB2	NADH dehydrogenase [ubiquinone] 1 beta subcomplex subunit 2, mitochondrial (Fragment);NADH dehydrogenase [ubiquinone] 1 beta subcomplex subunit 2, mitochondrial	17.5269	16.8492	17.2983	17.0639	16.924	17.859	17.594	18.4031	18.5173	17.4089	17.0623	16.4367	17.9813	18.3339	16.6098	17.9755	18.2551	18.0146	16.2509	17.0578	17.4477	16.6493	17.9804	18.3038	17.3255	17.1342	17.7865	17.9564	17.5444	17.3225	18.3583	17.2074	18.2547	16.7172	18.4058
O43676	NDUFB3	NADH dehydrogenase [ubiquinone] 1 beta subcomplex subunit 3	15.3261	15.6939	14.9644	15.432	16.1037	14.6231	14.0615	15.0591	14.8535	16.0763	16.6115	16.0619	15.1028	15.0244	16.3916	15.5193	15.1494	15.6502	15.9502	14.3398	15.1698	17.1108	14.0159	15.6062	15.9431	16.421	15.9229	15.1507	15.4571	14.8972	14.1146	16.6788	13.3507	15.9721	14.9034
O95168	NDUFB4	NADH dehydrogenase [ubiquinone] 1 beta subcomplex subunit 4	19.1973	18.9823	19.6389	19.0856	19.3369	19.659	19.8353	19.5831	19.6884	19.4421	19.5442	18.4922	19.6103	19.5039	18.6329	19.3924	19.5436	19.7605	18.9092	19.0596	19.2779	19.5079	19.4425	19.8091	19.1142	19.086	19.4429	19.6261	19.2641	19.0186	19.6479	19.3458	19.84	18.9882	19.9053
O95139	NDUFB6	NADH dehydrogenase [ubiquinone] 1 beta subcomplex subunit 6	12.7771	13.3334	14.2449	12.8586	13.1435	13.8005	13.2208	14.0119	13.3759	14.74	14.0525	12.9604	14.8303	13.8699	13.8995	14.3375	14.3417	13.1919	12.9563	13.0528	13.2738	14.2834	14.081	13.771	14.3764	14.2688	12.7844	13.7814	13.9399	13.1267	12.7534	13.0669	12.6432	13.2824	14.487
P17568	NDUFB7	NADH dehydrogenase [ubiquinone] 1 beta subcomplex subunit 7	16.8402	16.7821	16.031	17.0372	16.7689	17.6988	17.3131	17.8123	17.85	18.1512	18.2802	17.4842	18.097	18.3744	17.305	18.3585	17.9034	16.692	17.6385	17.0245	17.1135	18.5005	18.0753	17.4235	18.0738	17.8718	17.6992	17.608	17.2718	17.1291	18.0781	16.9685	16.8211	17.7912	18.5028
O95169	NDUFB8	NADH dehydrogenase [ubiquinone] 1 beta subcomplex subunit 8, mitochondrial	17.2382	17.0622	18.1292	16.6737	17.067	19.4386	18.7497	19.286	19.1637	18.4324	18.4222	16.8071	18.548	18.5051	17.7356	18.3582	19.3155	17.195	17.572	17.8897	17.3996	18.405	18.9095	19.0166	18.0053	18.9144	18.9753	18.7455	18.112	17.907	19.7671	16.473	19.1114	17.3091	19.4673
Q9Y6M9	NDUFB9	NADH dehydrogenase [ubiquinone] 1 beta subcomplex subunit 9	18.2379	17.9073	17.0667	17.9034	17.8834	17.991	18.2299	17.7225	17.5273	17.6239	17.9231	17.0859	17.7553	17.8621	17.2504	17.8199	18.2826	17.7977	17.6174	17.4204	17.5957	17.6717	18.0545	17.759	17.3659	18.4392	18.3456	18.1306	17.9879	17.9628	18.4859	17.9305	18.4027	17.8566	18.2592
O95298	NDUFC2	NADH dehydrogenase [ubiquinone] 1 subunit C2	18.2004	18.4086	18.3047	17.9391	18.222	17.7758	17.8227	17.811	17.6059	18.3009	17.6772	17.301	18.0435	17.9114	17.8476	17.8977	18.2398	18.49	18.3047	17.4663	17.8833	17.9316	17.7654	18.0494	18.0011	17.6289	17.7926	18.0946	17.9564	17.8856	17.6844	18.3897	17.3193	17.2813	17.5252
G3V0I5;P49821	NDUFV1	NADH dehydrogenase [ubiquinone] flavoprotein 1, mitochondrial;NADH dehydrogenase [ubiquinone] flavoprotein 1, mitochondrial	17.9325	17.8839	17.7499	17.9718	18.0788	17.9447	17.9348	17.4787	17.4369	17.6598	18.1864	17.0861	17.5513	17.5313	17.7452	17.6474	18.073	18.0695	17.9996	17.4604	18.0303	18.0004	17.0588	17.4393	17.7914	18.6331	18.6268	18.0269	18.0313	18.1	17.9597	18.416	17.9174	17.8356	17.3571
E7EPT4;P19404	NDUFV2	NADH dehydrogenase [ubiquinone] flavoprotein 2, mitochondrial;NADH dehydrogenase [ubiquinone] flavoprotein 2, mitochondrial	18.5464	18.8913	18.3746	18.8634	18.8398	18.8126	18.882	18.5715	18.4507	19.2007	19.6591	19.1136	19.2807	18.9184	19.0043	18.9197	18.8242	18.7222	19.1139	18.4981	18.959	19.7475	18.7427	18.7077	19.0372	19.7885	19.4945	18.7107	18.5048	18.8806	18.6764	19.2443	18.4503	19.5268	18.3135
O75306	NDUFS2	NADH dehydrogenase [ubiquinone] iron-sulfur protein 2, mitochondrial	17.1424	16.8833	16.3301	16.8371	17.0672	17.4876	17.4134	17.5893	17.5373	17.191	17.6046	16.6847	17.2677	17.2058	17.2426	17.2822	17.4496	16.7519	16.9928	16.6506	16.8268	16.9743	17.4399	17.7212	17.2357	17.8249	17.534	17.2895	17.2065	17.0827	17.4697	17.3095	17.3417	16.4608	17.584
O75489	NDUFS3	NADH dehydrogenase [ubiquinone] iron-sulfur protein 3, mitochondrial	18.0469	17.4752	17.9592	17.9309	17.9093	17.9889	17.8891	17.9387	17.906	17.8464	18.1993	18.0835	17.7055	17.566	18.0462	17.6381	17.7905	17.8826	17.8729	17.461	18.0775	18.2474	18.022	17.8323	17.6557	18.1131	18.8203	17.9025	17.7107	18.0973	17.6535	17.99	17.7832	17.9653	17.7985
O43181	NDUFS4	NADH dehydrogenase [ubiquinone] iron-sulfur protein 4, mitochondrial	17.772	17.7645	15.9718	17.3956	17.7135	17.2357	17.2586	17.6163	17.468	17.8987	17.3785	16.2448	17.242	17.804	17.2582	17.1018	18.2065	18.071	17.5098	17.2305	17.189	17.6313	17.6484	17.2024	17.2089	18.4209	18.212	17.9958	17.6493	17.6299	18.2016	18.0604	18.1176	16.9262	18.0153
O43920	NDUFS5	NADH dehydrogenase [ubiquinone] iron-sulfur protein 5	16.6006	15.529	15.4258	16.4306	15.9436	16.8444	16.5943	15.6691	15.92	16.758	16.9769	16.3945	16.8074	16.6628	16.5177	17.1593	16.8673	16.4034	16.4618	15.9688	16.3431	18.0153	17.0272	15.494	16.7914	17.1472	16.9393	16.3133	16.1442	16.5116	16.9997	16.1926	16.6884	16.299	17.4506
O75380	NDUFS6	NADH dehydrogenase [ubiquinone] iron-sulfur protein 6, mitochondrial	17.1902	17.1361	17.7061	17.3065	17.3493	17.4733	17.5525	16.6303	16.5895	17.3629	17.11	16.2549	17.4394	17.6027	16.4609	17.2618	18.0178	18.0747	17.6529	17.366	17.8999	17.0024	17.4287	16.0851	17.0109	17.9271	17.5178	18.035	17.523	17.4168	17.4927	17.5233	17.6204	17.3689	17.4781
O75251	NDUFS7	NADH dehydrogenase [ubiquinone] iron-sulfur protein 7, mitochondrial	14.7022	15.0213	13.4407	15.9198	14.5159	15.846	15.0642	15.987	15.5327	16.3793	16.3227	14.8039	15.749	15.1221	16.5338	15.8921	16.4791	14.5294	14.9484	14.6201	14.9918	17.595	16.247	16.1728	16.3572	16.4704	15.3554	15.0924	15.6618	15.1744	15.1163	15.1866	14.8953	15.0861	15.1419
O00217	NDUFS8	NADH dehydrogenase [ubiquinone] iron-sulfur protein 8, mitochondrial	15.1716	14.5267	14.9387	15.5236	14.542	16.0782	16.0325	15.9496	15.8902	16.2667	15.7375	15.8614	16.0447	15.5024	15.5974	15.4424	15.6435	15.1462	16.0693	15.1106	15.3408	16.575	15.7445	15.5666	15.8854	16.0861	16.1843	15.2567	15.3955	15.5619	16.1902	14.617	16.5868	15.79	16.5496
P28331	NDUFS1	NADH-ubiquinone oxidoreductase 75 kDa subunit, mitochondrial	20.5391	20.4058	20.9253	20.6677	20.8126	20.6	20.7421	20.6905	20.8319	20.5778	20.924	20.0861	20.7566	20.6639	20.9363	20.4308	20.925	20.761	21.014	20.261	20.6516	20.7161	20.4212	20.9261	20.6658	21.0695	20.9859	20.47	20.5353	20.4411	20.7477	21.0637	20.7372	20.9557	20.4119
P03905	MT-ND4	NADH-ubiquinone oxidoreductase chain 4	15.7638	15.1378	16.1626	14.6319	15.7488	16.0448	15.4925	16.3869	16.1263	15.7212	14.4178	14.0064	14.9201	15.321	14.406	15.5149	16.41	14.4704	14.4002	14.5464	14.0477	14.6707	16.6268	16.2189	14.5083	14.5941	15.0457	16.1048	15.6618	15.907	16.1945	15.2875	16.0062	13.5388	15.5335
P03915	MT-ND5	NADH-ubiquinone oxidoreductase chain 5	14.6249	15.1649	14.57	14.7213	15.7119	16.2494	15.2147	15.9584	15.6299	14.8594	14.9771	13.5387	15.8155	14.4012	15.5811	15.6756	16.0139	15.2852	13.6759	15.0305	15.361	14.8454	15.3548	16.1885	15.3215	14.6242	14.8708	15.4086	15.6518	15.1871	15.8765	15.5126	15.6293	13.2818	15.6076
P03923	MT-ND6	NADH-ubiquinone oxidoreductase chain 6	17.0204	16.8921	17.2934	16.6576	17.2754	17.4879	17.1887	16.608	16.9254	16.3401	16.0543	14.9878	16.5581	16.0398	16.24	16.2107	16.9546	17.1549	15.452	16.6879	17.1524	15.9139	16.3576	16.9553	15.7461	15.4124	16.6502	17.1555	16.8495	16.8526	17.1347	17.1057	17.3149	15.5555	16.5662
Complex II
E9PK73;G3V173;H0YD41;H0YD96;H3BRW5;O14521	SDHD;SDHD;SDHD;SDHD;;SDHD	Succinate dehydrogenase [ubiquinone] cytochrome b small subunit;Succinate dehydrogenase [ubiquinone] cytochrome b small subunit;Succinate dehydrogenase [ubiquinone] cytochrome b small subunit (Fragment);Succinate dehydrogenase [ubiquinone] cytochrome b small subunit (Fragment);Succinate dehydrogenase [ubiquinone] cytochrome b small subunit;Succinate dehydrogenase [ubiquinone] cytochrome b small s…	14.6314	15.8981	14.9783	14.7543	15.6186	13.3167	13.2596	13.8746	12.7569	14.9314	13.364	10.2759	13.5548	14.092	14.9047	13.672	15.1428	15.1631	13.3578	13.6263	14.4784	16.0365	14.1343	14.4925	15.3903	13.3047	13.4919	14.8314	14.8526	14.4513	13.5398	15.2251	12.3729	12.1501	13.8872
P31040	SDHA	Succinate dehydrogenase [ubiquinone] flavoprotein subunit, mitochondrial	18.4183	18.4465	18.6757	18.5211	18.1656	18.8185	18.8358	18.5872	18.5581	18.5935	18.447	17.4507	18.5817	18.7338	18.0941	18.6558	19.0459	18.8068	17.9985	18.6695	18.5758	18.1537	18.3357	18.4298	18.4557	18.3482	18.7005	18.9244	18.7659	18.6957	18.7692	18.523	19.0581	17.409	18.4496
P21912	SDHB	Succinate dehydrogenase [ubiquinone] iron-sulfur subunit, mitochondrial	18.3724	18.2641	18.7413	18.3871	18.3178	18.3738	18.4815	18.4558	18.4537	18.4203	18.7364	19.6181	19.0281	19.0871	18.9533	18.3566	18.1106	18.3592	19.0821	17.96	18.1442	19.0106	18.4823	18.877	18.4307	18.7886	18.406	17.7157	18.0903	17.7791	17.7601	18.8156	18.1767	19.2888	18.8198
F5GYJ5;Q9NX18	SDHAF2	Succinate dehydrogenase assembly factor 2, mitochondrial;Succinate dehydrogenase assembly factor 2, mitochondrial	5.91176	4.47208	15.5428	3.60019	2.90073	10.1026	10.9959	14.1904	14.2338	15.0526	14.8032	12.9263	13.6718	14.2755	10.7592	14.6321	12.1435	4.34449	6.24388	11.4271	2.52341	11.3768	12.675	13.8038	14.338	12.6743	12.0215	11.1369	11.7589	11.8459	10.9614	6.78913	12.0643	3.49573	12.6045
